# Supplementary material for: Fabricating a Raman spectrometer using an optical pickup unit and pulsed power
Source: Sci Rep. 2020 Jul 16;10:11692. doi: 10.1038/s41598-020-68650-7 (PMC7366627; doi:10.1038/s41598-020-68650-7)
Supplement: Supplementary file 2 — Supplementary file2 (FCSTD 29 kb) [file 41598_2020_68650_MOESM2_ESM.fcstd]

Archive with 42 entries (42 files):
- Document.xml
- PartShape.brp
- PartShape1.brp
- PartShape2.brp
- PartShape3.brp
- PartShape4.brp
- PartShape5.brp
- PartShape6.brp
- PartShape7.brp
- PartShape8.brp
- PartShape9.brp
- PartShape10.brp
- PartShape11.brp
- PartShape12.brp
- GuiDocument.xml
- DiffuseColor
- LineColorArray
- PointColorArray
- DiffuseColor1
- LineColorArray1
- PointColorArray1
- DiffuseColor2
- LineColorArray2
- PointColorArray2
- DiffuseColor3
- LineColorArray3
- PointColorArray3
- DiffuseColor4
- LineColorArray4
- PointColorArray4
- DiffuseColor5
- LineColorArray5
- PointColorArray5
- DiffuseColor6
- LineColorArray6
- PointColorArray6
- DiffuseColor7
- LineColorArray7
- PointColorArray7
- DiffuseColor8
- LineColorArray8
- PointColorArray8
