# Supplementary material for: Fabricating a Raman spectrometer using an optical pickup unit and pulsed power
Source: Sci Rep. 2020 Jul 16;10:11692. doi: 10.1038/s41598-020-68650-7 (PMC7366627; doi:10.1038/s41598-020-68650-7)
Supplement: Supplementary file 2 — Supplementary file2 (FCSTD 29 kb) [file 41598_2020_68650_MOESM2_ESM.fcstd › Document.xml]

<?xml version='1.0' encoding='utf-8'?>
<!--
 FreeCAD Document, see http://www.freecadweb.org for more information...
-->
<Document SchemaVersion="4" ProgramVersion="0.18R16131 (Git)" FileVersion="1">
    <Properties Count="14">
        <Property name="Comment" type="App::PropertyString">
            <String value=""/>
        </Property>
        <Property name="Company" type="App::PropertyString">
            <String value=""/>
        </Property>
        <Property name="CreatedBy" type="App::PropertyString">
            <String value=""/>
        </Property>
        <Property name="CreationDate" type="App::PropertyString">
            <String value="2019-10-01T08:22:07Z"/>
        </Property>
        <Property name="Id" type="App::PropertyString">
            <String value=""/>
        </Property>
        <Property name="Label" type="App::PropertyString">
            <String value="19.12.12 필터고정대 (구멍 위치, 크기 수정)"/>
        </Property>
        <Property name="LastModifiedBy" type="App::PropertyString">
            <String value=""/>
        </Property>
        <Property name="LastModifiedDate" type="App::PropertyString">
            <String value="2019-12-12T04:31:08Z"/>
        </Property>
        <Property name="License" type="App::PropertyString">
            <String value="All rights reserved"/>
        </Property>
        <Property name="LicenseURL" type="App::PropertyString">
            <String value="http://en.wikipedia.org/wiki/All_rights_reserved"/>
        </Property>
        <Property name="Material" type="App::PropertyMap">
            <Map count="0">
            </Map>
        </Property>
        <Property name="Meta" type="App::PropertyMap">
            <Map count="0">
            </Map>
        </Property>
        <Property name="TipName" type="App::PropertyString">
            <String value=""/>
        </Property>
        <Property name="Uid" type="App::PropertyUUID">
            <Uuid value="8aa43d56-5da7-4d7c-aef9-c316f66f88f0"/>
        </Property>
    </Properties>
    <Objects Count="16">
        <Object type="PartDesign::Body" name="Body" />
        <Object type="App::Origin" name="Origin" />
        <Object type="App::Line" name="X_Axis" />
        <Object type="App::Line" name="Y_Axis" />
        <Object type="App::Line" name="Z_Axis" />
        <Object type="App::Plane" name="XY_Plane" />
        <Object type="App::Plane" name="XZ_Plane" />
        <Object type="App::Plane" name="YZ_Plane" />
        <Object type="Sketcher::SketchObject" name="Sketch" />
        <Object type="PartDesign::Pad" name="Pad" />
        <Object type="Sketcher::SketchObject" name="Sketch001" />
        <Object type="PartDesign::Pocket" name="Pocket" />
        <Object type="Sketcher::SketchObject" name="Sketch002" />
        <Object type="PartDesign::Pad" name="Pad001" />
        <Object type="Sketcher::SketchObject" name="Sketch003" />
        <Object type="PartDesign::Pad" name="Pad002" />
    </Objects>
    <ObjectData Count="16">
        <Object name="Body" Extensions="True">
            <Extensions Count="1">
                <Extension type="App::OriginGroupExtension" name="OriginGroupExtension">
                </Extension>
            </Extensions>
            <Properties Count="8">
                <Property name="BaseFeature" type="App::PropertyLink">
                    <Link value=""/>
                </Property>
                <Property name="ExpressionEngine" type="App::PropertyExpressionEngine">
                    <ExpressionEngine count="0">
                    </ExpressionEngine>
                </Property>
                <Property name="Group" type="App::PropertyLinkList">
                    <LinkList count="8">
                        <Link value="Sketch"/>
                        <Link value="Pad"/>
                        <Link value="Pad002"/>
                        <Link value="Sketch003"/>
                        <Link value="Sketch001"/>
                        <Link value="Pocket"/>
                        <Link value="Sketch002"/>
                        <Link value="Pad001"/>
                    </LinkList>
                </Property>
                <Property name="Label" type="App::PropertyString">
                    <String value="Body"/>
                </Property>
                <Property name="Origin" type="App::PropertyLink">
                    <Link value="Origin"/>
                </Property>
                <Property name="Placement" type="App::PropertyPlacement">
                    <PropertyPlacement Px="0.0000000000000000" Py="0.0000000000000000" Pz="0.0000000000000000" Q0="0.0000000000000000" Q1="0.0000000000000000" Q2="0.0000000000000000" Q3="1.0000000000000000" A="0.0000000000000000" Ox="0.0000000000000000" Oy="0.0000000000000000" Oz="1.0000000000000000"/>
                </Property>
                <Property name="Shape" type="Part::PropertyPartShape">
                    <Part file="PartShape.brp"/>
                </Property>
                <Property name="Tip" type="App::PropertyLink">
                    <Link value="Pad001"/>
                </Property>
            </Properties>
        </Object>
        <Object name="Origin">
            <Properties Count="3">
                <Property name="ExpressionEngine" type="App::PropertyExpressionEngine">
                    <ExpressionEngine count="0">
                    </ExpressionEngine>
                </Property>
                <Property name="Label" type="App::PropertyString">
                    <String value="Origin"/>
                </Property>
                <Property name="OriginFeatures" type="App::PropertyLinkList">
                    <LinkList count="6">
                        <Link value="X_Axis"/>
                        <Link value="Y_Axis"/>
                        <Link value="Z_Axis"/>
                        <Link value="XY_Plane"/>
                        <Link value="XZ_Plane"/>
                        <Link value="YZ_Plane"/>
                    </LinkList>
                </Property>
            </Properties>
        </Object>
        <Object name="X_Axis">
            <Properties Count="4">
                <Property name="ExpressionEngine" type="App::PropertyExpressionEngine">
                    <ExpressionEngine count="0">
                    </ExpressionEngine>
                </Property>
                <Property name="Label" type="App::PropertyString">
                    <String value="X_Axis"/>
                </Property>
                <Property name="Placement" type="App::PropertyPlacement">
                    <PropertyPlacement Px="0.0000000000000000" Py="0.0000000000000000" Pz="0.0000000000000000" Q0="0.0000000000000000" Q1="0.0000000000000000" Q2="0.0000000000000000" Q3="1.0000000000000000" A="0.0000000000000000" Ox="0.0000000000000000" Oy="0.0000000000000000" Oz="1.0000000000000000"/>
                </Property>
                <Property name="Role" type="App::PropertyString">
                    <String value="X_Axis"/>
                </Property>
            </Properties>
        </Object>
        <Object name="Y_Axis">
            <Properties Count="4">
                <Property name="ExpressionEngine" type="App::PropertyExpressionEngine">
                    <ExpressionEngine count="0">
                    </ExpressionEngine>
                </Property>
                <Property name="Label" type="App::PropertyString">
                    <String value="Y_Axis"/>
                </Property>
                <Property name="Placement" type="App::PropertyPlacement">
                    <PropertyPlacement Px="0.0000000000000000" Py="0.0000000000000000" Pz="0.0000000000000000" Q0="0.5000000000000000" Q1="0.5000000000000000" Q2="0.5000000000000000" Q3="0.5000000000000001" A="2.0943951023931953" Ox="0.5773502691896258" Oy="0.5773502691896258" Oz="0.5773502691896258"/>
                </Property>
                <Property name="Role" type="App::PropertyString">
                    <String value="Y_Axis"/>
                </Property>
            </Properties>
        </Object>
        <Object name="Z_Axis">
            <Properties Count="4">
                <Property name="ExpressionEngine" type="App::PropertyExpressionEngine">
                    <ExpressionEngine count="0">
                    </ExpressionEngine>
                </Property>
                <Property name="Label" type="App::PropertyString">
                    <String value="Z_Axis"/>
                </Property>
                <Property name="Placement" type="App::PropertyPlacement">
                    <PropertyPlacement Px="0.0000000000000000" Py="0.0000000000000000" Pz="0.0000000000000000" Q0="0.5000000000000001" Q1="0.5000000000000001" Q2="0.5000000000000001" Q3="-0.4999999999999998" A="4.1887902047863905" Ox="0.5773502691896258" Oy="0.5773502691896258" Oz="0.5773502691896258"/>
                </Property>
                <Property name="Role" type="App::PropertyString">
                    <String value="Z_Axis"/>
                </Property>
            </Properties>
        </Object>
        <Object name="XY_Plane">
            <Properties Count="4">
                <Property name="ExpressionEngine" type="App::PropertyExpressionEngine">
                    <ExpressionEngine count="0">
                    </ExpressionEngine>
                </Property>
                <Property name="Label" type="App::PropertyString">
                    <String value="XY_Plane"/>
                </Property>
                <Property name="Placement" type="App::PropertyPlacement">
                    <PropertyPlacement Px="0.0000000000000000" Py="0.0000000000000000" Pz="0.0000000000000000" Q0="0.0000000000000000" Q1="0.0000000000000000" Q2="0.0000000000000000" Q3="1.0000000000000000" A="0.0000000000000000" Ox="0.0000000000000000" Oy="0.0000000000000000" Oz="1.0000000000000000"/>
                </Property>
                <Property name="Role" type="App::PropertyString">
                    <String value="XY_Plane"/>
                </Property>
            </Properties>
        </Object>
        <Object name="XZ_Plane">
            <Properties Count="4">
                <Property name="ExpressionEngine" type="App::PropertyExpressionEngine">
                    <ExpressionEngine count="0">
                    </ExpressionEngine>
                </Property>
                <Property name="Label" type="App::PropertyString">
                    <String value="XZ_Plane"/>
                </Property>
                <Property name="Placement" type="App::PropertyPlacement">
                    <PropertyPlacement Px="0.0000000000000000" Py="0.0000000000000000" Pz="0.0000000000000000" Q0="0.7071067811865476" Q1="0.0000000000000000" Q2="0.0000000000000000" Q3="0.7071067811865475" A="1.5707963267948968" Ox="1.0000000000000000" Oy="0.0000000000000000" Oz="0.0000000000000000"/>
                </Property>
                <Property name="Role" type="App::PropertyString">
                    <String value="XZ_Plane"/>
                </Property>
            </Properties>
        </Object>
        <Object name="YZ_Plane">
            <Properties Count="4">
                <Property name="ExpressionEngine" type="App::PropertyExpressionEngine">
                    <ExpressionEngine count="0">
                    </ExpressionEngine>
                </Property>
                <Property name="Label" type="App::PropertyString">
                    <String value="YZ_Plane"/>
                </Property>
                <Property name="Placement" type="App::PropertyPlacement">
                    <PropertyPlacement Px="0.0000000000000000" Py="0.0000000000000000" Pz="0.0000000000000000" Q0="0.5000000000000000" Q1="0.5000000000000000" Q2="0.5000000000000000" Q3="0.5000000000000001" A="2.0943951023931953" Ox="0.5773502691896258" Oy="0.5773502691896258" Oz="0.5773502691896258"/>
                </Property>
                <Property name="Role" type="App::PropertyString">
                    <String value="YZ_Plane"/>
                </Property>
            </Properties>
        </Object>
        <Object name="Sketch" Extensions="True">
            <Extensions Count="1">
                <Extension type="Part::AttachExtension" name="AttachExtension">
                </Extension>
            </Extensions>
            <Properties Count="13">
                <Property name="AttacherType" type="App::PropertyString">
                    <String value="Attacher::AttachEnginePlane"/>
                </Property>
                <Property name="AttachmentOffset" type="App::PropertyPlacement">
                    <PropertyPlacement Px="0.0000000000000000" Py="0.0000000000000000" Pz="0.0000000000000000" Q0="0.0000000000000000" Q1="0.0000000000000000" Q2="0.0000000000000000" Q3="1.0000000000000000" A="0.0000000000000000" Ox="0.0000000000000000" Oy="0.0000000000000000" Oz="1.0000000000000000"/>
                </Property>
                <Property name="Constraints" type="Sketcher::PropertyConstraintList">
                    <ConstraintList count="22">
                        <Constrain Name="" Type="1" Value="0.0000000000000000" First="0" FirstPos="2" Second="1" SecondPos="1" Third="-2000" ThirdPos="0" LabelDistance="10.0000000000000000" LabelPosition="0.0000000000000000" IsDriving="1" IsInVirtualSpace="0" />
                        <Constrain Name="" Type="1" Value="0.0000000000000000" First="1" FirstPos="2" Second="2" SecondPos="1" Third="-2000" ThirdPos="0" LabelDistance="10.0000000000000000" LabelPosition="0.0000000000000000" IsDriving="1" IsInVirtualSpace="0" />
                        <Constrain Name="" Type="1" Value="0.0000000000000000" First="2" FirstPos="2" Second="3" SecondPos="1" Third="-2000" ThirdPos="0" LabelDistance="10.0000000000000000" LabelPosition="0.0000000000000000" IsDriving="1" IsInVirtualSpace="0" />
                        <Constrain Name="" Type="1" Value="0.0000000000000000" First="3" FirstPos="2" Second="0" SecondPos="1" Third="-2000" ThirdPos="0" LabelDistance="10.0000000000000000" LabelPosition="0.0000000000000000" IsDriving="1" IsInVirtualSpace="0" />
                        <Constrain Name="" Type="2" Value="0.0000000000000000" First="2" FirstPos="0" Second="-2000" SecondPos="0" Third="-2000" ThirdPos="0" LabelDistance="10.0000000000000000" LabelPosition="0.0000000000000000" IsDriving="1" IsInVirtualSpace="0" />
                        <Constrain Name="" Type="3" Value="0.0000000000000000" First="3" FirstPos="0" Second="-2000" SecondPos="0" Third="-2000" ThirdPos="0" LabelDistance="10.0000000000000000" LabelPosition="0.0000000000000000" IsDriving="1" IsInVirtualSpace="0" />
                        <Constrain Name="" Type="7" Value="3.5000000000000000" First="0" FirstPos="1" Second="0" SecondPos="2" Third="-2000" ThirdPos="0" LabelDistance="2.3094012737274170" LabelPosition="0.0000000000000000" IsDriving="1" IsInVirtualSpace="0" />
                        <Constrain Name="" Type="12" Value="0.0000000000000000" First="0" FirstPos="0" Second="1" SecondPos="0" Third="-2000" ThirdPos="0" LabelDistance="10.0000000000000000" LabelPosition="0.0000000000000000" IsDriving="1" IsInVirtualSpace="0" />
                        <Constrain Name="" Type="1" Value="0.0000000000000000" First="4" FirstPos="2" Second="5" SecondPos="1" Third="-2000" ThirdPos="0" LabelDistance="10.0000000000000000" LabelPosition="0.0000000000000000" IsDriving="1" IsInVirtualSpace="0" />
                        <Constrain Name="" Type="1" Value="0.0000000000000000" First="5" FirstPos="2" Second="6" SecondPos="1" Third="-2000" ThirdPos="0" LabelDistance="10.0000000000000000" LabelPosition="0.0000000000000000" IsDriving="1" IsInVirtualSpace="0" />
                        <Constrain Name="" Type="1" Value="0.0000000000000000" First="6" FirstPos="2" Second="7" SecondPos="1" Third="-2000" ThirdPos="0" LabelDistance="10.0000000000000000" LabelPosition="0.0000000000000000" IsDriving="1" IsInVirtualSpace="0" />
                        <Constrain Name="" Type="1" Value="0.0000000000000000" First="7" FirstPos="2" Second="4" SecondPos="1" Third="-2000" ThirdPos="0" LabelDistance="10.0000000000000000" LabelPosition="0.0000000000000000" IsDriving="1" IsInVirtualSpace="0" />
                        <Constrain Name="" Type="2" Value="0.0000000000000000" First="6" FirstPos="0" Second="-2000" SecondPos="0" Third="-2000" ThirdPos="0" LabelDistance="10.0000000000000000" LabelPosition="0.0000000000000000" IsDriving="1" IsInVirtualSpace="0" />
                        <Constrain Name="" Type="3" Value="0.0000000000000000" First="7" FirstPos="0" Second="-2000" SecondPos="0" Third="-2000" ThirdPos="0" LabelDistance="10.0000000000000000" LabelPosition="0.0000000000000000" IsDriving="1" IsInVirtualSpace="0" />
                        <Constrain Name="" Type="7" Value="17.0000000000000000" First="4" FirstPos="1" Second="4" SecondPos="2" Third="-2000" ThirdPos="0" LabelDistance="2.3094012737274170" LabelPosition="0.0000000000000000" IsDriving="1" IsInVirtualSpace="0" />
                        <Constrain Name="" Type="14" Value="0.0000000000000000" First="4" FirstPos="1" Second="4" SecondPos="2" Third="-2" ThirdPos="0" LabelDistance="10.0000000000000000" LabelPosition="0.0000000000000000" IsDriving="1" IsInVirtualSpace="0" />
                        <Constrain Name="" Type="14" Value="0.0000000000000000" First="4" FirstPos="2" Second="5" SecondPos="2" Third="-1" ThirdPos="0" LabelDistance="10.0000000000000000" LabelPosition="0.0000000000000000" IsDriving="1" IsInVirtualSpace="0" />
                        <Constrain Name="" Type="12" Value="0.0000000000000000" First="4" FirstPos="0" Second="5" SecondPos="0" Third="-2000" ThirdPos="0" LabelDistance="10.0000000000000000" LabelPosition="0.0000000000000000" IsDriving="1" IsInVirtualSpace="0" />
                        <Constrain Name="" Type="2" Value="0.0000000000000000" First="0" FirstPos="0" Second="-2000" SecondPos="0" Third="-2000" ThirdPos="0" LabelDistance="10.0000000000000000" LabelPosition="0.0000000000000000" IsDriving="1" IsInVirtualSpace="0" />
                        <Constrain Name="" Type="3" Value="0.0000000000000000" First="1" FirstPos="0" Second="-2000" SecondPos="0" Third="-2000" ThirdPos="0" LabelDistance="10.0000000000000000" LabelPosition="0.0000000000000000" IsDriving="1" IsInVirtualSpace="0" />
                        <Constrain Name="" Type="7" Value="1.0000000000000000" First="0" FirstPos="1" Second="-1" SecondPos="1" Third="-2000" ThirdPos="0" LabelDistance="1.9317727088928223" LabelPosition="0.0000000000000000" IsDriving="1" IsInVirtualSpace="0" />
                        <Constrain Name="" Type="8" Value="1.0000000000000000" First="-1" FirstPos="1" Second="0" SecondPos="1" Third="-2000" ThirdPos="0" LabelDistance="1.9317727088928223" LabelPosition="0.0000000000000000" IsDriving="1" IsInVirtualSpace="0" />
                    </ConstraintList>
                </Property>
                <Property name="ExpressionEngine" type="App::PropertyExpressionEngine">
                    <ExpressionEngine count="0">
                    </ExpressionEngine>
                </Property>
                <Property name="ExternalGeometry" type="App::PropertyLinkSubList">
                    <LinkSubList count="0">
                    </LinkSubList>
                </Property>
                <Property name="Geometry" type="Part::PropertyGeometryList">
                    <GeometryList count="8">
                        <Geometry  type="Part::GeomLineSegment">
                            <Construction value="0"/>
                            <LineSegment StartX="-1.0000000000000000" StartY="1.0000000000000000" StartZ="0.0000000000000000" EndX="2.5000000000000000" EndY="1.0000000000000000" EndZ="0.0000000000000000"/>
                        </Geometry>
                        <Geometry  type="Part::GeomLineSegment">
                            <Construction value="0"/>
                            <LineSegment StartX="2.5000000000000000" StartY="1.0000000000000000" StartZ="0.0000000000000000" EndX="2.5000000000000000" EndY="-2.5000000000000000" EndZ="0.0000000000000000"/>
                        </Geometry>
                        <Geometry  type="Part::GeomLineSegment">
                            <Construction value="0"/>
                            <LineSegment StartX="2.5000000000000000" StartY="-2.5000000000000000" StartZ="0.0000000000000000" EndX="-1.0000000000000000" EndY="-2.5000000000000000" EndZ="0.0000000000000000"/>
                        </Geometry>
                        <Geometry  type="Part::GeomLineSegment">
                            <Construction value="0"/>
                            <LineSegment StartX="-1.0000000000000000" StartY="-2.5000000000000000" StartZ="0.0000000000000000" EndX="-1.0000000000000000" EndY="1.0000000000000000" EndZ="0.0000000000000000"/>
                        </Geometry>
                        <Geometry  type="Part::GeomLineSegment">
                            <Construction value="0"/>
                            <LineSegment StartX="-8.5000000000000000" StartY="8.5000000000000000" StartZ="0.0000000000000000" EndX="8.5000000000000000" EndY="8.5000000000000000" EndZ="0.0000000000000000"/>
                        </Geometry>
                        <Geometry  type="Part::GeomLineSegment">
                            <Construction value="0"/>
                            <LineSegment StartX="8.5000000000000000" StartY="8.5000000000000000" StartZ="0.0000000000000000" EndX="8.5000000000000000" EndY="-8.5000000000000000" EndZ="0.0000000000000000"/>
                        </Geometry>
                        <Geometry  type="Part::GeomLineSegment">
                            <Construction value="0"/>
                            <LineSegment StartX="8.5000000000000000" StartY="-8.5000000000000000" StartZ="0.0000000000000000" EndX="-8.5000000000000000" EndY="-8.5000000000000000" EndZ="0.0000000000000000"/>
                        </Geometry>
                        <Geometry  type="Part::GeomLineSegment">
                            <Construction value="0"/>
                            <LineSegment StartX="-8.5000000000000000" StartY="-8.5000000000000000" StartZ="0.0000000000000000" EndX="-8.5000000000000000" EndY="8.5000000000000000" EndZ="0.0000000000000000"/>
                        </Geometry>
                    </GeometryList>
                </Property>
                <Property name="Label" type="App::PropertyString">
                    <String value="Sketch"/>
                </Property>
                <Property name="MapMode" type="App::PropertyEnumeration">
                    <Integer value="5"/>
                </Property>
                <Property name="MapPathParameter" type="App::PropertyFloat">
                    <Float value="0.0000000000000000"/>
                </Property>
                <Property name="MapReversed" type="App::PropertyBool">
                    <Bool value="false"/>
                </Property>
                <Property name="Placement" type="App::PropertyPlacement">
                    <PropertyPlacement Px="0.0000000000000000" Py="0.0000000000000000" Pz="0.0000000000000000" Q0="0.0000000000000000" Q1="0.0000000000000000" Q2="0.0000000000000000" Q3="1.0000000000000000" A="0.0000000000000000" Ox="0.0000000000000000" Oy="0.0000000000000000" Oz="1.0000000000000000"/>
                </Property>
                <Property name="Shape" type="Part::PropertyPartShape">
                    <Part file="PartShape1.brp"/>
                </Property>
                <Property name="Support" type="App::PropertyLinkSubList">
                    <LinkSubList count="1">
                        <Link obj="XY_Plane" sub=""/>
                    </LinkSubList>
                </Property>
            </Properties>
        </Object>
        <Object name="Pad">
            <Properties Count="15">
                <Property name="AddSubShape" type="Part::PropertyPartShape">
                    <Part file="PartShape2.brp"/>
                </Property>
                <Property name="BaseFeature" type="App::PropertyLink">
                    <Link value=""/>
                </Property>
                <Property name="ExpressionEngine" type="App::PropertyExpressionEngine">
                    <ExpressionEngine count="0">
                    </ExpressionEngine>
                </Property>
                <Property name="Label" type="App::PropertyString">
                    <String value="Pad"/>
                </Property>
                <Property name="Length" type="App::PropertyLength">
                    <Float value="3.2999999999999998"/>
                </Property>
                <Property name="Length2" type="App::PropertyLength">
                    <Float value="100.0000000000000000"/>
                </Property>
                <Property name="Midplane" type="App::PropertyBool">
                    <Bool value="false"/>
                </Property>
                <Property name="Offset" type="App::PropertyLength">
                    <Float value="0.0000000000000000"/>
                </Property>
                <Property name="Placement" type="App::PropertyPlacement">
                    <PropertyPlacement Px="0.0000000000000000" Py="0.0000000000000000" Pz="0.0000000000000000" Q0="0.0000000000000000" Q1="0.0000000000000000" Q2="0.0000000000000000" Q3="1.0000000000000000" A="0.0000000000000000" Ox="0.0000000000000000" Oy="0.0000000000000000" Oz="1.0000000000000000"/>
                </Property>
                <Property name="Profile" type="App::PropertyLinkSub">
                    <LinkSub value="Sketch" count="0">
                    </LinkSub>
                </Property>
                <Property name="Refine" type="App::PropertyBool">
                    <Bool value="true"/>
                </Property>
                <Property name="Reversed" type="App::PropertyBool">
                    <Bool value="false"/>
                </Property>
                <Property name="Shape" type="Part::PropertyPartShape">
                    <Part file="PartShape3.brp"/>
                </Property>
                <Property name="Type" type="App::PropertyEnumeration">
                    <Integer value="0"/>
                </Property>
                <Property name="UpToFace" type="App::PropertyLinkSub">
                    <LinkSub value="" count="0">
                    </LinkSub>
                </Property>
            </Properties>
        </Object>
        <Object name="Sketch001" Extensions="True">
            <Extensions Count="1">
                <Extension type="Part::AttachExtension" name="AttachExtension">
                </Extension>
            </Extensions>
            <Properties Count="13">
                <Property name="AttacherType" type="App::PropertyString">
                    <String value="Attacher::AttachEnginePlane"/>
                </Property>
                <Property name="AttachmentOffset" type="App::PropertyPlacement">
                    <PropertyPlacement Px="0.0000000000000000" Py="0.0000000000000000" Pz="0.0000000000000000" Q0="0.0000000000000000" Q1="0.0000000000000000" Q2="0.0000000000000000" Q3="1.0000000000000000" A="0.0000000000000000" Ox="0.0000000000000000" Oy="0.0000000000000000" Oz="1.0000000000000000"/>
                </Property>
                <Property name="Constraints" type="Sketcher::PropertyConstraintList">
                    <ConstraintList count="10">
                        <Constrain Name="" Type="1" Value="0.0000000000000000" First="0" FirstPos="2" Second="1" SecondPos="1" Third="-2000" ThirdPos="0" LabelDistance="10.0000000000000000" LabelPosition="0.0000000000000000" IsDriving="1" IsInVirtualSpace="0" />
                        <Constrain Name="" Type="1" Value="0.0000000000000000" First="1" FirstPos="2" Second="2" SecondPos="1" Third="-2000" ThirdPos="0" LabelDistance="10.0000000000000000" LabelPosition="0.0000000000000000" IsDriving="1" IsInVirtualSpace="0" />
                        <Constrain Name="" Type="1" Value="0.0000000000000000" First="2" FirstPos="2" Second="3" SecondPos="1" Third="-2000" ThirdPos="0" LabelDistance="10.0000000000000000" LabelPosition="0.0000000000000000" IsDriving="1" IsInVirtualSpace="0" />
                        <Constrain Name="" Type="1" Value="0.0000000000000000" First="3" FirstPos="2" Second="0" SecondPos="1" Third="-2000" ThirdPos="0" LabelDistance="10.0000000000000000" LabelPosition="0.0000000000000000" IsDriving="1" IsInVirtualSpace="0" />
                        <Constrain Name="" Type="2" Value="0.0000000000000000" First="2" FirstPos="0" Second="-2000" SecondPos="0" Third="-2000" ThirdPos="0" LabelDistance="10.0000000000000000" LabelPosition="0.0000000000000000" IsDriving="1" IsInVirtualSpace="0" />
                        <Constrain Name="" Type="3" Value="0.0000000000000000" First="3" FirstPos="0" Second="-2000" SecondPos="0" Third="-2000" ThirdPos="0" LabelDistance="10.0000000000000000" LabelPosition="0.0000000000000000" IsDriving="1" IsInVirtualSpace="0" />
                        <Constrain Name="" Type="7" Value="9.1999999999999993" First="0" FirstPos="1" Second="0" SecondPos="2" Third="-2000" ThirdPos="0" LabelDistance="0.8250513076782227" LabelPosition="-7.8903188705444336" IsDriving="1" IsInVirtualSpace="0" />
                        <Constrain Name="" Type="8" Value="9.1999999999999993" First="1" FirstPos="2" Second="1" SecondPos="1" Third="-2000" ThirdPos="0" LabelDistance="-6.6375522613525391" LabelPosition="-0.1316857635974884" IsDriving="1" IsInVirtualSpace="0" />
                        <Constrain Name="" Type="14" Value="0.0000000000000000" First="0" FirstPos="1" Second="0" SecondPos="2" Third="-2" ThirdPos="0" LabelDistance="10.0000000000000000" LabelPosition="0.0000000000000000" IsDriving="1" IsInVirtualSpace="0" />
                        <Constrain Name="" Type="14" Value="0.0000000000000000" First="0" FirstPos="2" Second="1" SecondPos="2" Third="-1" ThirdPos="0" LabelDistance="10.0000000000000000" LabelPosition="0.0000000000000000" IsDriving="1" IsInVirtualSpace="0" />
                    </ConstraintList>
                </Property>
                <Property name="ExpressionEngine" type="App::PropertyExpressionEngine">
                    <ExpressionEngine count="0">
                    </ExpressionEngine>
                </Property>
                <Property name="ExternalGeometry" type="App::PropertyLinkSubList">
                    <LinkSubList count="0">
                    </LinkSubList>
                </Property>
                <Property name="Geometry" type="Part::PropertyGeometryList">
                    <GeometryList count="4">
                        <Geometry  type="Part::GeomLineSegment">
                            <Construction value="0"/>
                            <LineSegment StartX="-4.5999999999999996" StartY="4.5999999999999996" StartZ="0.0000000000000000" EndX="4.5999999999999996" EndY="4.5999999999999996" EndZ="0.0000000000000000"/>
                        </Geometry>
                        <Geometry  type="Part::GeomLineSegment">
                            <Construction value="0"/>
                            <LineSegment StartX="4.5999999999999996" StartY="4.5999999999999996" StartZ="0.0000000000000000" EndX="4.5999999999999996" EndY="-4.5999999999999996" EndZ="0.0000000000000000"/>
                        </Geometry>
                        <Geometry  type="Part::GeomLineSegment">
                            <Construction value="0"/>
                            <LineSegment StartX="4.5999999999999996" StartY="-4.5999999999999996" StartZ="0.0000000000000000" EndX="-4.5999999999999996" EndY="-4.5999999999999996" EndZ="0.0000000000000000"/>
                        </Geometry>
                        <Geometry  type="Part::GeomLineSegment">
                            <Construction value="0"/>
                            <LineSegment StartX="-4.5999999999999996" StartY="-4.5999999999999996" StartZ="0.0000000000000000" EndX="-4.5999999999999996" EndY="4.5999999999999996" EndZ="0.0000000000000000"/>
                        </Geometry>
                    </GeometryList>
                </Property>
                <Property name="Label" type="App::PropertyString">
                    <String value="Sketch001"/>
                </Property>
                <Property name="MapMode" type="App::PropertyEnumeration">
                    <Integer value="5"/>
                </Property>
                <Property name="MapPathParameter" type="App::PropertyFloat">
                    <Float value="0.0000000000000000"/>
                </Property>
                <Property name="MapReversed" type="App::PropertyBool">
                    <Bool value="false"/>
                </Property>
                <Property name="Placement" type="App::PropertyPlacement">
                    <PropertyPlacement Px="0.0000000000000000" Py="0.0000000000000000" Pz="0.0000000000000000" Q0="0.0000000000000000" Q1="0.0000000000000000" Q2="0.0000000000000000" Q3="1.0000000000000000" A="0.0000000000000000" Ox="0.0000000000000000" Oy="0.0000000000000000" Oz="1.0000000000000000"/>
                </Property>
                <Property name="Shape" type="Part::PropertyPartShape">
                    <Part file="PartShape4.brp"/>
                </Property>
                <Property name="Support" type="App::PropertyLinkSubList">
                    <LinkSubList count="1">
                        <Link obj="XY_Plane" sub=""/>
                    </LinkSubList>
                </Property>
            </Properties>
        </Object>
        <Object name="Pocket">
            <Properties Count="15">
                <Property name="AddSubShape" type="Part::PropertyPartShape">
                    <Part file="PartShape5.brp"/>
                </Property>
                <Property name="BaseFeature" type="App::PropertyLink">
                    <Link value="Pad002"/>
                </Property>
                <Property name="ExpressionEngine" type="App::PropertyExpressionEngine">
                    <ExpressionEngine count="0">
                    </ExpressionEngine>
                </Property>
                <Property name="Label" type="App::PropertyString">
                    <String value="Pocket"/>
                </Property>
                <Property name="Length" type="App::PropertyLength">
                    <Float value="6.0000000000000000"/>
                </Property>
                <Property name="Length2" type="App::PropertyLength">
                    <Float value="2.2000000000000002"/>
                </Property>
                <Property name="Midplane" type="App::PropertyBool">
                    <Bool value="false"/>
                </Property>
                <Property name="Offset" type="App::PropertyLength">
                    <Float value="0.0000000000000000"/>
                </Property>
                <Property name="Placement" type="App::PropertyPlacement">
                    <PropertyPlacement Px="0.0000000000000000" Py="0.0000000000000000" Pz="0.0000000000000000" Q0="0.0000000000000000" Q1="0.0000000000000000" Q2="0.0000000000000000" Q3="1.0000000000000000" A="0.0000000000000000" Ox="0.0000000000000000" Oy="0.0000000000000000" Oz="1.0000000000000000"/>
                </Property>
                <Property name="Profile" type="App::PropertyLinkSub">
                    <LinkSub value="Sketch001" count="0">
                    </LinkSub>
                </Property>
                <Property name="Refine" type="App::PropertyBool">
                    <Bool value="true"/>
                </Property>
                <Property name="Reversed" type="App::PropertyBool">
                    <Bool value="false"/>
                </Property>
                <Property name="Shape" type="Part::PropertyPartShape">
                    <Part file="PartShape6.brp"/>
                </Property>
                <Property name="Type" type="App::PropertyEnumeration">
                    <Integer value="4"/>
                </Property>
                <Property name="UpToFace" type="App::PropertyLinkSub">
                    <LinkSub value="" count="0">
                    </LinkSub>
                </Property>
            </Properties>
        </Object>
        <Object name="Sketch002" Extensions="True">
            <Extensions Count="1">
                <Extension type="Part::AttachExtension" name="AttachExtension">
                </Extension>
            </Extensions>
            <Properties Count="13">
                <Property name="AttacherType" type="App::PropertyString">
                    <String value="Attacher::AttachEnginePlane"/>
                </Property>
                <Property name="AttachmentOffset" type="App::PropertyPlacement">
                    <PropertyPlacement Px="0.0000000000000000" Py="0.0000000000000000" Pz="0.0000000000000000" Q0="0.0000000000000000" Q1="0.0000000000000000" Q2="0.0000000000000000" Q3="1.0000000000000000" A="0.0000000000000000" Ox="0.0000000000000000" Oy="0.0000000000000000" Oz="1.0000000000000000"/>
                </Property>
                <Property name="Constraints" type="Sketcher::PropertyConstraintList">
                    <ConstraintList count="4">
                        <Constrain Name="" Type="1" Value="0.0000000000000000" First="0" FirstPos="3" Second="-1" SecondPos="1" Third="-2000" ThirdPos="0" LabelDistance="10.0000000000000000" LabelPosition="0.0000000000000000" IsDriving="1" IsInVirtualSpace="0" />
                        <Constrain Name="" Type="1" Value="0.0000000000000000" First="1" FirstPos="3" Second="0" SecondPos="3" Third="-2000" ThirdPos="0" LabelDistance="10.0000000000000000" LabelPosition="0.0000000000000000" IsDriving="1" IsInVirtualSpace="0" />
                        <Constrain Name="" Type="11" Value="6.5499999999999998" First="0" FirstPos="0" Second="-2000" SecondPos="0" Third="-2000" ThirdPos="0" LabelDistance="4.5680475234985352" LabelPosition="-0.6760463714599609" IsDriving="1" IsInVirtualSpace="0" />
                        <Constrain Name="" Type="11" Value="7.7999999999999998" First="1" FirstPos="0" Second="-2000" SecondPos="0" Third="-2000" ThirdPos="0" LabelDistance="7.7736802101135254" LabelPosition="0.2407510876655579" IsDriving="1" IsInVirtualSpace="0" />
                    </ConstraintList>
                </Property>
                <Property name="ExpressionEngine" type="App::PropertyExpressionEngine">
                    <ExpressionEngine count="0">
                    </ExpressionEngine>
                </Property>
                <Property name="ExternalGeometry" type="App::PropertyLinkSubList">
                    <LinkSubList count="0">
                    </LinkSubList>
                </Property>
                <Property name="Geometry" type="Part::PropertyGeometryList">
                    <GeometryList count="2">
                        <Geometry  type="Part::GeomCircle">
                            <Construction value="0"/>
                            <Circle CenterX="0.0000000000000000" CenterY="0.0000000000000000" CenterZ="0.0000000000000000" NormalX="0.0000000000000000" NormalY="0.0000000000000000" NormalZ="1.0000000000000000" AngleXU="-0.0000000000000000" Radius="6.5499999999999998"/>
                        </Geometry>
                        <Geometry  type="Part::GeomCircle">
                            <Construction value="0"/>
                            <Circle CenterX="0.0000000000000000" CenterY="0.0000000000000000" CenterZ="0.0000000000000000" NormalX="0.0000000000000000" NormalY="0.0000000000000000" NormalZ="1.0000000000000000" AngleXU="-0.0000000000000000" Radius="7.7999999999999998"/>
                        </Geometry>
                    </GeometryList>
                </Property>
                <Property name="Label" type="App::PropertyString">
                    <String value="Sketch002"/>
                </Property>
                <Property name="MapMode" type="App::PropertyEnumeration">
                    <Integer value="5"/>
                </Property>
                <Property name="MapPathParameter" type="App::PropertyFloat">
                    <Float value="0.0000000000000000"/>
                </Property>
                <Property name="MapReversed" type="App::PropertyBool">
                    <Bool value="false"/>
                </Property>
                <Property name="Placement" type="App::PropertyPlacement">
                    <PropertyPlacement Px="0.0000000000000000" Py="0.0000000000000000" Pz="0.0000000000000000" Q0="0.0000000000000000" Q1="0.0000000000000000" Q2="0.0000000000000000" Q3="1.0000000000000000" A="0.0000000000000000" Ox="0.0000000000000000" Oy="0.0000000000000000" Oz="1.0000000000000000"/>
                </Property>
                <Property name="Shape" type="Part::PropertyPartShape">
                    <Part file="PartShape7.brp"/>
                </Property>
                <Property name="Support" type="App::PropertyLinkSubList">
                    <LinkSubList count="1">
                        <Link obj="XY_Plane" sub=""/>
                    </LinkSubList>
                </Property>
            </Properties>
        </Object>
        <Object name="Pad001">
            <Properties Count="15">
                <Property name="AddSubShape" type="Part::PropertyPartShape">
                    <Part file="PartShape8.brp"/>
                </Property>
                <Property name="BaseFeature" type="App::PropertyLink">
                    <Link value="Pocket"/>
                </Property>
                <Property name="ExpressionEngine" type="App::PropertyExpressionEngine">
                    <ExpressionEngine count="0">
                    </ExpressionEngine>
                </Property>
                <Property name="Label" type="App::PropertyString">
                    <String value="Pad001"/>
                </Property>
                <Property name="Length" type="App::PropertyLength">
                    <Float value="1.0000000000000000"/>
                </Property>
                <Property name="Length2" type="App::PropertyLength">
                    <Float value="17.0000000000000000"/>
                </Property>
                <Property name="Midplane" type="App::PropertyBool">
                    <Bool value="false"/>
                </Property>
                <Property name="Offset" type="App::PropertyLength">
                    <Float value="0.0000000000000000"/>
                </Property>
                <Property name="Placement" type="App::PropertyPlacement">
                    <PropertyPlacement Px="0.0000000000000000" Py="0.0000000000000000" Pz="0.0000000000000000" Q0="0.0000000000000000" Q1="0.0000000000000000" Q2="0.0000000000000000" Q3="1.0000000000000000" A="0.0000000000000000" Ox="0.0000000000000000" Oy="0.0000000000000000" Oz="1.0000000000000000"/>
                </Property>
                <Property name="Profile" type="App::PropertyLinkSub">
                    <LinkSub value="Sketch002" count="0">
                    </LinkSub>
                </Property>
                <Property name="Refine" type="App::PropertyBool">
                    <Bool value="true"/>
                </Property>
                <Property name="Reversed" type="App::PropertyBool">
                    <Bool value="false"/>
                </Property>
                <Property name="Shape" type="Part::PropertyPartShape">
                    <Part file="PartShape9.brp"/>
                </Property>
                <Property name="Type" type="App::PropertyEnumeration">
                    <Integer value="4"/>
                </Property>
                <Property name="UpToFace" type="App::PropertyLinkSub">
                    <LinkSub value="" count="0">
                    </LinkSub>
                </Property>
            </Properties>
        </Object>
        <Object name="Sketch003" Extensions="True">
            <Extensions Count="1">
                <Extension type="Part::AttachExtension" name="AttachExtension">
                </Extension>
            </Extensions>
            <Properties Count="13">
                <Property name="AttacherType" type="App::PropertyString">
                    <String value="Attacher::AttachEnginePlane"/>
                </Property>
                <Property name="AttachmentOffset" type="App::PropertyPlacement">
                    <PropertyPlacement Px="0.0000000000000000" Py="0.0000000000000000" Pz="0.0000000000000000" Q0="0.0000000000000000" Q1="0.0000000000000000" Q2="0.0000000000000000" Q3="1.0000000000000000" A="0.0000000000000000" Ox="0.0000000000000000" Oy="0.0000000000000000" Oz="1.0000000000000000"/>
                </Property>
                <Property name="Constraints" type="Sketcher::PropertyConstraintList">
                    <ConstraintList count="12">
                        <Constrain Name="" Type="1" Value="0.0000000000000000" First="0" FirstPos="2" Second="1" SecondPos="1" Third="-2000" ThirdPos="0" LabelDistance="10.0000000000000000" LabelPosition="0.0000000000000000" IsDriving="1" IsInVirtualSpace="0" />
                        <Constrain Name="" Type="1" Value="0.0000000000000000" First="1" FirstPos="2" Second="2" SecondPos="1" Third="-2000" ThirdPos="0" LabelDistance="10.0000000000000000" LabelPosition="0.0000000000000000" IsDriving="1" IsInVirtualSpace="0" />
                        <Constrain Name="" Type="1" Value="0.0000000000000000" First="2" FirstPos="2" Second="3" SecondPos="1" Third="-2000" ThirdPos="0" LabelDistance="10.0000000000000000" LabelPosition="0.0000000000000000" IsDriving="1" IsInVirtualSpace="0" />
                        <Constrain Name="" Type="1" Value="0.0000000000000000" First="3" FirstPos="2" Second="0" SecondPos="1" Third="-2000" ThirdPos="0" LabelDistance="10.0000000000000000" LabelPosition="0.0000000000000000" IsDriving="1" IsInVirtualSpace="0" />
                        <Constrain Name="" Type="2" Value="0.0000000000000000" First="2" FirstPos="0" Second="-2000" SecondPos="0" Third="-2000" ThirdPos="0" LabelDistance="10.0000000000000000" LabelPosition="0.0000000000000000" IsDriving="1" IsInVirtualSpace="0" />
                        <Constrain Name="" Type="3" Value="0.0000000000000000" First="1" FirstPos="0" Second="-2000" SecondPos="0" Third="-2000" ThirdPos="0" LabelDistance="10.0000000000000000" LabelPosition="0.0000000000000000" IsDriving="1" IsInVirtualSpace="0" />
                        <Constrain Name="" Type="1" Value="0.0000000000000000" First="4" FirstPos="3" Second="-1" SecondPos="1" Third="-2000" ThirdPos="0" LabelDistance="10.0000000000000000" LabelPosition="0.0000000000000000" IsDriving="1" IsInVirtualSpace="0" />
                        <Constrain Name="" Type="12" Value="0.0000000000000000" First="0" FirstPos="0" Second="3" SecondPos="0" Third="-2000" ThirdPos="0" LabelDistance="10.0000000000000000" LabelPosition="0.0000000000000000" IsDriving="1" IsInVirtualSpace="0" />
                        <Constrain Name="" Type="7" Value="6.7999999999999998" First="0" FirstPos="1" Second="0" SecondPos="2" Third="-2000" ThirdPos="0" LabelDistance="2.8818581104278564" LabelPosition="0.0000000000000000" IsDriving="1" IsInVirtualSpace="0" />
                        <Constrain Name="" Type="14" Value="0.0000000000000000" First="0" FirstPos="1" Second="2" SecondPos="2" Third="-1" ThirdPos="0" LabelDistance="10.0000000000000000" LabelPosition="0.0000000000000000" IsDriving="1" IsInVirtualSpace="0" />
                        <Constrain Name="" Type="14" Value="0.0000000000000000" First="0" FirstPos="1" Second="0" SecondPos="2" Third="-2" ThirdPos="0" LabelDistance="10.0000000000000000" LabelPosition="0.0000000000000000" IsDriving="1" IsInVirtualSpace="0" />
                        <Constrain Name="" Type="11" Value="6.7999999999999998" First="4" FirstPos="0" Second="-2000" SecondPos="0" Third="-2000" ThirdPos="0" LabelDistance="3.4659774303436279" LabelPosition="-0.3391728103160858" IsDriving="1" IsInVirtualSpace="0" />
                    </ConstraintList>
                </Property>
                <Property name="ExpressionEngine" type="App::PropertyExpressionEngine">
                    <ExpressionEngine count="0">
                    </ExpressionEngine>
                </Property>
                <Property name="ExternalGeometry" type="App::PropertyLinkSubList">
                    <LinkSubList count="0">
                    </LinkSubList>
                </Property>
                <Property name="Geometry" type="Part::PropertyGeometryList">
                    <GeometryList count="5">
                        <Geometry  type="Part::GeomLineSegment">
                            <Construction value="0"/>
                            <LineSegment StartX="-3.3999999999999999" StartY="3.3999999999999999" StartZ="0.0000000000000000" EndX="3.3999999999999999" EndY="3.3999999999999999" EndZ="0.0000000000000000"/>
                        </Geometry>
                        <Geometry  type="Part::GeomLineSegment">
                            <Construction value="0"/>
                            <LineSegment StartX="3.3999999999999999" StartY="3.3999999999999999" StartZ="0.0000000000000000" EndX="3.3999999999999999" EndY="-3.3999999999999999" EndZ="0.0000000000000000"/>
                        </Geometry>
                        <Geometry  type="Part::GeomLineSegment">
                            <Construction value="0"/>
                            <LineSegment StartX="3.3999999999999999" StartY="-3.3999999999999999" StartZ="0.0000000000000000" EndX="-3.3999999999999999" EndY="-3.3999999999999999" EndZ="0.0000000000000000"/>
                        </Geometry>
                        <Geometry  type="Part::GeomLineSegment">
                            <Construction value="0"/>
                            <LineSegment StartX="-3.3999999999999999" StartY="-3.3999999999999999" StartZ="0.0000000000000000" EndX="-3.3999999999999999" EndY="3.3999999999999999" EndZ="0.0000000000000000"/>
                        </Geometry>
                        <Geometry  type="Part::GeomCircle">
                            <Construction value="0"/>
                            <Circle CenterX="0.0000000000000000" CenterY="0.0000000000000000" CenterZ="0.0000000000000000" NormalX="0.0000000000000000" NormalY="0.0000000000000000" NormalZ="1.0000000000000000" AngleXU="-0.0000000000000000" Radius="6.7999999999999998"/>
                        </Geometry>
                    </GeometryList>
                </Property>
                <Property name="Label" type="App::PropertyString">
                    <String value="Sketch003"/>
                </Property>
                <Property name="MapMode" type="App::PropertyEnumeration">
                    <Integer value="5"/>
                </Property>
                <Property name="MapPathParameter" type="App::PropertyFloat">
                    <Float value="0.0000000000000000"/>
                </Property>
                <Property name="MapReversed" type="App::PropertyBool">
                    <Bool value="false"/>
                </Property>
                <Property name="Placement" type="App::PropertyPlacement">
                    <PropertyPlacement Px="0.0000000000000000" Py="0.0000000000000000" Pz="0.0000000000000000" Q0="0.0000000000000000" Q1="0.0000000000000000" Q2="0.0000000000000000" Q3="1.0000000000000000" A="0.0000000000000000" Ox="0.0000000000000000" Oy="0.0000000000000000" Oz="1.0000000000000000"/>
                </Property>
                <Property name="Shape" type="Part::PropertyPartShape">
                    <Part file="PartShape10.brp"/>
                </Property>
                <Property name="Support" type="App::PropertyLinkSubList">
                    <LinkSubList count="1">
                        <Link obj="XY_Plane" sub=""/>
                    </LinkSubList>
                </Property>
            </Properties>
        </Object>
        <Object name="Pad002">
            <Properties Count="15">
                <Property name="AddSubShape" type="Part::PropertyPartShape">
                    <Part file="PartShape11.brp"/>
                </Property>
                <Property name="BaseFeature" type="App::PropertyLink">
                    <Link value="Pad"/>
                </Property>
                <Property name="ExpressionEngine" type="App::PropertyExpressionEngine">
                    <ExpressionEngine count="0">
                    </ExpressionEngine>
                </Property>
                <Property name="Label" type="App::PropertyString">
                    <String value="Pad002"/>
                </Property>
                <Property name="Length" type="App::PropertyLength">
                    <Float value="5.0000000000000000"/>
                </Property>
                <Property name="Length2" type="App::PropertyLength">
                    <Float value="6.0000000000000000"/>
                </Property>
                <Property name="Midplane" type="App::PropertyBool">
                    <Bool value="false"/>
                </Property>
                <Property name="Offset" type="App::PropertyLength">
                    <Float value="0.0000000000000000"/>
                </Property>
                <Property name="Placement" type="App::PropertyPlacement">
                    <PropertyPlacement Px="0.0000000000000000" Py="0.0000000000000000" Pz="0.0000000000000000" Q0="0.0000000000000000" Q1="0.0000000000000000" Q2="0.0000000000000000" Q3="1.0000000000000000" A="0.0000000000000000" Ox="0.0000000000000000" Oy="0.0000000000000000" Oz="1.0000000000000000"/>
                </Property>
                <Property name="Profile" type="App::PropertyLinkSub">
                    <LinkSub value="Sketch003" count="0">
                    </LinkSub>
                </Property>
                <Property name="Refine" type="App::PropertyBool">
                    <Bool value="false"/>
                </Property>
                <Property name="Reversed" type="App::PropertyBool">
                    <Bool value="true"/>
                </Property>
                <Property name="Shape" type="Part::PropertyPartShape">
                    <Part file="PartShape12.brp"/>
                </Property>
                <Property name="Type" type="App::PropertyEnumeration">
                    <Integer value="0"/>
                </Property>
                <Property name="UpToFace" type="App::PropertyLinkSub">
                    <LinkSub value="" count="0">
                    </LinkSub>
                </Property>
            </Properties>
        </Object>
    </ObjectData>
</Document>
