# Supplementary material for: Fabricating a Raman spectrometer using an optical pickup unit and pulsed power
Source: Sci Rep. 2020 Jul 16;10:11692. doi: 10.1038/s41598-020-68650-7 (PMC7366627; doi:10.1038/s41598-020-68650-7)
Supplement: Supplementary file 2 — Supplementary file2 (FCSTD 29 kb) [file 41598_2020_68650_MOESM2_ESM.fcstd › PartShape.brp]

CASCADE Topology V1, (c) Matra-Datavision
Locations 38
1
1.000000000000000 0.000000000000000 0.000000000000000 0.000000000000000 
0.000000000000000 1.000000000000000 0.000000000000000 0.000000000000000 
0.000000000000000 0.000000000000000 1.000000000000000 0.000000000000000 
1
1.000000000000000 0.000000000000000 0.000000000000000 0.000000000000000 
0.000000000000000 1.000000000000000 0.000000000000000 0.000000000000000 
0.000000000000000 0.000000000000000 1.000000000000000 0.000000000000000 
1
1.000000000000000 0.000000000000000 0.000000000000000 0.000000000000000 
0.000000000000000 1.000000000000000 0.000000000000000 0.000000000000000 
0.000000000000000 0.000000000000000 1.000000000000000 0.000000000000000 
1
1.000000000000000 0.000000000000000 0.000000000000000 0.000000000000000 
0.000000000000000 1.000000000000000 0.000000000000000 0.000000000000000 
0.000000000000000 0.000000000000000 1.000000000000000 0.000000000000000 
1
1.000000000000000 0.000000000000000 0.000000000000000 0.000000000000000 
0.000000000000000 1.000000000000000 0.000000000000000 0.000000000000000 
0.000000000000000 0.000000000000000 1.000000000000000 0.000000000000000 
1
1.000000000000000 0.000000000000000 0.000000000000000 0.000000000000000 
0.000000000000000 1.000000000000000 0.000000000000000 0.000000000000000 
0.000000000000000 0.000000000000000 1.000000000000000 0.000000000000000 
1
1.000000000000000 0.000000000000000 0.000000000000000 0.000000000000000 
0.000000000000000 1.000000000000000 0.000000000000000 0.000000000000000 
0.000000000000000 0.000000000000000 1.000000000000000 0.000000000000000 
2  2 1 3 -1 4 1 5 -1 6 1 7 -1 0
1
1.000000000000000 0.000000000000000 0.000000000000000 0.000000000000000 
0.000000000000000 1.000000000000000 0.000000000000000 0.000000000000000 
0.000000000000000 0.000000000000000 1.000000000000000 0.000000000000000 
2  9 -1 7 1 6 -1 5 1 4 -1 3 1 2 -1 0
1
1.000000000000000 0.000000000000000 0.000000000000000 0.000000000000000 
0.000000000000000 1.000000000000000 0.000000000000000 0.000000000000000 
0.000000000000000 0.000000000000000 1.000000000000000 0.000000000000000 
1
1.000000000000000 0.000000000000000 0.000000000000000 0.000000000000000 
0.000000000000000 1.000000000000000 0.000000000000000 0.000000000000000 
0.000000000000000 0.000000000000000 1.000000000000000 0.000000000000000 
2  11 1 12 -1 0
2  9 -1 7 1 6 -1 5 1 4 -1 3 1 2 -1 12 1 11 -1 0
1
1.000000000000000 0.000000000000000 0.000000000000000 0.000000000000000 
0.000000000000000 1.000000000000000 0.000000000000000 0.000000000000000 
0.000000000000000 0.000000000000000 1.000000000000000 3.300000000000000 
2  11 1 12 -1 15 1 0
2  9 -1 7 1 6 -1 5 1 4 -1 3 1 2 -1 15 -1 12 1 11 -1 0
2  12 -1 2 1 3 -1 4 1 5 -1 6 1 7 -1 0
2  11 1 12 -1 2 1 3 -1 4 1 5 -1 6 1 7 -1 0
2  9 -1 0
2  12 -1 15 1 2 1 3 -1 4 1 5 -1 6 1 7 -1 0
1
1.000000000000000 0.000000000000000 0.000000000000000 0.000000000000000 
0.000000000000000 1.000000000000000 0.000000000000000 0.000000000000000 
0.000000000000000 0.000000000000000 1.000000000000000 0.000000000000000 
1
1.000000000000000 0.000000000000000 0.000000000000000 -0.000000000000000 
0.000000000000000 1.000000000000000 0.000000000000000 -0.000000000000000 
0.000000000000000 0.000000000000000 1.000000000000000 -17.000000000000000 
2  22 1 7 -1 23 1 0
2  23 -1 7 1 22 -1 0
2  9 -1 23 -1 7 1 22 -1 0
2  6 1 7 -1 0
2  2 1 3 -1 4 1 5 -1 0
2  9 -1 7 1 6 -1 0
2  11 1 12 -1 15 1 2 1 3 -1 4 1 5 -1 0
2  7 -1 23 1 0
1
1.000000000000000 0.000000000000000 0.000000000000000 0.000000000000000 
0.000000000000000 1.000000000000000 0.000000000000000 0.000000000000000 
0.000000000000000 0.000000000000000 1.000000000000000 2.200000000000000 
2  5 -1 32 1 0
1
1.000000000000000 0.000000000000000 0.000000000000000 0.000000000000000 
0.000000000000000 1.000000000000000 0.000000000000000 0.000000000000000 
0.000000000000000 0.000000000000000 1.000000000000000 0.000000000000000 
2  34 1 5 -1 32 1 0
2  9 -1 7 1 6 -1 32 -1 5 1 34 -1 0
1
1.000000000000000 0.000000000000000 0.000000000000000 -0.000000000000000 
0.000000000000000 1.000000000000000 0.000000000000000 -0.000000000000000 
0.000000000000000 0.000000000000000 1.000000000000000 -5.000000000000000 
2  3 -1 37 1 4 1 5 -1 6 1 7 -1 0
Curve2ds 8
1 6.28318530717958623 -17.00000000000000000 -1.00000000000000000 0.00000000000000000 
1 0.00000000000000000 0.00000000000000000 1.00000000000000000 0.00000000000000000 
1 0.00000000000000000 0.00000000000000000 0.00000000000000000 -1.00000000000000000 
1 6.28318530717958623 0.00000000000000000 0.00000000000000000 -1.00000000000000000 
1 0.00000000000000000 0.00000000000000000 1.00000000000000000 0.00000000000000000 
1 0.00000000000000000 0.00000000000000000 0.00000000000000000 -1.00000000000000000 
1 6.28318530717958623 0.00000000000000000 0.00000000000000000 -1.00000000000000000 
1 6.28318530717958623 -12.00000000000000000 -1.00000000000000000 0.00000000000000000 
Curves 42
1 -8.50000000000000000 8.50000000000000000 0.00000000000000000 0.00000000000000000 0.00000000000000000 1.00000000000000000 
1 8.50000000000000000 8.50000000000000000 0.00000000000000000 0.00000000000000000 0.00000000000000000 1.00000000000000000 
1 -8.50000000000000000 8.50000000000000000 0.00000000000000000 1.00000000000000000 0.00000000000000000 0.00000000000000000 
1 -8.50000000000000000 8.50000000000000000 0.00000000000000000 1.00000000000000000 0.00000000000000000 0.00000000000000000 
1 -8.50000000000000000 -8.50000000000000000 0.00000000000000000 0.00000000000000000 0.00000000000000000 1.00000000000000000 
1 -8.50000000000000000 -8.50000000000000000 0.00000000000000000 0.00000000000000000 1.00000000000000000 0.00000000000000000 
1 -8.50000000000000000 -8.50000000000000000 0.00000000000000000 0.00000000000000000 1.00000000000000000 0.00000000000000000 
1 8.50000000000000000 -8.50000000000000000 0.00000000000000000 0.00000000000000000 0.00000000000000000 1.00000000000000000 
1 8.50000000000000000 8.50000000000000000 0.00000000000000000 0.00000000000000000 -1.00000000000000000 0.00000000000000000 
1 8.50000000000000000 8.50000000000000000 0.00000000000000000 0.00000000000000000 -1.00000000000000000 0.00000000000000000 
1 8.50000000000000000 -8.50000000000000000 0.00000000000000000 -1.00000000000000000 0.00000000000000000 0.00000000000000000 
2 0.00000000000000000 0.00000000000000000 0.00000000000000000 0.00000000000000000 0.00000000000000000 -1.00000000000000000 1.00000000000000000 0.00000000000000000 0.00000000000000000 0.00000000000000000 -1.00000000000000000 0.00000000000000000 7.79999999999999982
1 8.50000000000000000 -8.50000000000000000 0.00000000000000000 -1.00000000000000000 0.00000000000000000 0.00000000000000000 
1 -1.00000000000000000 -2.50000000000000000 0.00000000000000000 0.00000000000000000 1.00000000000000000 0.00000000000000000 
1 2.50000000000000000 -2.50000000000000000 0.00000000000000000 -1.00000000000000000 0.00000000000000000 0.00000000000000000 
1 2.50000000000000000 1.00000000000000000 0.00000000000000000 0.00000000000000000 -1.00000000000000000 0.00000000000000000 
1 -1.00000000000000000 1.00000000000000000 0.00000000000000000 1.00000000000000000 0.00000000000000000 0.00000000000000000 
2 0.00000000000000000 0.00000000000000000 0.00000000000000000 0.00000000000000000 0.00000000000000000 1.00000000000000000 1.00000000000000000 0.00000000000000000 0.00000000000000000 0.00000000000000000 1.00000000000000000 0.00000000000000000 7.79999999999999982
1 7.79999999999999982 0.00000000000000000 -17.00000000000000000 0.00000000000000000 0.00000000000000000 1.00000000000000000 
1 -1.00000000000000000 -1.25000000000000000 2.20000000000000018 0.00000000000000000 -1.00000000000000000 0.00000000000000000 
1 -1.00000000000000000 1.00000000000000000 0.00000000000000000 0.00000000000000000 0.00000000000000000 1.00000000000000000 
1 -1.00000000000000000 -2.50000000000000000 0.00000000000000000 0.00000000000000000 0.00000000000000000 1.00000000000000000 
1 1.25000000000000000 -2.50000000000000000 2.20000000000000018 1.00000000000000000 0.00000000000000000 0.00000000000000000 
1 2.50000000000000000 -2.50000000000000000 0.00000000000000000 0.00000000000000000 0.00000000000000000 1.00000000000000000 
1 2.50000000000000000 0.50000000000000000 2.20000000000000018 0.00000000000000000 1.00000000000000000 0.00000000000000000 
1 2.50000000000000000 1.00000000000000000 0.00000000000000000 0.00000000000000000 0.00000000000000000 1.00000000000000000 
1 -0.50000000000000000 1.00000000000000000 2.20000000000000018 -1.00000000000000000 0.00000000000000000 0.00000000000000000 
2 0.00000000000000000 0.00000000000000000 0.00000000000000000 0.00000000000000000 0.00000000000000000 1.00000000000000000 1.00000000000000000 0.00000000000000000 0.00000000000000000 0.00000000000000000 1.00000000000000000 0.00000000000000000 6.54999999999999982
1 -4.59999999999999964 4.59999999999999964 0.00000000000000000 1.00000000000000000 0.00000000000000000 0.00000000000000000 
1 -4.59999999999999964 -4.59999999999999964 0.00000000000000000 0.00000000000000000 1.00000000000000000 0.00000000000000000 
1 4.59999999999999964 4.59999999999999964 0.00000000000000000 0.00000000000000000 -1.00000000000000000 0.00000000000000000 
1 4.59999999999999964 -4.59999999999999964 0.00000000000000000 -1.00000000000000000 0.00000000000000000 0.00000000000000000 
1 6.54999999999999982 0.00000000000000000 -17.00000000000000000 0.00000000000000000 0.00000000000000000 1.00000000000000000 
2 0.00000000000000000 0.00000000000000000 -5.00000000000000000 0.00000000000000000 0.00000000000000000 -1.00000000000000000 1.00000000000000000 0.00000000000000000 0.00000000000000000 0.00000000000000000 -1.00000000000000000 0.00000000000000000 6.54999999999999982
1 4.59999999999999964 4.59999999999999964 2.20000000000000018 -0.00000000000000000 -0.00000000000000000 -1.00000000000000000 
1 -2.29999999999999982 4.59999999999999964 -5.00000000000000000 1.00000000000000000 0.00000000000000000 0.00000000000000000 
1 -4.59999999999999964 4.59999999999999964 2.20000000000000018 -0.00000000000000000 -0.00000000000000000 -1.00000000000000000 
1 -4.59999999999999964 -2.29999999999999982 -5.00000000000000000 0.00000000000000000 1.00000000000000000 0.00000000000000000 
1 -4.59999999999999964 -4.59999999999999964 2.20000000000000018 -0.00000000000000000 -0.00000000000000000 -1.00000000000000000 
1 4.59999999999999964 -4.59999999999999964 2.20000000000000018 -0.00000000000000000 -0.00000000000000000 -1.00000000000000000 
1 4.59999999999999964 2.29999999999999982 -5.00000000000000000 0.00000000000000000 -1.00000000000000000 0.00000000000000000 
1 2.29999999999999982 -4.59999999999999964 -5.00000000000000000 -1.00000000000000000 0.00000000000000000 0.00000000000000000 
Polygon3D 0
PolygonOnTriangulations 0
Surfaces 19
1 -8.50000000000000000 8.50000000000000000 0.00000000000000000 0.00000000000000000 1.00000000000000000 0.00000000000000000 1.00000000000000000 0.00000000000000000 0.00000000000000000 0.00000000000000000 0.00000000000000000 -1.00000000000000000 
1 -8.50000000000000000 -8.50000000000000000 0.00000000000000000 -1.00000000000000000 0.00000000000000000 0.00000000000000000 0.00000000000000000 1.00000000000000000 0.00000000000000000 0.00000000000000000 0.00000000000000000 -1.00000000000000000 
1 8.50000000000000000 8.50000000000000000 0.00000000000000000 1.00000000000000000 0.00000000000000000 0.00000000000000000 0.00000000000000000 -1.00000000000000000 0.00000000000000000 0.00000000000000000 0.00000000000000000 -1.00000000000000000 
1 0.00000000000000000 0.00000000000000000 0.00000000000000000 -0.00000000000000000 -0.00000000000000000 -1.00000000000000000 -1.00000000000000000 0.00000000000000000 0.00000000000000000 0.00000000000000000 1.00000000000000000 0.00000000000000000 
2 0.00000000000000000 0.00000000000000000 -17.00000000000000000 -0.00000000000000000 -0.00000000000000000 -1.00000000000000000 1.00000000000000000 0.00000000000000000 0.00000000000000000 0.00000000000000000 1.00000000000000000 0.00000000000000000 7.79999999999999982
1 0.00000000000000000 0.00000000000000000 0.00000000000000000 -0.00000000000000000 -0.00000000000000000 -1.00000000000000000 -1.00000000000000000 0.00000000000000000 0.00000000000000000 0.00000000000000000 1.00000000000000000 0.00000000000000000 
1 8.50000000000000000 -8.50000000000000000 0.00000000000000000 0.00000000000000000 -1.00000000000000000 0.00000000000000000 -1.00000000000000000 0.00000000000000000 0.00000000000000000 -0.00000000000000000 -0.00000000000000000 -1.00000000000000000 
1 -1.00000000000000000 -2.50000000000000000 0.00000000000000000 -1.00000000000000000 0.00000000000000000 0.00000000000000000 0.00000000000000000 1.00000000000000000 0.00000000000000000 0.00000000000000000 0.00000000000000000 -1.00000000000000000 
1 2.50000000000000000 -2.50000000000000000 0.00000000000000000 0.00000000000000000 -1.00000000000000000 0.00000000000000000 -1.00000000000000000 0.00000000000000000 0.00000000000000000 -0.00000000000000000 -0.00000000000000000 -1.00000000000000000 
1 2.50000000000000000 1.00000000000000000 0.00000000000000000 1.00000000000000000 0.00000000000000000 0.00000000000000000 0.00000000000000000 -1.00000000000000000 0.00000000000000000 0.00000000000000000 0.00000000000000000 -1.00000000000000000 
1 -1.00000000000000000 1.00000000000000000 0.00000000000000000 0.00000000000000000 1.00000000000000000 0.00000000000000000 1.00000000000000000 0.00000000000000000 0.00000000000000000 0.00000000000000000 0.00000000000000000 -1.00000000000000000 
1 -0.00000000000000070 -0.00000000000000032 0.00000000000000000 0.00000000000000000 0.00000000000000000 1.00000000000000000 1.00000000000000000 0.00000000000000000 0.00000000000000000 0.00000000000000000 1.00000000000000000 0.00000000000000000 
2 0.00000000000000000 0.00000000000000000 -17.00000000000000000 -0.00000000000000000 -0.00000000000000000 -1.00000000000000000 1.00000000000000000 0.00000000000000000 0.00000000000000000 0.00000000000000000 1.00000000000000000 0.00000000000000000 6.54999999999999982
1 0.00000000000000000 0.00000000000000000 0.00000000000000000 -0.00000000000000000 -0.00000000000000000 -1.00000000000000000 -1.00000000000000000 0.00000000000000000 0.00000000000000000 0.00000000000000000 1.00000000000000000 0.00000000000000000 
1 -4.59999999999999964 4.59999999999999964 2.20000000000000018 0.00000000000000000 -1.00000000000000000 0.00000000000000000 1.00000000000000000 0.00000000000000000 0.00000000000000000 0.00000000000000000 0.00000000000000000 1.00000000000000000 
1 -4.59999999999999964 -4.59999999999999964 2.20000000000000018 1.00000000000000000 0.00000000000000000 0.00000000000000000 0.00000000000000000 1.00000000000000000 0.00000000000000000 0.00000000000000000 0.00000000000000000 1.00000000000000000 
1 4.59999999999999964 4.59999999999999964 2.20000000000000018 -1.00000000000000000 0.00000000000000000 0.00000000000000000 0.00000000000000000 -1.00000000000000000 0.00000000000000000 0.00000000000000000 0.00000000000000000 1.00000000000000000 
1 4.59999999999999964 -4.59999999999999964 2.20000000000000018 0.00000000000000000 1.00000000000000000 0.00000000000000000 -1.00000000000000000 0.00000000000000000 0.00000000000000000 0.00000000000000000 0.00000000000000000 1.00000000000000000 
1 -0.00000000000000020 0.00000000000000012 0.00000000000000000 0.00000000000000000 0.00000000000000000 1.00000000000000000 1.00000000000000000 0.00000000000000000 0.00000000000000000 0.00000000000000000 1.00000000000000000 0.00000000000000000 
Triangulations 0

TShapes 115
Ve
0.000000100000000
-8.500000000000000 8.500000000000000 0.000000000000000
0 0

0101101
*
Ve
0.000000100000000
-8.500000000000000 8.500000000000000 3.300000000000000
0 0

0101101
*
Ed
 0.000000100000000 1 1 0
1  1 0 0.000000000000000 3.300000000000000
0

0101000
+115 10 -114 10 *
Ve
0.000000100000000
8.500000000000000 8.500000000000000 0.000000000000000
0 0

0101101
*
Ve
0.000000100000000
8.500000000000000 8.500000000000000 3.300000000000000
0 0

0101101
*
Ed
 0.000000100000000 1 1 0
1  2 0 0.000000000000000 3.300000000000000
0

0101000
+112 10 -111 10 *
Ed
 0.000000100000000 1 1 0
1  3 0 0.000000000000000 17.000000000000000
0

0101000
+115 14 -112 14 *
Ed
 0.000000100000000 1 1 0
1  4 0 0.000000000000000 17.000000000000000
0

0101000
+114 17 -111 17 *
Wi

0101100
+113 0 -110 0 -109 13 +108 16 *
Fa
0  0.000000100000000 1 0

0101000
+107 0 *
Ve
0.000000100000000
-8.500000000000000 -8.500000000000000 0.000000000000000
0 0

0101101
*
Ve
0.000000100000000
-8.500000000000000 -8.500000000000000 3.300000000000000
0 0

0101101
*
Ed
 0.000000100000000 1 1 0
1  5 0 0.000000000000000 3.300000000000000
0

0101000
+105 10 -104 10 *
Ed
 0.000000100000000 1 1 0
1  6 0 0.000000000000000 17.000000000000000
0

0101000
+105 14 -115 14 *
Ed
 0.000000100000000 1 1 0
1  7 0 0.000000000000000 17.000000000000000
0

0101000
+104 17 -114 17 *
Wi

0101100
+103 0 -113 0 -102 13 +101 16 *
Fa
0  0.000000100000000 2 0

0101000
+100 0 *
Ve
0.000000100000000
8.500000000000000 -8.500000000000000 0.000000000000000
0 0

0101101
*
Ve
0.000000100000000
8.500000000000000 -8.500000000000000 3.300000000000000
0 0

0101101
*
Ed
 0.000000100000000 1 1 0
1  8 0 0.000000000000000 3.300000000000000
0

0101000
+98 10 -97 10 *
Ed
 0.000000100000000 1 1 0
1  9 0 0.000000000000000 17.000000000000000
0

0101000
+112 14 -98 14 *
Ed
 0.000000100000000 1 1 0
1  10 0 0.000000000000000 17.000000000000000
0

0101000
+111 17 -97 17 *
Wi

0101100
+110 0 -96 0 -95 13 +94 16 *
Fa
0  0.000000100000000 3 0

0101000
+93 0 *
Ed
 0.000000100000000 1 1 0
1  11 0 0.000000000000000 17.000000000000000
0

0101000
+98 14 -105 14 *
Wi

0101100
+109 19 +102 19 +95 19 +91 19 *
Ve
0.000000100000002
7.800000000000000 0.000000000000000 0.000000000000000
0 0

0101101
*
Ed
 0.000000100000000 1 1 0
1  12 0 0.000000000000000 6.283185307179586
2  1 5 0 0.000000000000000 6.283185307179586
0

0101000
+89 20 -89 20 *
Wi

0101100
-88 0 *
Fa
0  0.000000100000000 4 18

0101000
+90 0 +87 0 *
Ed
 0.000000100000000 1 1 0
1  13 0 0.000000000000000 17.000000000000000
0

0101000
+97 17 -104 17 *
Wi

0101100
+108 11 +94 11 +85 11 +101 11 *
Ve
0.000000100000000
-1.000000000000000 -2.500000000000000 3.300000000000000
0 0

0101101
*
Ve
0.000000100000000
-1.000000000000000 1.000000000000000 3.300000000000000
0 0

0101101
*
Ed
 0.000000100000000 1 1 0
1  14 0 0.000000000000000 3.500000000000000
0

0101000
+83 17 -82 17 *
Ve
0.000000100000000
2.500000000000000 -2.500000000000000 3.300000000000000
0 0

0101101
*
Ed
 0.000000100000000 1 1 0
1  15 0 0.000000000000000 3.500000000000000
0

0101000
+80 17 -83 17 *
Ve
0.000000100000000
2.500000000000000 1.000000000000000 3.300000000000000
0 0

0101101
*
Ed
 0.000000100000000 1 1 0
1  16 0 0.000000000000000 3.500000000000000
0

0101000
+78 17 -80 17 *
Ed
 0.000000100000000 1 1 0
1  17 0 0.000000000000000 3.500000000000000
0

0101000
+82 17 -78 17 *
Wi

0101100
-81 11 -79 11 -77 11 -76 11 *
Fa
0  0.000000100000000 6 0

0101000
+84 0 +75 0 *
Wi

0101100
+96 0 -103 0 -91 13 +85 16 *
Fa
0  0.000000100000000 7 0

0101000
+73 0 *
Ve
0.000000100000000
7.800000000000000 0.000000000000000 -17.000000000000000
0 0

0101101
*
Ed
 0.000000100000000 1 1 0
1  18 0 0.000000000000000 6.283185307179586
2  2 5 25 0.000000000000000 6.283185307179586
0

0101000
+71 26 -71 26 *
Ed
 0.000000100000000 1 1 0
1  19 0 0.000000000000000 17.000000000000000
3  3 4CN 5 0 0.000000000000000 17.000000000000000
0

0101000
+71 20 -89 20 *
Wi

0101100
-70 24 -69 0 -88 0 +69 0 *
Fa
0  0.000000100000000 5 0

0101000
+68 0 *
Ve
0.000000150000000
-1.000000000000000 1.000000000000000 2.200000000000000
0 0

0101101
*
Ve
0.000000150000000
-1.000000000000000 -2.500000000000000 2.200000000000000
0 0

0101101
*
Ed
 0.000000150000000 1 1 0
1  20 0 -2.250000000000000 1.250000000000000
0

0101000
+66 29 -65 29 *
Ed
 0.000000100000000 1 1 0
1  21 0 2.200000000000000 3.300000000000000
0

0101000
+66 10 -82 10 *
Ed
 0.000000100000000 1 1 0
1  22 0 2.200000000000000 3.300000000000000
0

0101000
+65 10 -83 10 *
Wi

0101100
+64 0 -63 28 +81 30 +62 28 *
Fa
0  0.000000100000000 8 28

0101000
+61 0 *
Ve
0.000000150000000
2.500000000000000 -2.500000000000000 2.200000000000000
0 0

0101101
*
Ed
 0.000000150000000 1 1 0
1  23 0 -2.250000000000000 1.250000000000000
0

0101000
+65 29 -59 29 *
Ed
 0.000000100000000 1 1 0
1  24 0 2.200000000000000 3.300000000000000
0

0101000
+59 10 -80 10 *
Wi

0101100
+58 0 -62 28 +79 30 +57 28 *
Fa
0  0.000000100000000 9 28

0101000
+56 0 *
Ve
0.000000150000000
2.500000000000000 1.000000000000000 2.200000000000000
0 0

0101101
*
Ed
 0.000000150000000 1 1 0
1  25 0 -3.000000000000000 0.500000000000000
0

0101000
+59 29 -54 29 *
Ed
 0.000000100000000 1 1 0
1  26 0 2.200000000000000 3.300000000000000
0

0101000
+54 10 -78 10 *
Wi

0101100
+53 0 -57 28 +77 30 +52 28 *
Fa
0  0.000000100000000 10 28

0101000
+51 0 *
Ed
 0.000000150000000 1 1 0
1  27 0 -3.000000000000000 0.500000000000000
0

0101000
+54 29 -66 29 *
Wi

0101100
+49 0 -52 28 +76 30 +63 28 *
Fa
0  0.000000100000000 11 28

0101000
+48 0 *
Wi

0101100
+70 22 *
Ve
0.000000100000000
6.550000000000000 0.000000000000000 -17.000000000000000
0 0

0101101
*
Ed
 0.000000100000000 1 1 0
1  28 0 0.000000000000000 6.283185307179586
2  5 13 25 0.000000000000000 6.283185307179586
0

0101000
+45 26 -45 26 *
Wi

0101100
-44 22 *
Fa
0  0.000000100000000 12 0

0101000
+46 0 +43 0 *
Ve
0.000000100000000
-4.600000000000000 4.600000000000000 2.200000000000000
0 0

0101101
*
Ve
0.000000100000000
4.600000000000000 4.600000000000000 2.200000000000000
0 0

0101101
*
Ed
 0.000000100000000 1 1 0
1  29 0 0.000000000000000 9.199999999999999
0

0101000
+41 36 -40 36 *
Ve
0.000000100000000
-4.600000000000000 -4.600000000000000 2.200000000000000
0 0

0101101
*
Ed
 0.000000100000000 1 1 0
1  30 0 0.000000000000000 9.199999999999999
0

0101000
+38 36 -41 36 *
Ve
0.000000100000000
4.600000000000000 -4.600000000000000 2.200000000000000
0 0

0101101
*
Ed
 0.000000100000000 1 1 0
1  31 0 0.000000000000000 9.199999999999999
0

0101000
+40 36 -36 36 *
Ed
 0.000000100000000 1 1 0
1  32 0 0.000000000000000 9.199999999999999
0

0101000
+36 36 -38 36 *
Wi

0101100
+39 35 +37 35 +35 35 +34 35 *
Wi

0101100
+49 0 +53 0 +58 0 +64 0 *
Fa
0  0.000000100000000 14 33

0101000
+33 0 +32 0 *
Ve
0.000000100000002
6.550000000000000 0.000000000000000 -5.000000000000000
0 0

0101101
*
Ed
 0.000000100000000 1 1 0
1  33 0 0.000000000000000 12.000000000000000
3  6 7CN 13 0 0.000000000000000 12.000000000000000
0

0101000
+45 20 -30 20 *
Ed
 0.000000100000000 1 1 0
1  34 0 0.000000000000000 6.283185307179586
2  8 13 0 0.000000000000000 6.283185307179586
0

0101000
+30 20 -30 20 *
Wi

0101100
-44 24 -29 0 -28 0 +29 0 *
Fa
0  0.000000100000000 13 0

0101000
+27 0 *
Ve
0.000000150000000
4.600000000000000 4.600000000000000 -5.000000000000000
0 0

0101101
*
Ed
 0.000000100000000 1 1 0
1  35 0 0.000000000000000 7.200000000000000
0

0101000
+40 29 -25 29 *
Ve
0.000000150000000
-4.600000000000000 4.600000000000000 -5.000000000000000
0 0

0101101
*
Ed
 0.000000150000000 1 1 0
1  36 0 -2.300000000000000 6.899999999999999
0

0101000
+23 29 -25 29 *
Ed
 0.000000100000000 1 1 0
1  37 0 0.000000000000000 7.200000000000000
0

0101000
+41 29 -23 29 *
Wi

0101100
-39 35 -24 0 +22 0 +21 0 *
Fa
0  0.000000100000000 15 0

0101000
+20 0 *
Ve
0.000000150000000
-4.600000000000000 -4.600000000000000 -5.000000000000000
0 0

0101101
*
Ed
 0.000000150000000 1 1 0
1  38 0 -2.300000000000000 6.899999999999999
0

0101000
+18 29 -23 29 *
Ed
 0.000000100000000 1 1 0
1  39 0 0.000000000000000 7.200000000000000
0

0101000
+38 29 -18 29 *
Wi

0101100
-37 35 -21 0 +17 0 +16 0 *
Fa
0  0.000000100000000 16 0

0101000
+15 0 *
Ve
0.000000150000000
4.600000000000000 -4.600000000000000 -5.000000000000000
0 0

0101101
*
Ed
 0.000000100000000 1 1 0
1  40 0 0.000000000000000 7.200000000000000
0

0101000
+36 29 -13 29 *
Ed
 0.000000150000000 1 1 0
1  41 0 -2.300000000000000 6.899999999999999
0

0101000
+25 29 -13 29 *
Wi

0101100
-35 35 -12 0 +11 0 +24 0 *
Fa
0  0.000000100000000 17 0

0101000
+10 0 *
Ed
 0.000000150000000 1 1 0
1  42 0 -2.300000000000000 6.899999999999999
0

0101000
+13 29 -18 29 *
Wi

0101100
-34 35 -16 0 +8 0 +12 0 *
Fa
0  0.000000100000000 18 0

0101000
+7 0 *
Wi

0101100
-28 0 *
Wi

0101100
+17 27 +8 27 +22 27 +11 27 *
Fa
0  0.000000100000000 19 38

0101000
+5 0 +4 0 *
Sh

0101100
+106 8 +99 8 +92 8 +86 0 -74 21 +72 8 -67 0 -60 27 -55 27 -50 27 
-47 27 -42 31 +31 27 +26 0 +19 27 +14 27 +9 27 +6 27 -3 0 *
So

1100000
+2 0 *

+1 1 
