# Supplementary material for: Fabricating a Raman spectrometer using an optical pickup unit and pulsed power
Source: Sci Rep. 2020 Jul 16;10:11692. doi: 10.1038/s41598-020-68650-7 (PMC7366627; doi:10.1038/s41598-020-68650-7)
Supplement: Supplementary file 2 — Supplementary file2 (FCSTD 29 kb) [file 41598_2020_68650_MOESM2_ESM.fcstd › PartShape2.brp]

CASCADE Topology V1, (c) Matra-Datavision
Locations 10
1
1.000000000000000 0.000000000000000 0.000000000000000 0.000000000000000 
0.000000000000000 1.000000000000000 0.000000000000000 0.000000000000000 
0.000000000000000 0.000000000000000 1.000000000000000 0.000000000000000 
2  1 -1 0
1
1.000000000000000 0.000000000000000 0.000000000000000 0.000000000000000 
0.000000000000000 1.000000000000000 0.000000000000000 0.000000000000000 
0.000000000000000 0.000000000000000 1.000000000000000 3.300000000000000 
2  1 -1 3 1 0
1
1.000000000000000 0.000000000000000 0.000000000000000 0.000000000000000 
0.000000000000000 1.000000000000000 0.000000000000000 0.000000000000000 
0.000000000000000 0.000000000000000 1.000000000000000 0.000000000000000 
2  5 1 1 -1 0
2  5 -1 0
2  5 1 1 -1 3 1 0
2  1 1 5 -1 0
2  3 -1 1 1 5 -1 0
Curve2ds 24
1 8.50000000000000000 8.50000000000000000 -1.00000000000000000 0.00000000000000000 
1 -8.50000000000000000 8.50000000000000000 0.00000000000000000 -1.00000000000000000 
1 -8.50000000000000000 -8.50000000000000000 1.00000000000000000 0.00000000000000000 
1 8.50000000000000000 -8.50000000000000000 0.00000000000000000 1.00000000000000000 
1 0.00000000000000000 0.00000000000000000 0.00000000000000000 -1.00000000000000000 
1 3.50000000000000000 0.00000000000000000 0.00000000000000000 -1.00000000000000000 
1 3.50000000000000000 0.00000000000000000 0.00000000000000000 -1.00000000000000000 
1 0.00000000000000000 0.00000000000000000 0.00000000000000000 -1.00000000000000000 
1 1.00000000000000000 -2.50000000000000000 0.00000000000000000 1.00000000000000000 
1 0.00000000000000000 0.00000000000000000 1.00000000000000000 0.00000000000000000 
1 0.00000000000000000 -3.29999999999999982 1.00000000000000000 0.00000000000000000 
1 0.00000000000000000 -0.00000000000000000 0.00000000000000000 -1.00000000000000000 
1 3.50000000000000000 0.00000000000000000 0.00000000000000000 -1.00000000000000000 
1 -2.50000000000000000 -2.50000000000000000 1.00000000000000000 0.00000000000000000 
1 0.00000000000000000 -0.00000000000000000 1.00000000000000000 0.00000000000000000 
1 0.00000000000000000 -3.29999999999999982 1.00000000000000000 0.00000000000000000 
1 0.00000000000000000 0.00000000000000000 0.00000000000000000 -1.00000000000000000 
1 3.50000000000000000 0.00000000000000000 0.00000000000000000 -1.00000000000000000 
1 -2.50000000000000000 1.00000000000000000 0.00000000000000000 -1.00000000000000000 
1 0.00000000000000000 0.00000000000000000 1.00000000000000000 0.00000000000000000 
1 0.00000000000000000 -3.29999999999999982 1.00000000000000000 0.00000000000000000 
1 1.00000000000000000 1.00000000000000000 -1.00000000000000000 0.00000000000000000 
1 0.00000000000000000 0.00000000000000000 1.00000000000000000 0.00000000000000000 
1 0.00000000000000000 -3.29999999999999982 1.00000000000000000 0.00000000000000000 
Curves 16
1 -8.50000000000000000 8.50000000000000000 0.00000000000000000 0.00000000000000000 0.00000000000000000 1.00000000000000000 
1 8.50000000000000000 8.50000000000000000 0.00000000000000000 0.00000000000000000 0.00000000000000000 1.00000000000000000 
1 -8.50000000000000000 8.50000000000000000 0.00000000000000000 1.00000000000000000 0.00000000000000000 0.00000000000000000 
1 8.50000000000000000 -8.50000000000000000 0.00000000000000000 0.00000000000000000 0.00000000000000000 1.00000000000000000 
1 8.50000000000000000 8.50000000000000000 0.00000000000000000 0.00000000000000000 -1.00000000000000000 0.00000000000000000 
1 -8.50000000000000000 -8.50000000000000000 0.00000000000000000 0.00000000000000000 0.00000000000000000 1.00000000000000000 
1 8.50000000000000000 -8.50000000000000000 0.00000000000000000 -1.00000000000000000 0.00000000000000000 0.00000000000000000 
1 -8.50000000000000000 -8.50000000000000000 0.00000000000000000 0.00000000000000000 1.00000000000000000 0.00000000000000000 
1 -1.00000000000000000 -2.50000000000000000 0.00000000000000000 0.00000000000000000 0.00000000000000000 1.00000000000000000 
1 -1.00000000000000000 1.00000000000000000 0.00000000000000000 0.00000000000000000 0.00000000000000000 1.00000000000000000 
1 -1.00000000000000000 -2.50000000000000000 0.00000000000000000 0.00000000000000000 1.00000000000000000 0.00000000000000000 
1 2.50000000000000000 -2.50000000000000000 0.00000000000000000 0.00000000000000000 0.00000000000000000 1.00000000000000000 
1 2.50000000000000000 -2.50000000000000000 0.00000000000000000 -1.00000000000000000 0.00000000000000000 0.00000000000000000 
1 2.50000000000000000 1.00000000000000000 0.00000000000000000 0.00000000000000000 0.00000000000000000 1.00000000000000000 
1 2.50000000000000000 1.00000000000000000 0.00000000000000000 0.00000000000000000 -1.00000000000000000 0.00000000000000000 
1 -1.00000000000000000 1.00000000000000000 0.00000000000000000 1.00000000000000000 0.00000000000000000 0.00000000000000000 
Polygon3D 0
PolygonOnTriangulations 0
Surfaces 9
1 -8.50000000000000000 8.50000000000000000 0.00000000000000000 0.00000000000000000 1.00000000000000000 0.00000000000000000 1.00000000000000000 0.00000000000000000 0.00000000000000000 0.00000000000000000 0.00000000000000000 -1.00000000000000000 
1 0.00000000000000000 0.00000000000000000 0.00000000000000000 -0.00000000000000000 -0.00000000000000000 -1.00000000000000000 -1.00000000000000000 0.00000000000000000 0.00000000000000000 0.00000000000000000 1.00000000000000000 -0.00000000000000000 
1 8.50000000000000000 8.50000000000000000 0.00000000000000000 1.00000000000000000 0.00000000000000000 -0.00000000000000000 0.00000000000000000 -1.00000000000000000 0.00000000000000000 0.00000000000000000 -0.00000000000000000 -1.00000000000000000 
1 8.50000000000000000 -8.50000000000000000 0.00000000000000000 0.00000000000000000 -1.00000000000000000 0.00000000000000000 -1.00000000000000000 0.00000000000000000 0.00000000000000000 -0.00000000000000000 -0.00000000000000000 -1.00000000000000000 
1 -8.50000000000000000 -8.50000000000000000 0.00000000000000000 -1.00000000000000000 0.00000000000000000 0.00000000000000000 0.00000000000000000 1.00000000000000000 0.00000000000000000 0.00000000000000000 0.00000000000000000 -1.00000000000000000 
1 -1.00000000000000000 -2.50000000000000000 0.00000000000000000 -1.00000000000000000 0.00000000000000000 0.00000000000000000 0.00000000000000000 1.00000000000000000 0.00000000000000000 0.00000000000000000 0.00000000000000000 -1.00000000000000000 
1 2.50000000000000000 -2.50000000000000000 0.00000000000000000 0.00000000000000000 -1.00000000000000000 0.00000000000000000 -1.00000000000000000 0.00000000000000000 0.00000000000000000 -0.00000000000000000 -0.00000000000000000 -1.00000000000000000 
1 -1.00000000000000000 1.00000000000000000 0.00000000000000000 0.00000000000000000 1.00000000000000000 0.00000000000000000 1.00000000000000000 0.00000000000000000 0.00000000000000000 0.00000000000000000 0.00000000000000000 -1.00000000000000000 
1 2.50000000000000000 1.00000000000000000 0.00000000000000000 1.00000000000000000 0.00000000000000000 -0.00000000000000000 0.00000000000000000 -1.00000000000000000 0.00000000000000000 0.00000000000000000 -0.00000000000000000 -1.00000000000000000 
Triangulations 0

TShapes 45
Ve
0.000000100000000
-8.500000000000000 8.500000000000000 0.000000000000000
0 0

0101101
*
Ed
 0.000000100000000 1 1 0
1  1 0 0.000000000000000 3.300000000000000
0

0101000
+45 2 -45 4 *
Ve
0.000000100000000
8.500000000000000 8.500000000000000 0.000000000000000
0 0

0101101
*
Ed
 0.000000100000000 1 1 0
1  2 0 0.000000000000000 3.300000000000000
0

0101000
+43 2 -43 4 *
Ed
 0.000000100000000 1 1 0
1  3 0 0.000000000000000 17.000000000000000
2  1 2 7 0.000000000000000 17.000000000000000
0

0101000
+45 7 -43 7 *
Wi

0101100
+44 0 -42 0 -41 6 +41 8 *
Fa
0  0.000000100000000 1 0

0101000
+40 0 *
Ve
0.000000100000000
8.500000000000000 -8.500000000000000 0.000000000000000
0 0

0101101
*
Ed
 0.000000100000000 1 1 0
1  4 0 0.000000000000000 3.300000000000000
0

0101000
+38 2 -38 4 *
Ed
 0.000000100000000 1 1 0
1  5 0 0.000000000000000 17.000000000000000
2  2 2 7 0.000000000000000 17.000000000000000
0

0101000
+43 7 -38 7 *
Wi

0101100
+42 0 -37 0 -36 6 +36 8 *
Fa
0  0.000000100000000 3 0

0101000
+35 0 *
Ve
0.000000100000000
-8.500000000000000 -8.500000000000000 0.000000000000000
0 0

0101101
*
Ed
 0.000000100000000 1 1 0
1  6 0 0.000000000000000 3.300000000000000
0

0101000
+33 2 -33 4 *
Ed
 0.000000100000000 1 1 0
1  7 0 0.000000000000000 17.000000000000000
2  3 2 7 0.000000000000000 17.000000000000000
0

0101000
+38 7 -33 7 *
Wi

0101100
+37 0 -32 0 -31 6 +31 8 *
Fa
0  0.000000100000000 4 0

0101000
+30 0 *
Ed
 0.000000100000000 1 1 0
1  8 0 0.000000000000000 17.000000000000000
2  4 2 7 0.000000000000000 17.000000000000000
0

0101000
+33 7 -45 7 *
Wi

0101100
+32 0 -44 0 -28 6 +28 8 *
Fa
0  0.000000100000000 5 0

0101000
+27 0 *
Ve
0.000000100000000
-1.000000000000000 -2.500000000000000 0.000000000000000
0 0

0101101
*
Ed
 0.000000100000000 1 1 0
1  9 0 0.000000000000000 3.300000000000000
2  5 6 0 0.000000000000000 3.300000000000000
2  6 7 0 0.000000000000000 3.300000000000000
0

0101000
+25 2 -25 4 *
Ve
0.000000100000000
-1.000000000000000 1.000000000000000 0.000000000000000
0 0

0101101
*
Ed
 0.000000100000000 1 1 0
1  10 0 0.000000000000000 3.300000000000000
2  7 6 0 0.000000000000000 3.300000000000000
2  8 8 0 0.000000000000000 3.300000000000000
0

0101000
+23 2 -23 4 *
Ed
 0.000000100000000 1 1 0
1  11 0 0.000000000000000 3.500000000000000
2  9 2 7 0.000000000000000 3.500000000000000
2  10 6 9 0.000000000000000 3.500000000000000
2  11 6 10 0.000000000000000 3.500000000000000
0

0101000
+25 7 -23 7 *
Wi

0101100
+24 0 -22 0 -21 6 +21 8 *
Fa
0  0.000000100000000 6 0

0111000
+20 0 *
Ve
0.000000100000000
2.500000000000000 -2.500000000000000 0.000000000000000
0 0

0101101
*
Ed
 0.000000100000000 1 1 0
1  12 0 0.000000000000000 3.300000000000000
2  12 7 0 0.000000000000000 3.300000000000000
2  13 9 0 0.000000000000000 3.300000000000000
0

0101000
+18 2 -18 4 *
Ed
 0.000000100000000 1 1 0
1  13 0 0.000000000000000 3.500000000000000
2  14 2 7 0.000000000000000 3.500000000000000
2  15 7 9 0.000000000000000 3.500000000000000
2  16 7 10 0.000000000000000 3.500000000000000
0

0101000
+18 7 -25 7 *
Wi

0101100
+17 0 -24 0 -16 6 +16 8 *
Fa
0  0.000000100000000 7 0

0111000
+15 0 *
Ve
0.000000100000000
2.500000000000000 1.000000000000000 0.000000000000000
0 0

0101101
*
Ed
 0.000000100000000 1 1 0
1  14 0 0.000000000000000 3.300000000000000
2  17 9 0 0.000000000000000 3.300000000000000
2  18 8 0 0.000000000000000 3.300000000000000
0

0101000
+13 2 -13 4 *
Ed
 0.000000100000000 1 1 0
1  15 0 0.000000000000000 3.500000000000000
2  19 2 7 0.000000000000000 3.500000000000000
2  20 9 9 0.000000000000000 3.500000000000000
2  21 9 10 0.000000000000000 3.500000000000000
0

0101000
+13 7 -18 7 *
Wi

0101100
+12 0 -17 0 -11 6 +11 8 *
Fa
0  0.000000100000000 9 0

0111000
+10 0 *
Ed
 0.000000100000000 1 1 0
1  16 0 0.000000000000000 3.500000000000000
2  22 2 7 0.000000000000000 3.500000000000000
2  23 8 9 0.000000000000000 3.500000000000000
2  24 8 10 0.000000000000000 3.500000000000000
0

0101000
+23 7 -13 7 *
Wi

0101100
+22 0 -12 0 -8 6 +8 8 *
Fa
0  0.000000100000000 8 0

0111000
+7 0 *
Wi

0101100
+41 5 +36 5 +31 5 +28 5 *
Wi

0101100
-21 5 -16 5 -11 5 -8 5 *
Fa
0  0.000000100000000 2 0

0101000
+5 0 +4 0 *
Sh

0101100
+39 0 +34 0 +29 0 +26 0 -19 0 -14 0 -9 0 -6 0 +3 2 -3 4 
*
So

1100000
+2 0 *

+1 0 
