# Supplementary material for: Fabricating a Raman spectrometer using an optical pickup unit and pulsed power
Source: Sci Rep. 2020 Jul 16;10:11692. doi: 10.1038/s41598-020-68650-7 (PMC7366627; doi:10.1038/s41598-020-68650-7)
Supplement: Supplementary file 2 — Supplementary file2 (FCSTD 29 kb) [file 41598_2020_68650_MOESM2_ESM.fcstd › PartShape6.brp]

CASCADE Topology V1, (c) Matra-Datavision
Locations 42
1
1.000000000000000 0.000000000000000 0.000000000000000 0.000000000000000 
0.000000000000000 1.000000000000000 0.000000000000000 0.000000000000000 
0.000000000000000 0.000000000000000 1.000000000000000 0.000000000000000 
1
1.000000000000000 0.000000000000000 0.000000000000000 0.000000000000000 
0.000000000000000 1.000000000000000 0.000000000000000 0.000000000000000 
0.000000000000000 0.000000000000000 1.000000000000000 0.000000000000000 
1
1.000000000000000 0.000000000000000 0.000000000000000 0.000000000000000 
0.000000000000000 1.000000000000000 0.000000000000000 0.000000000000000 
0.000000000000000 0.000000000000000 1.000000000000000 0.000000000000000 
1
1.000000000000000 0.000000000000000 0.000000000000000 0.000000000000000 
0.000000000000000 1.000000000000000 0.000000000000000 0.000000000000000 
0.000000000000000 0.000000000000000 1.000000000000000 0.000000000000000 
1
1.000000000000000 0.000000000000000 0.000000000000000 0.000000000000000 
0.000000000000000 1.000000000000000 0.000000000000000 0.000000000000000 
0.000000000000000 0.000000000000000 1.000000000000000 0.000000000000000 
2  2 1 3 -1 4 1 5 -1 0
1
1.000000000000000 0.000000000000000 0.000000000000000 0.000000000000000 
0.000000000000000 1.000000000000000 0.000000000000000 0.000000000000000 
0.000000000000000 0.000000000000000 1.000000000000000 0.000000000000000 
2  7 -1 0
1
1.000000000000000 0.000000000000000 0.000000000000000 0.000000000000000 
0.000000000000000 1.000000000000000 0.000000000000000 0.000000000000000 
0.000000000000000 0.000000000000000 1.000000000000000 3.300000000000000 
2  7 -1 9 1 0
1
1.000000000000000 0.000000000000000 0.000000000000000 0.000000000000000 
0.000000000000000 1.000000000000000 0.000000000000000 0.000000000000000 
0.000000000000000 0.000000000000000 1.000000000000000 0.000000000000000 
2  11 1 7 -1 0
2  11 -1 0
2  11 1 7 -1 9 1 0
2  4 1 5 -1 0
2  7 -1 2 1 3 -1 0
2  11 1 7 -1 2 1 3 -1 0
1
1.000000000000000 0.000000000000000 0.000000000000000 0.000000000000000 
0.000000000000000 1.000000000000000 0.000000000000000 0.000000000000000 
0.000000000000000 0.000000000000000 1.000000000000000 0.000000000000000 
2  18 1 3 -1 0
2  3 1 18 -1 0
1
1.000000000000000 0.000000000000000 0.000000000000000 -0.000000000000000 
0.000000000000000 1.000000000000000 0.000000000000000 -0.000000000000000 
0.000000000000000 0.000000000000000 1.000000000000000 -5.000000000000000 
2  21 -1 3 1 18 -1 0
2  18 -1 0
2  7 -1 2 1 18 -1 0
2  7 -1 9 1 2 1 3 -1 4 1 5 -1 0
2  7 1 11 -1 0
2  9 -1 7 1 11 -1 0
2  3 -1 0
2  3 -1 21 1 0
2  18 1 3 -1 21 1 0
1
1.000000000000000 0.000000000000000 0.000000000000000 0.000000000000000 
0.000000000000000 1.000000000000000 0.000000000000000 0.000000000000000 
0.000000000000000 0.000000000000000 1.000000000000000 2.200000000000000 
2  5 -1 31 1 0
2  5 1 4 -1 3 1 2 -1 0
2  11 1 7 -1 9 1 2 1 3 -1 4 1 5 -1 0
2  3 -1 21 1 4 1 5 -1 0
2  18 1 3 -1 21 1 4 1 5 -1 0
1
1.000000000000000 0.000000000000000 0.000000000000000 0.000000000000000 
0.000000000000000 1.000000000000000 0.000000000000000 0.000000000000000 
0.000000000000000 0.000000000000000 1.000000000000000 0.000000000000000 
2  37 1 5 -1 31 1 0
2  31 -1 5 1 37 -1 0
1
1.000000000000000 0.000000000000000 0.000000000000000 -0.000000000000000 
0.000000000000000 1.000000000000000 0.000000000000000 -0.000000000000000 
0.000000000000000 0.000000000000000 1.000000000000000 -8.199999999999999 
2  40 -1 31 -1 5 1 37 -1 0
2  37 -1 0
Curve2ds 66
1 8.50000000000000000 8.50000000000000000 -1.00000000000000000 0.00000000000000000 
1 8.50000000000000000 -8.50000000000000000 0.00000000000000000 1.00000000000000000 
1 -8.50000000000000000 8.50000000000000000 0.00000000000000000 -1.00000000000000000 
1 -8.50000000000000000 -8.50000000000000000 1.00000000000000000 0.00000000000000000 
1 0.00000000000000000 0.00000000000000000 1.00000000000000000 0.00000000000000000 
1 0.00000000000000000 -5.00000000000000000 1.00000000000000000 0.00000000000000000 
2 0.00000000000000020 -0.00000000000000012 1.00000000000000000 0.00000000000000000 -0.00000000000000000 1.00000000000000000 6.79999999999999982
2 0.00000000000000000 0.00000000000000000 -1.00000000000000000 0.00000000000000000 0.00000000000000000 1.00000000000000000 6.79999999999999982
1 1.00000000000000000 -2.50000000000000000 0.00000000000000000 1.00000000000000000 
1 0.00000000000000000 0.00000000000000000 1.00000000000000000 0.00000000000000000 
1 0.00000000000000000 -3.29999999999999982 1.00000000000000000 0.00000000000000000 
1 -2.50000000000000000 -2.50000000000000000 1.00000000000000000 0.00000000000000000 
1 0.00000000000000000 -0.00000000000000000 1.00000000000000000 0.00000000000000000 
1 0.00000000000000000 -3.29999999999999982 1.00000000000000000 0.00000000000000000 
1 -2.50000000000000000 1.00000000000000000 0.00000000000000000 -1.00000000000000000 
1 0.00000000000000000 0.00000000000000000 1.00000000000000000 0.00000000000000000 
1 0.00000000000000000 -3.29999999999999982 1.00000000000000000 0.00000000000000000 
1 1.00000000000000000 1.00000000000000000 -1.00000000000000000 0.00000000000000000 
1 0.00000000000000000 0.00000000000000000 1.00000000000000000 0.00000000000000000 
1 0.00000000000000000 -3.29999999999999982 1.00000000000000000 0.00000000000000000 
1 0.00000000000000000 0.00000000000000000 0.00000000000000000 -1.00000000000000000 
1 6.28318530717958623 0.00000000000000000 0.00000000000000000 -1.00000000000000000 
8 -2.60000000000000009 1.60000000000000009
1 1.25000000000000000 -2.20000000000000018 -1.00000000000000000 0.00000000000000000 
8 -2.60000000000000009 1.60000000000000009
1 1.00000000000000000 -1.25000000000000000 0.00000000000000000 -1.00000000000000000 
1 3.50000000000000000 0.00000000000000000 0.00000000000000000 -1.00000000000000000 
1 0.00000000000000000 0.00000000000000000 0.00000000000000000 -1.00000000000000000 
1 0.00000000000000000 0.00000000000000000 0.00000000000000000 -1.00000000000000000 
1 3.50000000000000000 0.00000000000000000 0.00000000000000000 -1.00000000000000000 
8 -2.60000000000000009 1.60000000000000009
1 1.25000000000000000 -2.20000000000000018 -1.00000000000000000 0.00000000000000000 
8 -2.60000000000000009 1.60000000000000009
1 -1.25000000000000000 -2.50000000000000000 -1.00000000000000000 0.00000000000000000 
1 0.00000000000000000 -0.00000000000000000 0.00000000000000000 -1.00000000000000000 
1 3.50000000000000000 0.00000000000000000 0.00000000000000000 -1.00000000000000000 
8 -3.35000000000000009 0.85000000000000009
1 0.50000000000000000 -2.20000000000000018 -1.00000000000000000 0.00000000000000000 
8 -3.35000000000000009 0.85000000000000009
1 -2.50000000000000000 0.50000000000000000 0.00000000000000000 1.00000000000000000 
1 0.00000000000000000 0.00000000000000000 0.00000000000000000 -1.00000000000000000 
1 3.50000000000000000 0.00000000000000000 0.00000000000000000 -1.00000000000000000 
8 -3.35000000000000009 0.85000000000000009
1 0.50000000000000000 -2.20000000000000018 -1.00000000000000000 0.00000000000000000 
8 -3.35000000000000009 0.85000000000000009
1 0.50000000000000000 1.00000000000000000 1.00000000000000000 0.00000000000000000 
8 -3.21999999999999975 7.81999999999999940
1 -4.59999999999999964 -2.29999999999999982 0.00000000000000000 1.00000000000000000 
8 -3.21999999999999975 7.81999999999999940
1 2.29999999999999982 -7.20000000000000018 1.00000000000000000 0.00000000000000000 
8 -3.21999999999999975 7.81999999999999940
1 2.29999999999999982 -4.59999999999999964 -1.00000000000000000 0.00000000000000000 
8 -3.21999999999999975 7.81999999999999940
1 2.29999999999999982 -7.20000000000000018 1.00000000000000000 0.00000000000000000 
8 -3.21999999999999975 7.81999999999999940
1 4.59999999999999964 2.29999999999999982 0.00000000000000000 -1.00000000000000000 
8 -3.21999999999999975 7.81999999999999940
1 2.29999999999999982 -7.20000000000000018 1.00000000000000000 0.00000000000000000 
8 -3.21999999999999975 7.81999999999999940
1 -2.29999999999999982 4.59999999999999964 1.00000000000000000 0.00000000000000000 
8 -3.21999999999999975 7.81999999999999940
1 2.29999999999999982 -7.20000000000000018 1.00000000000000000 0.00000000000000000 
1 0.00000000000000000 0.00000000000000000 1.00000000000000000 0.00000000000000000 
1 0.00000000000000000 -8.19999999999999929 1.00000000000000000 0.00000000000000000 
1 4.59999999999999964 4.59999999999999964 -1.00000000000000000 0.00000000000000000 
1 0.00000000000000000 0.00000000000000000 1.00000000000000000 0.00000000000000000 
1 0.00000000000000000 -8.19999999999999929 1.00000000000000000 0.00000000000000000 
1 4.59999999999999964 -4.59999999999999964 0.00000000000000000 1.00000000000000000 
1 0.00000000000000000 0.00000000000000000 1.00000000000000000 0.00000000000000000 
1 0.00000000000000000 -8.19999999999999929 1.00000000000000000 0.00000000000000000 
1 -4.59999999999999964 4.59999999999999964 0.00000000000000000 -1.00000000000000000 
1 0.00000000000000000 0.00000000000000000 1.00000000000000000 0.00000000000000000 
1 0.00000000000000000 -8.19999999999999929 1.00000000000000000 0.00000000000000000 
1 -4.59999999999999964 -4.59999999999999964 1.00000000000000000 0.00000000000000000 
1 0.00000000000000000 0.00000000000000000 0.00000000000000000 -1.00000000000000000 
1 9.19999999999999929 0.00000000000000000 0.00000000000000000 -1.00000000000000000 
1 9.19999999999999929 0.00000000000000000 0.00000000000000000 -1.00000000000000000 
1 0.00000000000000000 0.00000000000000000 0.00000000000000000 -1.00000000000000000 
1 9.19999999999999929 0.00000000000000000 0.00000000000000000 -1.00000000000000000 
1 0.00000000000000000 0.00000000000000000 0.00000000000000000 -1.00000000000000000 
1 9.19999999999999929 0.00000000000000000 0.00000000000000000 -1.00000000000000000 
1 0.00000000000000000 0.00000000000000000 0.00000000000000000 -1.00000000000000000 
Curves 34
1 -8.50000000000000000 8.50000000000000000 0.00000000000000000 0.00000000000000000 0.00000000000000000 1.00000000000000000 
1 8.50000000000000000 8.50000000000000000 0.00000000000000000 0.00000000000000000 0.00000000000000000 1.00000000000000000 
1 -8.50000000000000000 8.50000000000000000 0.00000000000000000 1.00000000000000000 0.00000000000000000 0.00000000000000000 
1 -8.50000000000000000 -8.50000000000000000 0.00000000000000000 0.00000000000000000 0.00000000000000000 1.00000000000000000 
1 -8.50000000000000000 -8.50000000000000000 0.00000000000000000 0.00000000000000000 1.00000000000000000 0.00000000000000000 
1 8.50000000000000000 -8.50000000000000000 0.00000000000000000 0.00000000000000000 0.00000000000000000 1.00000000000000000 
1 8.50000000000000000 8.50000000000000000 0.00000000000000000 0.00000000000000000 -1.00000000000000000 0.00000000000000000 
1 8.50000000000000000 -8.50000000000000000 0.00000000000000000 -1.00000000000000000 0.00000000000000000 0.00000000000000000 
2 0.00000000000000000 0.00000000000000000 0.00000000000000000 0.00000000000000000 0.00000000000000000 1.00000000000000000 1.00000000000000000 0.00000000000000000 -0.00000000000000000 -0.00000000000000000 1.00000000000000000 0.00000000000000000 6.79999999999999982
1 -1.00000000000000000 -2.50000000000000000 0.00000000000000000 0.00000000000000000 1.00000000000000000 0.00000000000000000 
1 2.50000000000000000 -2.50000000000000000 0.00000000000000000 -1.00000000000000000 0.00000000000000000 0.00000000000000000 
1 2.50000000000000000 1.00000000000000000 0.00000000000000000 0.00000000000000000 -1.00000000000000000 0.00000000000000000 
1 -1.00000000000000000 1.00000000000000000 0.00000000000000000 1.00000000000000000 0.00000000000000000 0.00000000000000000 
1 6.79999999999999982 0.00000000000000000 0.00000000000000000 -0.00000000000000000 -0.00000000000000000 -1.00000000000000000 
1 -1.00000000000000000 -1.25000000000000000 2.20000000000000018 0.00000000000000000 -1.00000000000000000 0.00000000000000000 
1 -1.00000000000000000 1.00000000000000000 0.00000000000000000 0.00000000000000000 0.00000000000000000 1.00000000000000000 
1 -1.00000000000000000 -2.50000000000000000 0.00000000000000000 0.00000000000000000 0.00000000000000000 1.00000000000000000 
1 1.25000000000000000 -2.50000000000000000 2.20000000000000018 1.00000000000000000 0.00000000000000000 -0.00000000000000000 
1 2.50000000000000000 -2.50000000000000000 0.00000000000000000 0.00000000000000000 0.00000000000000000 1.00000000000000000 
1 2.50000000000000000 0.50000000000000000 2.20000000000000018 0.00000000000000000 1.00000000000000000 0.00000000000000000 
1 2.50000000000000000 1.00000000000000000 0.00000000000000000 0.00000000000000000 0.00000000000000000 1.00000000000000000 
1 -0.50000000000000000 1.00000000000000000 2.20000000000000018 -1.00000000000000000 0.00000000000000000 0.00000000000000000 
1 -4.59999999999999964 -2.29999999999999982 -5.00000000000000000 0.00000000000000000 1.00000000000000000 0.00000000000000000 
1 2.29999999999999982 -4.59999999999999964 -5.00000000000000000 -1.00000000000000000 0.00000000000000000 0.00000000000000000 
1 4.59999999999999964 2.29999999999999982 -5.00000000000000000 0.00000000000000000 -1.00000000000000000 0.00000000000000000 
1 -2.29999999999999982 4.59999999999999964 -5.00000000000000000 1.00000000000000000 0.00000000000000000 -0.00000000000000000 
1 -4.59999999999999964 4.59999999999999964 0.00000000000000000 1.00000000000000000 0.00000000000000000 0.00000000000000000 
1 -4.59999999999999964 -4.59999999999999964 0.00000000000000000 0.00000000000000000 1.00000000000000000 0.00000000000000000 
1 4.59999999999999964 4.59999999999999964 0.00000000000000000 0.00000000000000000 -1.00000000000000000 0.00000000000000000 
1 4.59999999999999964 -4.59999999999999964 0.00000000000000000 -1.00000000000000000 0.00000000000000000 0.00000000000000000 
1 -4.59999999999999964 4.59999999999999964 2.20000000000000018 -0.00000000000000000 -0.00000000000000000 -1.00000000000000000 
1 -4.59999999999999964 -4.59999999999999964 2.20000000000000018 -0.00000000000000000 -0.00000000000000000 -1.00000000000000000 
1 4.59999999999999964 -4.59999999999999964 2.20000000000000018 -0.00000000000000000 -0.00000000000000000 -1.00000000000000000 
1 4.59999999999999964 4.59999999999999964 2.20000000000000018 -0.00000000000000000 -0.00000000000000000 -1.00000000000000000 
Polygon3D 0
PolygonOnTriangulations 0
Surfaces 16
1 -8.50000000000000000 8.50000000000000000 0.00000000000000000 0.00000000000000000 1.00000000000000000 0.00000000000000000 1.00000000000000000 0.00000000000000000 0.00000000000000000 0.00000000000000000 0.00000000000000000 -1.00000000000000000 
1 0.00000000000000000 0.00000000000000000 0.00000000000000000 -0.00000000000000000 -0.00000000000000000 -1.00000000000000000 -1.00000000000000000 0.00000000000000000 0.00000000000000000 0.00000000000000000 1.00000000000000000 -0.00000000000000000 
1 -8.50000000000000000 -8.50000000000000000 0.00000000000000000 -1.00000000000000000 0.00000000000000000 0.00000000000000000 0.00000000000000000 1.00000000000000000 0.00000000000000000 0.00000000000000000 0.00000000000000000 -1.00000000000000000 
1 8.50000000000000000 8.50000000000000000 0.00000000000000000 1.00000000000000000 0.00000000000000000 -0.00000000000000000 0.00000000000000000 -1.00000000000000000 0.00000000000000000 0.00000000000000000 -0.00000000000000000 -1.00000000000000000 
2 0.00000000000000000 0.00000000000000000 0.00000000000000000 0.00000000000000000 0.00000000000000000 1.00000000000000000 1.00000000000000000 0.00000000000000000 0.00000000000000000 0.00000000000000000 1.00000000000000000 0.00000000000000000 6.79999999999999982
1 -0.00000000000000020 0.00000000000000012 0.00000000000000000 0.00000000000000000 0.00000000000000000 1.00000000000000000 1.00000000000000000 0.00000000000000000 -0.00000000000000000 -0.00000000000000000 1.00000000000000000 0.00000000000000000 
1 -1.00000000000000000 -2.50000000000000000 0.00000000000000000 -1.00000000000000000 0.00000000000000000 0.00000000000000000 0.00000000000000000 1.00000000000000000 0.00000000000000000 0.00000000000000000 0.00000000000000000 -1.00000000000000000 
1 2.50000000000000000 -2.50000000000000000 0.00000000000000000 0.00000000000000000 -1.00000000000000000 0.00000000000000000 -1.00000000000000000 0.00000000000000000 0.00000000000000000 -0.00000000000000000 -0.00000000000000000 -1.00000000000000000 
1 2.50000000000000000 1.00000000000000000 0.00000000000000000 1.00000000000000000 0.00000000000000000 -0.00000000000000000 0.00000000000000000 -1.00000000000000000 0.00000000000000000 0.00000000000000000 -0.00000000000000000 -1.00000000000000000 
1 -1.00000000000000000 1.00000000000000000 0.00000000000000000 0.00000000000000000 1.00000000000000000 0.00000000000000000 1.00000000000000000 0.00000000000000000 0.00000000000000000 0.00000000000000000 0.00000000000000000 -1.00000000000000000 
1 8.50000000000000000 -8.50000000000000000 0.00000000000000000 0.00000000000000000 -1.00000000000000000 0.00000000000000000 -1.00000000000000000 0.00000000000000000 0.00000000000000000 -0.00000000000000000 -0.00000000000000000 -1.00000000000000000 
1 0.00000000000000000 0.00000000000000000 0.00000000000000000 -0.00000000000000000 -0.00000000000000000 -1.00000000000000000 -1.00000000000000000 0.00000000000000000 0.00000000000000000 0.00000000000000000 1.00000000000000000 -0.00000000000000000 
1 -4.59999999999999964 -4.59999999999999964 2.20000000000000018 1.00000000000000000 0.00000000000000000 0.00000000000000000 -0.00000000000000000 1.00000000000000000 0.00000000000000000 0.00000000000000000 -0.00000000000000000 1.00000000000000000 
1 4.59999999999999964 -4.59999999999999964 2.20000000000000018 0.00000000000000000 1.00000000000000000 -0.00000000000000000 -1.00000000000000000 0.00000000000000000 0.00000000000000000 0.00000000000000000 0.00000000000000000 1.00000000000000000 
1 4.59999999999999964 4.59999999999999964 2.20000000000000018 -1.00000000000000000 0.00000000000000000 0.00000000000000000 0.00000000000000000 -1.00000000000000000 0.00000000000000000 0.00000000000000000 0.00000000000000000 1.00000000000000000 
1 -4.59999999999999964 4.59999999999999964 2.20000000000000018 0.00000000000000000 -1.00000000000000000 0.00000000000000000 1.00000000000000000 0.00000000000000000 0.00000000000000000 -0.00000000000000000 0.00000000000000000 1.00000000000000000 
Triangulations 0

TShapes 95
Ve
0.000000100000000
-8.500000000000000 8.500000000000000 0.000000000000000
0 0

0101101
*
Ed
 0.000000100000000 1 1 0
1  1 0 0.000000000000000 3.300000000000000
0

0101000
+95 8 -95 10 *
Ve
0.000000100000000
8.500000000000000 8.500000000000000 0.000000000000000
0 0

0101101
*
Ed
 0.000000100000000 1 1 0
1  2 0 0.000000000000000 3.300000000000000
0

0101000
+93 8 -93 10 *
Ed
 0.000000100000000 1 1 0
1  3 0 0.000000000000000 17.000000000000000
2  1 2 13 0.000000000000000 17.000000000000000
0

0101000
+95 13 -93 13 *
Wi

0101100
+94 0 -92 0 -91 12 +91 14 *
Fa
0  0.000000100000000 1 0

0101000
+90 0 *
Ve
0.000000100000000
-8.500000000000000 -8.500000000000000 0.000000000000000
0 0

0101101
*
Ed
 0.000000100000000 1 1 0
1  4 0 0.000000000000000 3.300000000000000
0

0101000
+88 8 -88 10 *
Ed
 0.000000100000000 1 1 0
1  5 0 0.000000000000000 17.000000000000000
2  2 2 13 0.000000000000000 17.000000000000000
0

0101000
+88 13 -95 13 *
Wi

0101100
+87 0 -94 0 -86 12 +86 14 *
Fa
0  0.000000100000000 3 0

0101000
+85 0 *
Ve
0.000000100000000
8.500000000000000 -8.500000000000000 0.000000000000000
0 0

0101101
*
Ed
 0.000000100000000 1 1 0
1  6 0 0.000000000000000 3.300000000000000
0

0101000
+83 8 -83 10 *
Ed
 0.000000100000000 1 1 0
1  7 0 0.000000000000000 17.000000000000000
2  3 2 13 0.000000000000000 17.000000000000000
0

0101000
+93 13 -83 13 *
Wi

0101100
+92 0 -82 0 -81 12 +81 14 *
Fa
0  0.000000100000000 4 0

0101000
+80 0 *
Ed
 0.000000100000000 1 1 0
1  8 0 0.000000000000000 17.000000000000000
2  4 2 13 0.000000000000000 17.000000000000000
0

0101000
+83 13 -88 13 *
Wi

0101100
+91 17 +86 17 +81 17 +78 17 *
Ve
0.000000150001000
6.800000000000000 0.000000000000000 0.000000000000000
0 0

0101101
*
Ed
 0.000000100000000 1 1 0
1  9 0 0.000000000000000 6.283185307179586
2  5 5 20 0.000000000000000 6.283185307179586
2  6 5 22 0.000000000000000 6.283185307179586
2  7 6 23 0.000000000000000 6.283185307179586
2  8 2 24 0.000000000000000 6.283185307179586
0

0101000
+76 23 -76 23 *
Wi

0101100
+75 19 *
Fa
0  0.000000100000000 2 16

0111000
+77 0 +74 0 *
Wi

0101100
+91 11 +81 11 +78 11 +86 11 *
Ve
0.000000100000000
-1.000000000000000 -2.500000000000000 0.000000000000000
0 0

0101101
*
Ve
0.000000100000000
-1.000000000000000 1.000000000000000 0.000000000000000
0 0

0101101
*
Ed
 0.000000100000000 1 1 0
1  10 0 0.000000000000000 3.500000000000000
2  9 2 13 0.000000000000000 3.500000000000000
2  10 7 26 0.000000000000000 3.500000000000000
2  11 7 27 0.000000000000000 3.500000000000000
0

0101000
+71 13 -70 13 *
Ve
0.000000100000000
2.500000000000000 -2.500000000000000 0.000000000000000
0 0

0101101
*
Ed
 0.000000100000000 1 1 0
1  11 0 0.000000000000000 3.500000000000000
2  12 2 13 0.000000000000000 3.500000000000000
2  13 8 26 0.000000000000000 3.500000000000000
2  14 8 27 0.000000000000000 3.500000000000000
0

0101000
+68 13 -71 13 *
Ve
0.000000100000000
2.500000000000000 1.000000000000000 0.000000000000000
0 0

0101101
*
Ed
 0.000000100000000 1 1 0
1  12 0 0.000000000000000 3.500000000000000
2  15 2 13 0.000000000000000 3.500000000000000
2  16 9 26 0.000000000000000 3.500000000000000
2  17 9 27 0.000000000000000 3.500000000000000
0

0101000
+66 13 -68 13 *
Ed
 0.000000100000000 1 1 0
1  13 0 0.000000000000000 3.500000000000000
2  18 2 13 0.000000000000000 3.500000000000000
2  19 10 26 0.000000000000000 3.500000000000000
2  20 10 27 0.000000000000000 3.500000000000000
0

0101000
+70 13 -66 13 *
Wi

0101100
-69 11 -67 11 -65 11 -64 11 *
Fa
0  0.000000100000000 2 0

0101000
+72 0 +63 0 *
Wi

0101100
+82 0 -87 0 -78 12 +78 14 *
Fa
0  0.000000100000000 11 0

0101000
+61 0 *
Ed
 0.000000100000000 1 1 0
1  14 0 0.000000000000000 5.000000000000000
3  21 22CN 5 0 0.000000000000000 5.000000000000000
0

0101000
+76 28 -76 29 *
Wi

0101100
+59 0 -59 0 -75 19 +75 30 *
Fa
0  0.000000100000000 5 0

0111000
+58 0 *
Ve
0.000000150000000
-1.000000000000000 1.000000000000000 2.200000000000000
0 0

0101101
*
Ve
0.000000150000000
-1.000000000000000 -2.500000000000000 2.200000000000000
0 0

0101101
*
Ed
 0.000000150000000 1 1 0
1  15 0 -2.250000000000000 1.250000000000000
2  23 7 6 -2.250000000000000 1.250000000000000
2  24 12 32 -2.250000000000000 1.250000000000000
0

0101000
+56 0 -55 0 *
Ed
 0.000000100000000 1 1 0
1  16 0 2.200000000000000 3.300000000000000
2  25 7 0 2.200000000000000 3.300000000000000
2  26 10 0 2.200000000000000 3.300000000000000
0

0101000
+56 33 -70 10 *
Ed
 0.000000100000000 1 1 0
1  17 0 2.200000000000000 3.300000000000000
2  27 7 0 2.200000000000000 3.300000000000000
2  28 8 0 2.200000000000000 3.300000000000000
0

0101000
+55 33 -71 10 *
Wi

0101100
+54 0 -53 6 +69 34 +52 6 *
Fa
0  0.000000100000000 7 6

0101000
+51 0 *
Ve
0.000000150000000
2.500000000000000 -2.500000000000000 2.200000000000000
0 0

0101101
*
Ed
 0.000000150000000 1 1 0
1  18 0 -2.250000000000000 1.250000000000000
2  29 8 6 -2.250000000000000 1.250000000000000
2  30 12 32 -2.250000000000000 1.250000000000000
0

0101000
+55 0 -49 0 *
Ed
 0.000000100000000 1 1 0
1  19 0 2.200000000000000 3.300000000000000
2  31 8 0 2.200000000000000 3.300000000000000
2  32 9 0 2.200000000000000 3.300000000000000
0

0101000
+49 33 -68 10 *
Wi

0101100
+48 0 -52 6 +67 34 +47 6 *
Fa
0  0.000000100000000 8 6

0101000
+46 0 *
Ve
0.000000150000000
2.500000000000000 1.000000000000000 2.200000000000000
0 0

0101101
*
Ed
 0.000000150000000 1 1 0
1  20 0 -3.000000000000000 0.500000000000000
2  33 9 6 -3.000000000000000 0.500000000000000
2  34 12 32 -3.000000000000000 0.500000000000000
0

0101000
+49 0 -44 0 *
Ed
 0.000000100000000 1 1 0
1  21 0 2.200000000000000 3.300000000000000
2  35 9 0 2.200000000000000 3.300000000000000
2  36 10 0 2.200000000000000 3.300000000000000
0

0101000
+44 33 -66 10 *
Wi

0101100
+43 0 -47 6 +65 34 +42 6 *
Fa
0  0.000000100000000 9 6

0101000
+41 0 *
Ed
 0.000000150000000 1 1 0
1  22 0 -3.000000000000000 0.500000000000000
2  37 10 6 -3.000000000000000 0.500000000000000
2  38 12 32 -3.000000000000000 0.500000000000000
0

0101000
+44 0 -56 0 *
Wi

0101100
+39 0 -42 6 +64 34 +53 6 *
Fa
0  0.000000100000000 10 6

0101000
+38 0 *
Wi

0101100
+75 36 *
Ve
0.000000150000000
-4.600000000000000 -4.600000000000000 -5.000000000000000
0 0

0101101
*
Ve
0.000000150000000
-4.600000000000000 4.600000000000000 -5.000000000000000
0 0

0101101
*
Ed
 0.000000150000000 1 1 0
1  23 0 -2.300000000000000 6.899999999999999
2  39 6 35 -2.300000000000000 6.899999999999999
2  40 13 0 -2.300000000000000 6.899999999999999
0

0101000
+35 0 -34 0 *
Ve
0.000000150000000
4.600000000000000 -4.600000000000000 -5.000000000000000
0 0

0101101
*
Ed
 0.000000150000000 1 1 0
1  24 0 -2.300000000000000 6.899999999999999
2  41 6 35 -2.300000000000000 6.899999999999999
2  42 14 0 -2.300000000000000 6.899999999999999
0

0101000
+32 0 -35 0 *
Ve
0.000000150000000
4.600000000000000 4.600000000000000 -5.000000000000000
0 0

0101101
*
Ed
 0.000000150000000 1 1 0
1  25 0 -2.300000000000000 6.899999999999999
2  43 6 35 -2.300000000000000 6.899999999999999
2  44 15 0 -2.300000000000000 6.899999999999999
0

0101000
+30 0 -32 0 *
Ed
 0.000000150000000 1 1 0
1  26 0 -2.300000000000000 6.899999999999999
2  45 6 35 -2.300000000000000 6.899999999999999
2  46 16 0 -2.300000000000000 6.899999999999999
0

0101000
+34 0 -30 0 *
Wi

0101100
+33 0 +31 0 +29 0 +28 0 *
Fa
0  0.000000100000000 6 35

0111000
+36 0 +27 0 *
Ve
0.000000100000000
-4.600000000000000 4.600000000000000 0.000000000000000
0 0

0101101
*
Ve
0.000000100000000
4.600000000000000 4.600000000000000 0.000000000000000
0 0

0101101
*
Ed
 0.000000100000000 1 1 0
1  27 0 0.000000000000000 9.199999999999999
2  47 16 39 0.000000000000000 9.199999999999999
2  48 16 41 0.000000000000000 9.199999999999999
2  49 12 42 0.000000000000000 9.199999999999999
0

0101000
+25 42 -24 42 *
Ve
0.000000100000000
-4.600000000000000 -4.600000000000000 0.000000000000000
0 0

0101101
*
Ed
 0.000000100000000 1 1 0
1  28 0 0.000000000000000 9.199999999999999
2  50 13 39 0.000000000000000 9.199999999999999
2  51 13 41 0.000000000000000 9.199999999999999
2  52 12 42 0.000000000000000 9.199999999999999
0

0101000
+22 42 -25 42 *
Ve
0.000000100000000
4.600000000000000 -4.600000000000000 0.000000000000000
0 0

0101101
*
Ed
 0.000000100000000 1 1 0
1  29 0 0.000000000000000 9.199999999999999
2  53 15 39 0.000000000000000 9.199999999999999
2  54 15 41 0.000000000000000 9.199999999999999
2  55 12 42 0.000000000000000 9.199999999999999
0

0101000
+24 42 -20 42 *
Ed
 0.000000100000000 1 1 0
1  30 0 0.000000000000000 9.199999999999999
2  56 14 39 0.000000000000000 9.199999999999999
2  57 14 41 0.000000000000000 9.199999999999999
2  58 12 42 0.000000000000000 9.199999999999999
0

0101000
+20 42 -22 42 *
Wi

0101100
+23 38 +21 38 +19 38 +18 38 *
Wi

0101100
+39 0 +43 0 +48 0 +54 0 *
Fa
0  0.000000100000000 12 32

0101000
+17 0 +16 0 *
Ed
 0.000000100000000 1 1 0
1  31 0 0.000000000000000 7.200000000000000
2  59 16 0 0.000000000000000 7.200000000000000
2  60 13 0 0.000000000000000 7.200000000000000
0

0101000
+25 32 -34 0 *
Ed
 0.000000100000000 1 1 0
1  32 0 0.000000000000000 7.200000000000000
2  61 14 0 0.000000000000000 7.200000000000000
2  62 13 0 0.000000000000000 7.200000000000000
0

0101000
+22 32 -35 0 *
Wi

0101100
-21 38 -14 0 +33 0 +13 0 *
Fa
0  0.000000100000000 13 0

0101000
+12 0 *
Ed
 0.000000100000000 1 1 0
1  33 0 0.000000000000000 7.200000000000000
2  63 15 0 0.000000000000000 7.200000000000000
2  64 14 0 0.000000000000000 7.200000000000000
0

0101000
+20 32 -32 0 *
Wi

0101100
-18 38 -13 0 +31 0 +10 0 *
Fa
0  0.000000100000000 14 0

0101000
+9 0 *
Ed
 0.000000100000000 1 1 0
1  34 0 0.000000000000000 7.200000000000000
2  65 16 0 0.000000000000000 7.200000000000000
2  66 15 0 0.000000000000000 7.200000000000000
0

0101000
+24 32 -30 0 *
Wi

0101100
-19 38 -10 0 +29 0 +7 0 *
Fa
0  0.000000100000000 15 0

0101000
+6 0 *
Wi

0101100
-23 38 -7 0 +28 0 +14 0 *
Fa
0  0.000000100000000 16 0

0101000
+4 0 *
Sh

0101100
+89 6 +84 6 +79 6 +73 15 -62 25 +60 6 +57 15 -50 0 -45 0 -40 0 
-37 0 -26 0 +15 0 +11 0 +8 0 +5 0 +3 0 *
So

1100000
+2 0 *

+1 1 
