# Supplementary material for: Fabricating a Raman spectrometer using an optical pickup unit and pulsed power
Source: Sci Rep. 2020 Jul 16;10:11692. doi: 10.1038/s41598-020-68650-7 (PMC7366627; doi:10.1038/s41598-020-68650-7)
Supplement: Supplementary file 2 — Supplementary file2 (FCSTD 29 kb) [file 41598_2020_68650_MOESM2_ESM.fcstd › PartShape8.brp]

CASCADE Topology V1, (c) Matra-Datavision
Locations 11
1
1.000000000000000 0.000000000000000 0.000000000000000 0.000000000000000 
0.000000000000000 1.000000000000000 0.000000000000000 0.000000000000000 
0.000000000000000 0.000000000000000 1.000000000000000 0.000000000000000 
1
1.000000000000000 0.000000000000000 0.000000000000000 -0.000000000000000 
0.000000000000000 1.000000000000000 0.000000000000000 -0.000000000000000 
0.000000000000000 0.000000000000000 1.000000000000000 -17.000000000000000 
2  1 -1 2 1 0
1
1.000000000000000 0.000000000000000 0.000000000000000 0.000000000000000 
0.000000000000000 1.000000000000000 0.000000000000000 0.000000000000000 
0.000000000000000 0.000000000000000 1.000000000000000 18.000000000000000 
2  1 -1 2 1 4 1 0
1
1.000000000000000 0.000000000000000 0.000000000000000 0.000000000000000 
0.000000000000000 1.000000000000000 0.000000000000000 0.000000000000000 
0.000000000000000 0.000000000000000 1.000000000000000 0.000000000000000 
2  6 1 1 -1 2 1 0
2  2 -1 1 1 6 -1 0
2  4 -1 2 -1 1 1 6 -1 0
2  6 -1 0
2  6 1 1 -1 2 1 4 1 0
Curve2ds 10
1 0.00000000000000000 0.00000000000000000 0.00000000000000000 -1.00000000000000000 
1 6.28318530717958623 0.00000000000000000 0.00000000000000000 -1.00000000000000000 
1 0.00000000000000000 0.00000000000000000 1.00000000000000000 0.00000000000000000 
1 0.00000000000000000 -18.00000000000000000 1.00000000000000000 0.00000000000000000 
2 0.00000000000000070 0.00000000000000032 1.00000000000000000 0.00000000000000000 -0.00000000000000000 1.00000000000000000 7.79999999999999982
1 0.00000000000000000 0.00000000000000000 0.00000000000000000 -1.00000000000000000 
1 6.28318530717958623 0.00000000000000000 0.00000000000000000 -1.00000000000000000 
1 0.00000000000000000 0.00000000000000000 1.00000000000000000 0.00000000000000000 
1 0.00000000000000000 -18.00000000000000000 1.00000000000000000 0.00000000000000000 
2 0.00000000000000070 0.00000000000000032 1.00000000000000000 0.00000000000000000 -0.00000000000000000 1.00000000000000000 6.54999999999999982
Curves 4
1 7.79999999999999982 0.00000000000000000 -17.00000000000000000 0.00000000000000000 0.00000000000000000 1.00000000000000000 
2 0.00000000000000000 0.00000000000000000 0.00000000000000000 0.00000000000000000 0.00000000000000000 1.00000000000000000 1.00000000000000000 0.00000000000000000 -0.00000000000000000 -0.00000000000000000 1.00000000000000000 0.00000000000000000 7.79999999999999982
1 6.54999999999999982 0.00000000000000000 -17.00000000000000000 0.00000000000000000 0.00000000000000000 1.00000000000000000 
2 0.00000000000000000 0.00000000000000000 0.00000000000000000 0.00000000000000000 0.00000000000000000 1.00000000000000000 1.00000000000000000 0.00000000000000000 -0.00000000000000000 -0.00000000000000000 1.00000000000000000 0.00000000000000000 6.54999999999999982
Polygon3D 0
PolygonOnTriangulations 0
Surfaces 3
2 0.00000000000000000 0.00000000000000000 -17.00000000000000000 -0.00000000000000000 -0.00000000000000000 -1.00000000000000000 1.00000000000000000 0.00000000000000000 0.00000000000000000 0.00000000000000000 1.00000000000000000 0.00000000000000000 7.79999999999999982
1 -0.00000000000000070 -0.00000000000000032 0.00000000000000000 0.00000000000000000 0.00000000000000000 1.00000000000000000 1.00000000000000000 0.00000000000000000 -0.00000000000000000 -0.00000000000000000 1.00000000000000000 0.00000000000000000 
2 0.00000000000000000 0.00000000000000000 -17.00000000000000000 -0.00000000000000000 -0.00000000000000000 -1.00000000000000000 1.00000000000000000 0.00000000000000000 0.00000000000000000 0.00000000000000000 1.00000000000000000 0.00000000000000000 6.54999999999999982
Triangulations 0

TShapes 15
Ve
0.000000100000000
7.800000000000000 0.000000000000000 0.000000000000000
0 0

0101101
*
Ed
 0.000000100000000 1 1 0
1  1 0 0.000000000000000 18.000000000000000
3  1 2CN 1 0 0.000000000000000 18.000000000000000
0

0101000
+15 3 -15 5 *
Ed
 0.000000100000000 1 1 0
1  2 0 0.000000000000000 6.283185307179586
2  3 1 8 0.000000000000000 6.283185307179586
2  4 1 9 0.000000000000000 6.283185307179586
2  5 2 10 0.000000000000000 6.283185307179586
0

0101000
+15 10 -15 10 *
Wi

0101100
+14 0 -14 0 -13 7 +13 11 *
Fa
0  0.000000100000000 1 0

0111000
+12 0 *
Ve
0.000000100000000
6.550000000000000 0.000000000000000 0.000000000000000
0 0

0101101
*
Ed
 0.000000100000000 1 1 0
1  3 0 0.000000000000000 18.000000000000000
3  6 7CN 3 0 0.000000000000000 18.000000000000000
0

0101000
+10 3 -10 5 *
Ed
 0.000000100000000 1 1 0
1  4 0 0.000000000000000 6.283185307179586
2  8 3 8 0.000000000000000 6.283185307179586
2  9 3 9 0.000000000000000 6.283185307179586
2  10 2 10 0.000000000000000 6.283185307179586
0

0101000
+10 10 -10 10 *
Wi

0101100
+9 0 -9 0 -8 7 +8 11 *
Fa
0  0.000000100000000 3 0

0111000
+7 0 *
Wi

0101100
+13 6 *
Wi

0101100
-8 6 *
Fa
0  0.000000100000000 2 0

0101000
+5 0 +4 0 *
Sh

0101100
+11 0 -6 0 +3 3 -3 5 *
So

1100000
-2 0 *

+1 0 
