# Supplementary material for: Fabricating a Raman spectrometer using an optical pickup unit and pulsed power
Source: Sci Rep. 2020 Jul 16;10:11692. doi: 10.1038/s41598-020-68650-7 (PMC7366627; doi:10.1038/s41598-020-68650-7)
Supplement: Supplementary file 2 — Supplementary file2 (FCSTD 29 kb) [file 41598_2020_68650_MOESM2_ESM.fcstd › PartShape9.brp]

CASCADE Topology V1, (c) Matra-Datavision
Locations 44
1
1.000000000000000 0.000000000000000 0.000000000000000 0.000000000000000 
0.000000000000000 1.000000000000000 0.000000000000000 0.000000000000000 
0.000000000000000 0.000000000000000 1.000000000000000 0.000000000000000 
1
1.000000000000000 0.000000000000000 0.000000000000000 0.000000000000000 
0.000000000000000 1.000000000000000 0.000000000000000 0.000000000000000 
0.000000000000000 0.000000000000000 1.000000000000000 0.000000000000000 
1
1.000000000000000 0.000000000000000 0.000000000000000 0.000000000000000 
0.000000000000000 1.000000000000000 0.000000000000000 0.000000000000000 
0.000000000000000 0.000000000000000 1.000000000000000 0.000000000000000 
1
1.000000000000000 0.000000000000000 0.000000000000000 0.000000000000000 
0.000000000000000 1.000000000000000 0.000000000000000 0.000000000000000 
0.000000000000000 0.000000000000000 1.000000000000000 0.000000000000000 
1
1.000000000000000 0.000000000000000 0.000000000000000 0.000000000000000 
0.000000000000000 1.000000000000000 0.000000000000000 0.000000000000000 
0.000000000000000 0.000000000000000 1.000000000000000 0.000000000000000 
1
1.000000000000000 0.000000000000000 0.000000000000000 0.000000000000000 
0.000000000000000 1.000000000000000 0.000000000000000 0.000000000000000 
0.000000000000000 0.000000000000000 1.000000000000000 0.000000000000000 
1
1.000000000000000 0.000000000000000 0.000000000000000 0.000000000000000 
0.000000000000000 1.000000000000000 0.000000000000000 0.000000000000000 
0.000000000000000 0.000000000000000 1.000000000000000 0.000000000000000 
2  2 1 3 -1 4 1 5 -1 6 1 7 -1 0
1
1.000000000000000 0.000000000000000 0.000000000000000 0.000000000000000 
0.000000000000000 1.000000000000000 0.000000000000000 0.000000000000000 
0.000000000000000 0.000000000000000 1.000000000000000 0.000000000000000 
2  9 -1 0
1
1.000000000000000 0.000000000000000 0.000000000000000 0.000000000000000 
0.000000000000000 1.000000000000000 0.000000000000000 0.000000000000000 
0.000000000000000 0.000000000000000 1.000000000000000 3.300000000000000 
2  9 -1 11 1 0
1
1.000000000000000 0.000000000000000 0.000000000000000 0.000000000000000 
0.000000000000000 1.000000000000000 0.000000000000000 0.000000000000000 
0.000000000000000 0.000000000000000 1.000000000000000 0.000000000000000 
2  13 1 9 -1 0
2  13 -1 0
2  13 1 9 -1 11 1 0
2  9 -1 2 1 3 -1 4 1 5 -1 6 1 7 -1 0
2  13 1 9 -1 2 1 3 -1 4 1 5 -1 6 1 7 -1 0
2  9 -1 11 1 2 1 3 -1 4 1 5 -1 6 1 7 -1 0
2  9 1 13 -1 0
2  11 -1 9 1 13 -1 0
1
1.000000000000000 0.000000000000000 0.000000000000000 0.000000000000000 
0.000000000000000 1.000000000000000 0.000000000000000 0.000000000000000 
0.000000000000000 0.000000000000000 1.000000000000000 0.000000000000000 
1
1.000000000000000 0.000000000000000 0.000000000000000 -0.000000000000000 
0.000000000000000 1.000000000000000 0.000000000000000 -0.000000000000000 
0.000000000000000 0.000000000000000 1.000000000000000 -17.000000000000000 
2  22 1 7 -1 23 1 0
2  23 -1 7 1 22 -1 0
1
1.000000000000000 0.000000000000000 0.000000000000000 0.000000000000000 
0.000000000000000 1.000000000000000 0.000000000000000 0.000000000000000 
0.000000000000000 0.000000000000000 1.000000000000000 18.000000000000000 
2  26 -1 23 -1 7 1 22 -1 0
2  22 -1 0
2  7 -1 23 1 0
2  6 1 7 -1 0
2  2 1 3 -1 4 1 5 -1 0
1
1.000000000000000 0.000000000000000 0.000000000000000 0.000000000000000 
0.000000000000000 1.000000000000000 0.000000000000000 0.000000000000000 
0.000000000000000 0.000000000000000 1.000000000000000 2.200000000000000 
2  5 -1 32 1 0
2  5 1 4 -1 3 1 2 -1 0
2  13 1 9 -1 11 1 2 1 3 -1 4 1 5 -1 0
1
1.000000000000000 0.000000000000000 0.000000000000000 0.000000000000000 
0.000000000000000 1.000000000000000 0.000000000000000 0.000000000000000 
0.000000000000000 0.000000000000000 1.000000000000000 0.000000000000000 
2  36 1 5 -1 32 1 0
2  32 -1 5 1 36 -1 0
1
1.000000000000000 0.000000000000000 0.000000000000000 -0.000000000000000 
0.000000000000000 1.000000000000000 0.000000000000000 -0.000000000000000 
0.000000000000000 0.000000000000000 1.000000000000000 -8.199999999999999 
2  39 -1 32 -1 5 1 36 -1 0
2  36 -1 0
1
1.000000000000000 0.000000000000000 0.000000000000000 -0.000000000000000 
0.000000000000000 1.000000000000000 0.000000000000000 -0.000000000000000 
0.000000000000000 0.000000000000000 1.000000000000000 -5.000000000000000 
2  3 -1 42 1 4 1 5 -1 6 1 7 -1 0
2  3 -1 42 1 4 1 5 -1 0
Curve2ds 74
1 8.50000000000000000 8.50000000000000000 -1.00000000000000000 0.00000000000000000 
1 8.50000000000000000 -8.50000000000000000 0.00000000000000000 1.00000000000000000 
1 -8.50000000000000000 8.50000000000000000 0.00000000000000000 -1.00000000000000000 
1 -8.50000000000000000 -8.50000000000000000 1.00000000000000000 0.00000000000000000 
2 0.00000000000000000 0.00000000000000000 -1.00000000000000000 0.00000000000000000 -0.00000000000000000 -1.00000000000000000 7.79999999999999982
1 6.28318530717958623 -17.00000000000000000 -1.00000000000000000 0.00000000000000000 
1 1.00000000000000000 -2.50000000000000000 0.00000000000000000 1.00000000000000000 
1 0.00000000000000000 0.00000000000000000 1.00000000000000000 0.00000000000000000 
1 0.00000000000000000 -3.29999999999999982 1.00000000000000000 0.00000000000000000 
1 -2.50000000000000000 -2.50000000000000000 1.00000000000000000 0.00000000000000000 
1 0.00000000000000000 -0.00000000000000000 1.00000000000000000 0.00000000000000000 
1 0.00000000000000000 -3.29999999999999982 1.00000000000000000 0.00000000000000000 
1 -2.50000000000000000 1.00000000000000000 0.00000000000000000 -1.00000000000000000 
1 0.00000000000000000 0.00000000000000000 1.00000000000000000 0.00000000000000000 
1 0.00000000000000000 -3.29999999999999982 1.00000000000000000 0.00000000000000000 
1 1.00000000000000000 1.00000000000000000 -1.00000000000000000 0.00000000000000000 
1 0.00000000000000000 0.00000000000000000 1.00000000000000000 0.00000000000000000 
1 0.00000000000000000 -3.29999999999999982 1.00000000000000000 0.00000000000000000 
1 0.00000000000000000 0.00000000000000000 1.00000000000000000 0.00000000000000000 
1 0.00000000000000000 -18.00000000000000000 1.00000000000000000 0.00000000000000000 
2 0.00000000000000070 0.00000000000000032 1.00000000000000000 0.00000000000000000 -0.00000000000000000 1.00000000000000000 7.79999999999999982
1 0.00000000000000000 0.00000000000000000 0.00000000000000000 -1.00000000000000000 
1 6.28318530717958623 0.00000000000000000 0.00000000000000000 -1.00000000000000000 
8 -2.60000000000000009 1.60000000000000009
1 1.25000000000000000 -2.20000000000000018 -1.00000000000000000 0.00000000000000000 
8 -2.60000000000000009 1.60000000000000009
1 1.00000000000000000 -1.25000000000000000 0.00000000000000000 -1.00000000000000000 
1 3.50000000000000000 0.00000000000000000 0.00000000000000000 -1.00000000000000000 
1 0.00000000000000000 0.00000000000000000 0.00000000000000000 -1.00000000000000000 
1 0.00000000000000000 0.00000000000000000 0.00000000000000000 -1.00000000000000000 
1 3.50000000000000000 0.00000000000000000 0.00000000000000000 -1.00000000000000000 
8 -2.60000000000000009 1.60000000000000009
1 1.25000000000000000 -2.20000000000000018 -1.00000000000000000 0.00000000000000000 
8 -2.60000000000000009 1.60000000000000009
1 -1.25000000000000000 -2.50000000000000000 -1.00000000000000000 0.00000000000000000 
1 0.00000000000000000 -0.00000000000000000 0.00000000000000000 -1.00000000000000000 
1 3.50000000000000000 0.00000000000000000 0.00000000000000000 -1.00000000000000000 
8 -3.35000000000000009 0.85000000000000009
1 0.50000000000000000 -2.20000000000000018 -1.00000000000000000 0.00000000000000000 
8 -3.35000000000000009 0.85000000000000009
1 -2.50000000000000000 0.50000000000000000 0.00000000000000000 1.00000000000000000 
1 0.00000000000000000 0.00000000000000000 0.00000000000000000 -1.00000000000000000 
1 3.50000000000000000 0.00000000000000000 0.00000000000000000 -1.00000000000000000 
8 -3.35000000000000009 0.85000000000000009
1 0.50000000000000000 -2.20000000000000018 -1.00000000000000000 0.00000000000000000 
8 -3.35000000000000009 0.85000000000000009
1 0.50000000000000000 1.00000000000000000 1.00000000000000000 0.00000000000000000 
1 0.00000000000000000 0.00000000000000000 1.00000000000000000 0.00000000000000000 
1 0.00000000000000000 -18.00000000000000000 1.00000000000000000 0.00000000000000000 
2 0.00000000000000070 0.00000000000000032 1.00000000000000000 0.00000000000000000 -0.00000000000000000 1.00000000000000000 6.54999999999999982
1 0.00000000000000000 0.00000000000000000 1.00000000000000000 0.00000000000000000 
1 0.00000000000000000 -8.19999999999999929 1.00000000000000000 0.00000000000000000 
1 4.59999999999999964 4.59999999999999964 -1.00000000000000000 0.00000000000000000 
1 0.00000000000000000 0.00000000000000000 1.00000000000000000 0.00000000000000000 
1 0.00000000000000000 -8.19999999999999929 1.00000000000000000 0.00000000000000000 
1 4.59999999999999964 -4.59999999999999964 0.00000000000000000 1.00000000000000000 
1 0.00000000000000000 0.00000000000000000 1.00000000000000000 0.00000000000000000 
1 0.00000000000000000 -8.19999999999999929 1.00000000000000000 0.00000000000000000 
1 -4.59999999999999964 4.59999999999999964 0.00000000000000000 -1.00000000000000000 
1 0.00000000000000000 0.00000000000000000 1.00000000000000000 0.00000000000000000 
1 0.00000000000000000 -8.19999999999999929 1.00000000000000000 0.00000000000000000 
1 -4.59999999999999964 -4.59999999999999964 1.00000000000000000 0.00000000000000000 
1 0.00000000000000000 0.00000000000000000 0.00000000000000000 -1.00000000000000000 
1 6.28318530717958623 0.00000000000000000 0.00000000000000000 -1.00000000000000000 
2 0.00000000000000020 -0.00000000000000012 1.00000000000000000 0.00000000000000000 0.00000000000000000 -1.00000000000000000 6.54999999999999982
1 6.28318530717958623 -12.00000000000000000 -1.00000000000000000 0.00000000000000000 
1 9.19999999999999929 0.00000000000000000 0.00000000000000000 -1.00000000000000000 
1 0.00000000000000000 0.00000000000000000 0.00000000000000000 -1.00000000000000000 
8 -3.21999999999999975 7.81999999999999940
1 -2.29999999999999982 4.59999999999999964 1.00000000000000000 0.00000000000000000 
8 -3.21999999999999975 7.81999999999999940
1 2.29999999999999982 -7.20000000000000018 1.00000000000000000 0.00000000000000000 
1 0.00000000000000000 0.00000000000000000 0.00000000000000000 -1.00000000000000000 
1 9.19999999999999929 0.00000000000000000 0.00000000000000000 -1.00000000000000000 
8 -3.21999999999999975 7.81999999999999940
1 -4.59999999999999964 -2.29999999999999982 0.00000000000000000 1.00000000000000000 
8 -3.21999999999999975 7.81999999999999940
1 2.29999999999999982 -7.20000000000000018 1.00000000000000000 0.00000000000000000 
1 9.19999999999999929 0.00000000000000000 0.00000000000000000 -1.00000000000000000 
1 0.00000000000000000 0.00000000000000000 0.00000000000000000 -1.00000000000000000 
1 9.19999999999999929 0.00000000000000000 0.00000000000000000 -1.00000000000000000 
1 0.00000000000000000 0.00000000000000000 0.00000000000000000 -1.00000000000000000 
8 -3.21999999999999975 7.81999999999999940
1 4.59999999999999964 2.29999999999999982 0.00000000000000000 -1.00000000000000000 
8 -3.21999999999999975 7.81999999999999940
1 2.29999999999999982 -7.20000000000000018 1.00000000000000000 0.00000000000000000 
8 -3.21999999999999975 7.81999999999999940
1 2.29999999999999982 -4.59999999999999964 -1.00000000000000000 0.00000000000000000 
8 -3.21999999999999975 7.81999999999999940
1 2.29999999999999982 -7.20000000000000018 1.00000000000000000 0.00000000000000000 
Curves 38
1 -8.50000000000000000 8.50000000000000000 0.00000000000000000 0.00000000000000000 0.00000000000000000 1.00000000000000000 
1 8.50000000000000000 8.50000000000000000 0.00000000000000000 0.00000000000000000 0.00000000000000000 1.00000000000000000 
1 -8.50000000000000000 8.50000000000000000 0.00000000000000000 1.00000000000000000 0.00000000000000000 0.00000000000000000 
1 -8.50000000000000000 -8.50000000000000000 0.00000000000000000 0.00000000000000000 0.00000000000000000 1.00000000000000000 
1 -8.50000000000000000 -8.50000000000000000 0.00000000000000000 0.00000000000000000 1.00000000000000000 0.00000000000000000 
1 8.50000000000000000 -8.50000000000000000 0.00000000000000000 0.00000000000000000 0.00000000000000000 1.00000000000000000 
1 8.50000000000000000 8.50000000000000000 0.00000000000000000 0.00000000000000000 -1.00000000000000000 0.00000000000000000 
1 8.50000000000000000 -8.50000000000000000 0.00000000000000000 -1.00000000000000000 0.00000000000000000 0.00000000000000000 
2 0.00000000000000000 0.00000000000000000 0.00000000000000000 -0.00000000000000000 -0.00000000000000000 -1.00000000000000000 1.00000000000000000 0.00000000000000000 0.00000000000000000 0.00000000000000000 -1.00000000000000000 0.00000000000000000 7.79999999999999982
1 -1.00000000000000000 -2.50000000000000000 0.00000000000000000 0.00000000000000000 1.00000000000000000 0.00000000000000000 
1 2.50000000000000000 -2.50000000000000000 0.00000000000000000 -1.00000000000000000 0.00000000000000000 0.00000000000000000 
1 2.50000000000000000 1.00000000000000000 0.00000000000000000 0.00000000000000000 -1.00000000000000000 0.00000000000000000 
1 -1.00000000000000000 1.00000000000000000 0.00000000000000000 1.00000000000000000 0.00000000000000000 0.00000000000000000 
2 0.00000000000000000 0.00000000000000000 0.00000000000000000 0.00000000000000000 0.00000000000000000 1.00000000000000000 1.00000000000000000 0.00000000000000000 -0.00000000000000000 -0.00000000000000000 1.00000000000000000 0.00000000000000000 7.79999999999999982
1 7.79999999999999982 0.00000000000000000 -17.00000000000000000 0.00000000000000000 0.00000000000000000 1.00000000000000000 
1 -1.00000000000000000 -1.25000000000000000 2.20000000000000018 0.00000000000000000 -1.00000000000000000 0.00000000000000000 
1 -1.00000000000000000 1.00000000000000000 0.00000000000000000 0.00000000000000000 0.00000000000000000 1.00000000000000000 
1 -1.00000000000000000 -2.50000000000000000 0.00000000000000000 0.00000000000000000 0.00000000000000000 1.00000000000000000 
1 1.25000000000000000 -2.50000000000000000 2.20000000000000018 1.00000000000000000 0.00000000000000000 -0.00000000000000000 
1 2.50000000000000000 -2.50000000000000000 0.00000000000000000 0.00000000000000000 0.00000000000000000 1.00000000000000000 
1 2.50000000000000000 0.50000000000000000 2.20000000000000018 0.00000000000000000 1.00000000000000000 0.00000000000000000 
1 2.50000000000000000 1.00000000000000000 0.00000000000000000 0.00000000000000000 0.00000000000000000 1.00000000000000000 
1 -0.50000000000000000 1.00000000000000000 2.20000000000000018 -1.00000000000000000 0.00000000000000000 0.00000000000000000 
2 0.00000000000000000 0.00000000000000000 0.00000000000000000 0.00000000000000000 0.00000000000000000 1.00000000000000000 1.00000000000000000 0.00000000000000000 -0.00000000000000000 -0.00000000000000000 1.00000000000000000 0.00000000000000000 6.54999999999999982
1 -4.59999999999999964 4.59999999999999964 0.00000000000000000 1.00000000000000000 0.00000000000000000 0.00000000000000000 
1 -4.59999999999999964 -4.59999999999999964 0.00000000000000000 0.00000000000000000 1.00000000000000000 0.00000000000000000 
1 4.59999999999999964 4.59999999999999964 0.00000000000000000 0.00000000000000000 -1.00000000000000000 0.00000000000000000 
1 4.59999999999999964 -4.59999999999999964 0.00000000000000000 -1.00000000000000000 0.00000000000000000 0.00000000000000000 
1 6.54999999999999982 0.00000000000000000 -17.00000000000000000 0.00000000000000000 0.00000000000000000 1.00000000000000000 
2 0.00000000000000000 0.00000000000000000 -5.00000000000000000 -0.00000000000000000 -0.00000000000000000 -1.00000000000000000 1.00000000000000000 0.00000000000000000 0.00000000000000000 0.00000000000000000 -1.00000000000000000 0.00000000000000000 6.54999999999999982
1 4.59999999999999964 4.59999999999999964 2.20000000000000018 -0.00000000000000000 -0.00000000000000000 -1.00000000000000000 
1 -2.29999999999999982 4.59999999999999964 -5.00000000000000000 1.00000000000000000 0.00000000000000000 -0.00000000000000000 
1 -4.59999999999999964 4.59999999999999964 2.20000000000000018 -0.00000000000000000 -0.00000000000000000 -1.00000000000000000 
1 -4.59999999999999964 -2.29999999999999982 -5.00000000000000000 0.00000000000000000 1.00000000000000000 0.00000000000000000 
1 -4.59999999999999964 -4.59999999999999964 2.20000000000000018 -0.00000000000000000 -0.00000000000000000 -1.00000000000000000 
1 4.59999999999999964 -4.59999999999999964 2.20000000000000018 -0.00000000000000000 -0.00000000000000000 -1.00000000000000000 
1 4.59999999999999964 2.29999999999999982 -5.00000000000000000 0.00000000000000000 -1.00000000000000000 0.00000000000000000 
1 2.29999999999999982 -4.59999999999999964 -5.00000000000000000 -1.00000000000000000 0.00000000000000000 0.00000000000000000 
Polygon3D 0
PolygonOnTriangulations 0
Surfaces 18
1 -8.50000000000000000 8.50000000000000000 0.00000000000000000 0.00000000000000000 1.00000000000000000 0.00000000000000000 1.00000000000000000 0.00000000000000000 0.00000000000000000 0.00000000000000000 0.00000000000000000 -1.00000000000000000 
1 0.00000000000000000 0.00000000000000000 0.00000000000000000 -0.00000000000000000 -0.00000000000000000 -1.00000000000000000 -1.00000000000000000 0.00000000000000000 0.00000000000000000 0.00000000000000000 1.00000000000000000 -0.00000000000000000 
1 -8.50000000000000000 -8.50000000000000000 0.00000000000000000 -1.00000000000000000 0.00000000000000000 0.00000000000000000 0.00000000000000000 1.00000000000000000 0.00000000000000000 0.00000000000000000 0.00000000000000000 -1.00000000000000000 
1 8.50000000000000000 8.50000000000000000 0.00000000000000000 1.00000000000000000 0.00000000000000000 -0.00000000000000000 0.00000000000000000 -1.00000000000000000 0.00000000000000000 0.00000000000000000 -0.00000000000000000 -1.00000000000000000 
2 0.00000000000000000 0.00000000000000000 -17.00000000000000000 -0.00000000000000000 -0.00000000000000000 -1.00000000000000000 1.00000000000000000 0.00000000000000000 0.00000000000000000 0.00000000000000000 1.00000000000000000 0.00000000000000000 7.79999999999999982
1 -1.00000000000000000 -2.50000000000000000 0.00000000000000000 -1.00000000000000000 0.00000000000000000 0.00000000000000000 0.00000000000000000 1.00000000000000000 0.00000000000000000 0.00000000000000000 0.00000000000000000 -1.00000000000000000 
1 2.50000000000000000 -2.50000000000000000 0.00000000000000000 0.00000000000000000 -1.00000000000000000 0.00000000000000000 -1.00000000000000000 0.00000000000000000 0.00000000000000000 -0.00000000000000000 -0.00000000000000000 -1.00000000000000000 
1 2.50000000000000000 1.00000000000000000 0.00000000000000000 1.00000000000000000 0.00000000000000000 -0.00000000000000000 0.00000000000000000 -1.00000000000000000 0.00000000000000000 0.00000000000000000 -0.00000000000000000 -1.00000000000000000 
1 -1.00000000000000000 1.00000000000000000 0.00000000000000000 0.00000000000000000 1.00000000000000000 0.00000000000000000 1.00000000000000000 0.00000000000000000 0.00000000000000000 0.00000000000000000 0.00000000000000000 -1.00000000000000000 
1 8.50000000000000000 -8.50000000000000000 0.00000000000000000 0.00000000000000000 -1.00000000000000000 0.00000000000000000 -1.00000000000000000 0.00000000000000000 0.00000000000000000 -0.00000000000000000 -0.00000000000000000 -1.00000000000000000 
1 -0.00000000000000070 -0.00000000000000032 0.00000000000000000 0.00000000000000000 0.00000000000000000 1.00000000000000000 1.00000000000000000 0.00000000000000000 -0.00000000000000000 -0.00000000000000000 1.00000000000000000 0.00000000000000000 
1 0.00000000000000000 0.00000000000000000 0.00000000000000000 -0.00000000000000000 -0.00000000000000000 -1.00000000000000000 -1.00000000000000000 0.00000000000000000 0.00000000000000000 0.00000000000000000 1.00000000000000000 -0.00000000000000000 
2 0.00000000000000000 0.00000000000000000 -17.00000000000000000 -0.00000000000000000 -0.00000000000000000 -1.00000000000000000 1.00000000000000000 0.00000000000000000 0.00000000000000000 0.00000000000000000 1.00000000000000000 0.00000000000000000 6.54999999999999982
1 -4.59999999999999964 4.59999999999999964 2.20000000000000018 0.00000000000000000 -1.00000000000000000 0.00000000000000000 1.00000000000000000 0.00000000000000000 0.00000000000000000 -0.00000000000000000 0.00000000000000000 1.00000000000000000 
1 -4.59999999999999964 -4.59999999999999964 2.20000000000000018 1.00000000000000000 0.00000000000000000 0.00000000000000000 -0.00000000000000000 1.00000000000000000 0.00000000000000000 0.00000000000000000 -0.00000000000000000 1.00000000000000000 
1 4.59999999999999964 4.59999999999999964 2.20000000000000018 -1.00000000000000000 0.00000000000000000 0.00000000000000000 0.00000000000000000 -1.00000000000000000 0.00000000000000000 0.00000000000000000 0.00000000000000000 1.00000000000000000 
1 4.59999999999999964 -4.59999999999999964 2.20000000000000018 0.00000000000000000 1.00000000000000000 -0.00000000000000000 -1.00000000000000000 0.00000000000000000 0.00000000000000000 0.00000000000000000 0.00000000000000000 1.00000000000000000 
1 -0.00000000000000020 0.00000000000000012 0.00000000000000000 0.00000000000000000 0.00000000000000000 1.00000000000000000 1.00000000000000000 0.00000000000000000 -0.00000000000000000 -0.00000000000000000 1.00000000000000000 0.00000000000000000 
Triangulations 0

TShapes 107
Ve
0.000000100000000
-8.500000000000000 8.500000000000000 0.000000000000000
0 0

0101101
*
Ed
 0.000000100000000 1 1 0
1  1 0 0.000000000000000 3.300000000000000
0

0101000
+107 10 -107 12 *
Ve
0.000000100000000
8.500000000000000 8.500000000000000 0.000000000000000
0 0

0101101
*
Ed
 0.000000100000000 1 1 0
1  2 0 0.000000000000000 3.300000000000000
0

0101000
+105 10 -105 12 *
Ed
 0.000000100000000 1 1 0
1  3 0 0.000000000000000 17.000000000000000
2  1 2 15 0.000000000000000 17.000000000000000
0

0101000
+107 15 -105 15 *
Wi

0101100
+106 0 -104 0 -103 14 +103 16 *
Fa
0  0.000000100000000 1 0

0101000
+102 0 *
Ve
0.000000100000000
-8.500000000000000 -8.500000000000000 0.000000000000000
0 0

0101101
*
Ed
 0.000000100000000 1 1 0
1  4 0 0.000000000000000 3.300000000000000
0

0101000
+100 10 -100 12 *
Ed
 0.000000100000000 1 1 0
1  5 0 0.000000000000000 17.000000000000000
2  2 2 15 0.000000000000000 17.000000000000000
0

0101000
+100 15 -107 15 *
Wi

0101100
+99 0 -106 0 -98 14 +98 16 *
Fa
0  0.000000100000000 3 0

0101000
+97 0 *
Ve
0.000000100000000
8.500000000000000 -8.500000000000000 0.000000000000000
0 0

0101101
*
Ed
 0.000000100000000 1 1 0
1  6 0 0.000000000000000 3.300000000000000
0

0101000
+95 10 -95 12 *
Ed
 0.000000100000000 1 1 0
1  7 0 0.000000000000000 17.000000000000000
2  3 2 15 0.000000000000000 17.000000000000000
0

0101000
+105 15 -95 15 *
Wi

0101100
+104 0 -94 0 -93 14 +93 16 *
Fa
0  0.000000100000000 4 0

0101000
+92 0 *
Ed
 0.000000100000000 1 1 0
1  8 0 0.000000000000000 17.000000000000000
2  4 2 15 0.000000000000000 17.000000000000000
0

0101000
+95 15 -100 15 *
Wi

0101100
+103 18 +98 18 +93 18 +90 18 *
Ve
0.000000100000002
7.800000000000000 0.000000000000000 0.000000000000000
0 0

0101101
*
Ed
 0.000000100000000 1 1 0
1  9 0 0.000000000000000 6.283185307179586
2  5 2 17 0.000000000000000 6.283185307179586
2  6 5 0 0.000000000000000 6.283185307179586
0

0101000
+88 0 -88 0 *
Wi

0101100
-87 0 *
Fa
0  0.000000100000000 2 17

0101000
+89 0 +86 0 *
Wi

0101100
+103 13 +93 13 +90 13 +98 13 *
Ve
0.000000100000000
-1.000000000000000 -2.500000000000000 0.000000000000000
0 0

0101101
*
Ve
0.000000100000000
-1.000000000000000 1.000000000000000 0.000000000000000
0 0

0101101
*
Ed
 0.000000100000000 1 1 0
1  10 0 0.000000000000000 3.500000000000000
2  7 2 15 0.000000000000000 3.500000000000000
2  8 6 20 0.000000000000000 3.500000000000000
2  9 6 21 0.000000000000000 3.500000000000000
0

0101000
+83 15 -82 15 *
Ve
0.000000100000000
2.500000000000000 -2.500000000000000 0.000000000000000
0 0

0101101
*
Ed
 0.000000100000000 1 1 0
1  11 0 0.000000000000000 3.500000000000000
2  10 2 15 0.000000000000000 3.500000000000000
2  11 7 20 0.000000000000000 3.500000000000000
2  12 7 21 0.000000000000000 3.500000000000000
0

0101000
+80 15 -83 15 *
Ve
0.000000100000000
2.500000000000000 1.000000000000000 0.000000000000000
0 0

0101101
*
Ed
 0.000000100000000 1 1 0
1  12 0 0.000000000000000 3.500000000000000
2  13 2 15 0.000000000000000 3.500000000000000
2  14 8 20 0.000000000000000 3.500000000000000
2  15 8 21 0.000000000000000 3.500000000000000
0

0101000
+78 15 -80 15 *
Ed
 0.000000100000000 1 1 0
1  13 0 0.000000000000000 3.500000000000000
2  16 2 15 0.000000000000000 3.500000000000000
2  17 9 20 0.000000000000000 3.500000000000000
2  18 9 21 0.000000000000000 3.500000000000000
0

0101000
+82 15 -78 15 *
Wi

0101100
-81 13 -79 13 -77 13 -76 13 *
Fa
0  0.000000100000000 2 0

0101000
+84 0 +75 0 *
Wi

0101100
+94 0 -99 0 -90 14 +90 16 *
Fa
0  0.000000100000000 10 0

0101000
+73 0 *
Ve
0.000000100000000
7.800000000000000 0.000000000000000 0.000000000000000
0 0

0101101
*
Ed
 0.000000100000000 1 1 0
1  14 0 0.000000000000000 6.283185307179586
2  19 5 25 0.000000000000000 6.283185307179586
2  20 5 27 0.000000000000000 6.283185307179586
2  21 11 28 0.000000000000000 6.283185307179586
0

0101000
+71 28 -71 28 *
Ed
 0.000000100000000 1 1 0
1  15 0 0.000000000000000 17.000000000000000
3  22 23CN 5 0 0.000000000000000 17.000000000000000
0

0101000
+71 29 -88 0 *
Wi

0101100
-70 24 -69 0 -87 0 +69 0 *
Fa
0  0.000000100000000 5 0

0101000
+68 0 *
Ve
0.000000150000000
-1.000000000000000 1.000000000000000 2.200000000000000
0 0

0101101
*
Ve
0.000000150000000
-1.000000000000000 -2.500000000000000 2.200000000000000
0 0

0101101
*
Ed
 0.000000150000000 1 1 0
1  16 0 -2.250000000000000 1.250000000000000
2  24 6 31 -2.250000000000000 1.250000000000000
2  25 12 33 -2.250000000000000 1.250000000000000
0

0101000
+66 0 -65 0 *
Ed
 0.000000100000000 1 1 0
1  17 0 2.200000000000000 3.300000000000000
2  26 6 0 2.200000000000000 3.300000000000000
2  27 9 0 2.200000000000000 3.300000000000000
0

0101000
+66 34 -82 12 *
Ed
 0.000000100000000 1 1 0
1  18 0 2.200000000000000 3.300000000000000
2  28 6 0 2.200000000000000 3.300000000000000
2  29 7 0 2.200000000000000 3.300000000000000
0

0101000
+65 34 -83 12 *
Wi

0101100
+64 0 -63 31 +81 35 +62 31 *
Fa
0  0.000000100000000 6 31

0101000
+61 0 *
Ve
0.000000150000000
2.500000000000000 -2.500000000000000 2.200000000000000
0 0

0101101
*
Ed
 0.000000150000000 1 1 0
1  19 0 -2.250000000000000 1.250000000000000
2  30 7 31 -2.250000000000000 1.250000000000000
2  31 12 33 -2.250000000000000 1.250000000000000
0

0101000
+65 0 -59 0 *
Ed
 0.000000100000000 1 1 0
1  20 0 2.200000000000000 3.300000000000000
2  32 7 0 2.200000000000000 3.300000000000000
2  33 8 0 2.200000000000000 3.300000000000000
0

0101000
+59 34 -80 12 *
Wi

0101100
+58 0 -62 31 +79 35 +57 31 *
Fa
0  0.000000100000000 7 31

0101000
+56 0 *
Ve
0.000000150000000
2.500000000000000 1.000000000000000 2.200000000000000
0 0

0101101
*
Ed
 0.000000150000000 1 1 0
1  21 0 -3.000000000000000 0.500000000000000
2  34 8 31 -3.000000000000000 0.500000000000000
2  35 12 33 -3.000000000000000 0.500000000000000
0

0101000
+59 0 -54 0 *
Ed
 0.000000100000000 1 1 0
1  22 0 2.200000000000000 3.300000000000000
2  36 8 0 2.200000000000000 3.300000000000000
2  37 9 0 2.200000000000000 3.300000000000000
0

0101000
+54 34 -78 12 *
Wi

0101100
+53 0 -57 31 +77 35 +52 31 *
Fa
0  0.000000100000000 8 31

0101000
+51 0 *
Ed
 0.000000150000000 1 1 0
1  23 0 -3.000000000000000 0.500000000000000
2  38 9 31 -3.000000000000000 0.500000000000000
2  39 12 33 -3.000000000000000 0.500000000000000
0

0101000
+54 0 -66 0 *
Wi

0101100
+49 0 -52 31 +76 35 +63 31 *
Fa
0  0.000000100000000 9 31

0101000
+48 0 *
Wi

0101100
+70 22 *
Ve
0.000000100000000
6.550000000000000 0.000000000000000 0.000000000000000
0 0

0101101
*
Ed
 0.000000100000000 1 1 0
1  24 0 0.000000000000000 6.283185307179586
2  40 13 25 0.000000000000000 6.283185307179586
2  41 13 27 0.000000000000000 6.283185307179586
2  42 11 28 0.000000000000000 6.283185307179586
0

0101000
+45 28 -45 28 *
Wi

0101100
-44 22 *
Fa
0  0.000000100000000 11 0

0101000
+46 0 +43 0 *
Ve
0.000000100000000
-4.600000000000000 4.600000000000000 0.000000000000000
0 0

0101101
*
Ve
0.000000100000000
4.600000000000000 4.600000000000000 0.000000000000000
0 0

0101101
*
Ed
 0.000000100000000 1 1 0
1  25 0 0.000000000000000 9.199999999999999
2  43 14 38 0.000000000000000 9.199999999999999
2  44 14 40 0.000000000000000 9.199999999999999
2  45 12 41 0.000000000000000 9.199999999999999
0

0101000
+41 41 -40 41 *
Ve
0.000000100000000
-4.600000000000000 -4.600000000000000 0.000000000000000
0 0

0101101
*
Ed
 0.000000100000000 1 1 0
1  26 0 0.000000000000000 9.199999999999999
2  46 15 38 0.000000000000000 9.199999999999999
2  47 15 40 0.000000000000000 9.199999999999999
2  48 12 41 0.000000000000000 9.199999999999999
0

0101000
+38 41 -41 41 *
Ve
0.000000100000000
4.600000000000000 -4.600000000000000 0.000000000000000
0 0

0101101
*
Ed
 0.000000100000000 1 1 0
1  27 0 0.000000000000000 9.199999999999999
2  49 16 38 0.000000000000000 9.199999999999999
2  50 16 40 0.000000000000000 9.199999999999999
2  51 12 41 0.000000000000000 9.199999999999999
0

0101000
+40 41 -36 41 *
Ed
 0.000000100000000 1 1 0
1  28 0 0.000000000000000 9.199999999999999
2  52 17 38 0.000000000000000 9.199999999999999
2  53 17 40 0.000000000000000 9.199999999999999
2  54 12 41 0.000000000000000 9.199999999999999
0

0101000
+36 41 -38 41 *
Wi

0101100
+39 37 +37 37 +35 37 +34 37 *
Wi

0101100
+49 0 +53 0 +58 0 +64 0 *
Fa
0  0.000000100000000 12 33

0101000
+33 0 +32 0 *
Ve
0.000000100000002
6.550000000000000 0.000000000000000 -5.000000000000000
0 0

0101101
*
Ed
 0.000000100000000 1 1 0
1  29 0 0.000000000000000 12.000000000000000
3  55 56CN 13 0 0.000000000000000 12.000000000000000
0

0101000
+45 29 -30 0 *
Ed
 0.000000100000000 1 1 0
1  30 0 0.000000000000000 6.283185307179586
2  57 18 43 0.000000000000000 6.283185307179586
2  58 13 0 0.000000000000000 6.283185307179586
0

0101000
+30 0 -30 0 *
Wi

0101100
-44 24 -29 0 -28 0 +29 0 *
Fa
0  0.000000100000000 13 0

0101000
+27 0 *
Ve
0.000000150000000
4.600000000000000 4.600000000000000 -5.000000000000000
0 0

0101101
*
Ed
 0.000000100000000 1 1 0
1  31 0 0.000000000000000 7.200000000000000
2  59 14 0 0.000000000000000 7.200000000000000
2  60 16 0 0.000000000000000 7.200000000000000
0

0101000
+40 33 -25 0 *
Ve
0.000000150000000
-4.600000000000000 4.600000000000000 -5.000000000000000
0 0

0101101
*
Ed
 0.000000150000000 1 1 0
1  32 0 -2.300000000000000 6.899999999999999
2  61 18 44 -2.300000000000000 6.899999999999999
2  62 14 0 -2.300000000000000 6.899999999999999
0

0101000
+23 0 -25 0 *
Ed
 0.000000100000000 1 1 0
1  33 0 0.000000000000000 7.200000000000000
2  63 14 0 0.000000000000000 7.200000000000000
2  64 15 0 0.000000000000000 7.200000000000000
0

0101000
+41 33 -23 0 *
Wi

0101100
-39 37 -24 0 +22 0 +21 0 *
Fa
0  0.000000100000000 14 0

0101000
+20 0 *
Ve
0.000000150000000
-4.600000000000000 -4.600000000000000 -5.000000000000000
0 0

0101101
*
Ed
 0.000000150000000 1 1 0
1  34 0 -2.300000000000000 6.899999999999999
2  65 18 44 -2.300000000000000 6.899999999999999
2  66 15 0 -2.300000000000000 6.899999999999999
0

0101000
+18 0 -23 0 *
Ed
 0.000000100000000 1 1 0
1  35 0 0.000000000000000 7.200000000000000
2  67 17 0 0.000000000000000 7.200000000000000
2  68 15 0 0.000000000000000 7.200000000000000
0

0101000
+38 33 -18 0 *
Wi

0101100
-37 37 -21 0 +17 0 +16 0 *
Fa
0  0.000000100000000 15 0

0101000
+15 0 *
Ve
0.000000150000000
4.600000000000000 -4.600000000000000 -5.000000000000000
0 0

0101101
*
Ed
 0.000000100000000 1 1 0
1  36 0 0.000000000000000 7.200000000000000
2  69 16 0 0.000000000000000 7.200000000000000
2  70 17 0 0.000000000000000 7.200000000000000
0

0101000
+36 33 -13 0 *
Ed
 0.000000150000000 1 1 0
1  37 0 -2.300000000000000 6.899999999999999
2  71 18 44 -2.300000000000000 6.899999999999999
2  72 16 0 -2.300000000000000 6.899999999999999
0

0101000
+25 0 -13 0 *
Wi

0101100
-35 37 -12 0 +11 0 +24 0 *
Fa
0  0.000000100000000 16 0

0101000
+10 0 *
Ed
 0.000000150000000 1 1 0
1  38 0 -2.300000000000000 6.899999999999999
2  73 18 44 -2.300000000000000 6.899999999999999
2  74 17 0 -2.300000000000000 6.899999999999999
0

0101000
+13 0 -18 0 *
Wi

0101100
-34 37 -16 0 +8 0 +12 0 *
Fa
0  0.000000100000000 17 0

0101000
+7 0 *
Wi

0101100
-28 0 *
Wi

0101100
+17 30 +8 30 +22 30 +11 30 *
Fa
0  0.000000100000000 18 43

0101000
+5 0 +4 0 *
Sh

0101100
+101 8 +96 8 +91 8 +85 0 -74 19 +72 8 -67 0 -60 30 -55 30 -50 30 
-47 30 -42 29 +31 30 +26 0 +19 30 +14 30 +9 30 +6 30 -3 0 *
So

1100000
+2 0 *

+1 1 
