# Supplementary material for: Fabricating a Raman spectrometer using an optical pickup unit and pulsed power
Source: Sci Rep. 2020 Jul 16;10:11692. doi: 10.1038/s41598-020-68650-7 (PMC7366627; doi:10.1038/s41598-020-68650-7)
Supplement: Supplementary file 2 — Supplementary file2 (FCSTD 29 kb) [file 41598_2020_68650_MOESM2_ESM.fcstd › PartShape10.brp]

CASCADE Topology V1, (c) Matra-Datavision
Locations 1
1
1.000000000000000 0.000000000000000 0.000000000000000 0.000000000000000 
0.000000000000000 1.000000000000000 0.000000000000000 0.000000000000000 
0.000000000000000 0.000000000000000 1.000000000000000 0.000000000000000 
Curve2ds 0
Curves 5
1 -3.39999999999999991 3.39999999999999991 0.00000000000000000 1.00000000000000000 0.00000000000000000 0.00000000000000000 
1 3.39999999999999991 3.39999999999999991 0.00000000000000000 0.00000000000000000 -1.00000000000000000 0.00000000000000000 
1 3.39999999999999991 -3.39999999999999991 0.00000000000000000 -1.00000000000000000 0.00000000000000000 0.00000000000000000 
1 -3.39999999999999991 -3.39999999999999991 0.00000000000000000 0.00000000000000000 1.00000000000000000 0.00000000000000000 
2 0.00000000000000000 0.00000000000000000 0.00000000000000000 0.00000000000000000 0.00000000000000000 1.00000000000000000 1.00000000000000000 0.00000000000000000 -0.00000000000000000 -0.00000000000000000 1.00000000000000000 0.00000000000000000 6.79999999999999982
Polygon3D 0
PolygonOnTriangulations 0
Surfaces 0
Triangulations 0

TShapes 13
Ve
0.000000100000000
-3.400000000000000 3.400000000000000 0.000000000000000
0 0

0101101
*
Ve
0.000000100000000
3.400000000000000 3.400000000000000 0.000000000000000
0 0

0101101
*
Ed
 0.000000100000000 1 1 0
1  1 0 0.000000000000000 6.800000000000000
0

0101000
+13 0 -12 0 *
Ve
0.000000100000000
3.400000000000000 -3.400000000000000 0.000000000000000
0 0

0101101
*
Ed
 0.000000100000000 1 1 0
1  2 0 0.000000000000000 6.800000000000000
0

0101000
+12 0 -10 0 *
Ve
0.000000100000000
-3.400000000000000 -3.400000000000000 0.000000000000000
0 0

0101101
*
Ed
 0.000000100000000 1 1 0
1  3 0 0.000000000000000 6.800000000000000
0

0101000
+10 0 -8 0 *
Ed
 0.000000100000000 1 1 0
1  4 0 0.000000000000000 6.800000000000000
0

0101000
+8 0 -13 0 *
Wi

0101100
+11 0 +9 0 +7 0 +6 0 *
Ve
0.000000100000000
6.800000000000000 0.000000000000000 0.000000000000000
0 0

0101101
*
Ed
 0.000000100000000 1 1 0
1  5 0 0.000000000000000 6.283185307179586
0

0101000
+4 0 -4 0 *
Wi

0101100
+3 0 *
Co

1100000
+5 0 +2 0 *

+1 1 
