# Supplementary material for: Fabricating a Raman spectrometer using an optical pickup unit and pulsed power
Source: Sci Rep. 2020 Jul 16;10:11692. doi: 10.1038/s41598-020-68650-7 (PMC7366627; doi:10.1038/s41598-020-68650-7)
Supplement: Supplementary file 2 — Supplementary file2 (FCSTD 29 kb) [file 41598_2020_68650_MOESM2_ESM.fcstd › PartShape11.brp]

CASCADE Topology V1, (c) Matra-Datavision
Locations 13
1
1.000000000000000 0.000000000000000 0.000000000000000 0.000000000000000 
0.000000000000000 1.000000000000000 0.000000000000000 0.000000000000000 
0.000000000000000 0.000000000000000 1.000000000000000 0.000000000000000 
2  1 -1 0
1
1.000000000000000 0.000000000000000 0.000000000000000 -0.000000000000000 
0.000000000000000 1.000000000000000 0.000000000000000 -0.000000000000000 
0.000000000000000 0.000000000000000 1.000000000000000 -5.000000000000000 
2  1 -1 3 1 0
1
1.000000000000000 0.000000000000000 0.000000000000000 0.000000000000000 
0.000000000000000 1.000000000000000 0.000000000000000 0.000000000000000 
0.000000000000000 0.000000000000000 1.000000000000000 0.000000000000000 
2  5 1 1 -1 0
2  1 1 5 -1 0
2  3 -1 1 1 5 -1 0
2  5 -1 0
1
1.000000000000000 0.000000000000000 0.000000000000000 0.000000000000000 
0.000000000000000 1.000000000000000 0.000000000000000 0.000000000000000 
0.000000000000000 0.000000000000000 1.000000000000000 0.000000000000000 
1
1.000000000000000 0.000000000000000 0.000000000000000 0.000000000000000 
0.000000000000000 1.000000000000000 0.000000000000000 0.000000000000000 
0.000000000000000 0.000000000000000 1.000000000000000 0.000000000000000 
2  10 -1 11 1 5 -1 0
2  5 1 1 -1 3 1 0
Curve2ds 30
1 0.00000000000000000 0.00000000000000000 0.00000000000000000 -1.00000000000000000 
1 6.28318530717958623 0.00000000000000000 0.00000000000000000 -1.00000000000000000 
1 0.00000000000000000 0.00000000000000000 1.00000000000000000 0.00000000000000000 
1 0.00000000000000000 -5.00000000000000000 1.00000000000000000 0.00000000000000000 
2 0.00000000000000020 -0.00000000000000012 1.00000000000000000 0.00000000000000000 -0.00000000000000000 1.00000000000000000 6.79999999999999982
2 0.00000000000000000 0.00000000000000000 -1.00000000000000000 0.00000000000000000 0.00000000000000000 1.00000000000000000 6.79999999999999982
1 0.00000000000000000 0.00000000000000000 0.00000000000000000 -1.00000000000000000 
1 6.79999999999999982 0.00000000000000000 0.00000000000000000 -1.00000000000000000 
1 6.79999999999999982 0.00000000000000000 0.00000000000000000 -1.00000000000000000 
1 0.00000000000000000 0.00000000000000000 0.00000000000000000 -1.00000000000000000 
1 -3.39999999999999991 3.39999999999999991 1.00000000000000000 0.00000000000000000 
1 0.00000000000000000 0.00000000000000000 1.00000000000000000 0.00000000000000000 
1 0.00000000000000000 -5.00000000000000000 1.00000000000000000 0.00000000000000000 
1 3.39999999999999991 3.39999999999999991 -1.00000000000000000 0.00000000000000000 
1 6.79999999999999982 0.00000000000000000 0.00000000000000000 -1.00000000000000000 
1 0.00000000000000000 0.00000000000000000 0.00000000000000000 -1.00000000000000000 
1 3.39999999999999991 3.39999999999999991 0.00000000000000000 -1.00000000000000000 
1 0.00000000000000000 0.00000000000000000 1.00000000000000000 0.00000000000000000 
1 0.00000000000000000 -5.00000000000000000 1.00000000000000000 0.00000000000000000 
1 -3.39999999999999991 3.39999999999999991 0.00000000000000000 -1.00000000000000000 
1 6.79999999999999982 0.00000000000000000 0.00000000000000000 -1.00000000000000000 
1 0.00000000000000000 0.00000000000000000 0.00000000000000000 -1.00000000000000000 
1 3.39999999999999991 -3.39999999999999991 -1.00000000000000000 0.00000000000000000 
1 0.00000000000000000 0.00000000000000000 1.00000000000000000 0.00000000000000000 
1 0.00000000000000000 -5.00000000000000000 1.00000000000000000 0.00000000000000000 
1 -3.39999999999999991 -3.39999999999999991 1.00000000000000000 0.00000000000000000 
1 -3.39999999999999991 -3.39999999999999991 0.00000000000000000 1.00000000000000000 
1 0.00000000000000000 0.00000000000000000 1.00000000000000000 0.00000000000000000 
1 0.00000000000000000 -5.00000000000000000 1.00000000000000000 0.00000000000000000 
1 3.39999999999999991 -3.39999999999999991 0.00000000000000000 1.00000000000000000 
Curves 10
1 6.79999999999999982 0.00000000000000000 0.00000000000000000 -0.00000000000000000 -0.00000000000000000 -1.00000000000000000 
2 0.00000000000000000 0.00000000000000000 0.00000000000000000 0.00000000000000000 0.00000000000000000 1.00000000000000000 1.00000000000000000 0.00000000000000000 -0.00000000000000000 -0.00000000000000000 1.00000000000000000 0.00000000000000000 6.79999999999999982
1 -3.39999999999999991 3.39999999999999991 0.00000000000000000 -0.00000000000000000 -0.00000000000000000 -1.00000000000000000 
1 3.39999999999999991 3.39999999999999991 0.00000000000000000 -0.00000000000000000 -0.00000000000000000 -1.00000000000000000 
1 -3.39999999999999991 3.39999999999999991 0.00000000000000000 1.00000000000000000 0.00000000000000000 0.00000000000000000 
1 3.39999999999999991 -3.39999999999999991 0.00000000000000000 -0.00000000000000000 -0.00000000000000000 -1.00000000000000000 
1 3.39999999999999991 3.39999999999999991 0.00000000000000000 0.00000000000000000 -1.00000000000000000 0.00000000000000000 
1 -3.39999999999999991 -3.39999999999999991 0.00000000000000000 -0.00000000000000000 -0.00000000000000000 -1.00000000000000000 
1 3.39999999999999991 -3.39999999999999991 0.00000000000000000 -1.00000000000000000 0.00000000000000000 0.00000000000000000 
1 -3.39999999999999991 -3.39999999999999991 0.00000000000000000 0.00000000000000000 1.00000000000000000 0.00000000000000000 
Polygon3D 0
PolygonOnTriangulations 0
Surfaces 7
2 0.00000000000000000 0.00000000000000000 0.00000000000000000 0.00000000000000000 0.00000000000000000 1.00000000000000000 1.00000000000000000 0.00000000000000000 0.00000000000000000 0.00000000000000000 1.00000000000000000 0.00000000000000000 6.79999999999999982
1 -0.00000000000000020 0.00000000000000012 0.00000000000000000 0.00000000000000000 0.00000000000000000 1.00000000000000000 1.00000000000000000 0.00000000000000000 -0.00000000000000000 -0.00000000000000000 1.00000000000000000 0.00000000000000000 
1 0.00000000000000000 0.00000000000000000 0.00000000000000000 -0.00000000000000000 -0.00000000000000000 -1.00000000000000000 -1.00000000000000000 0.00000000000000000 0.00000000000000000 0.00000000000000000 1.00000000000000000 -0.00000000000000000 
1 -3.39999999999999991 3.39999999999999991 0.00000000000000000 0.00000000000000000 -1.00000000000000000 0.00000000000000000 1.00000000000000000 0.00000000000000000 0.00000000000000000 -0.00000000000000000 0.00000000000000000 1.00000000000000000 
1 -3.39999999999999991 -3.39999999999999991 0.00000000000000000 1.00000000000000000 0.00000000000000000 0.00000000000000000 -0.00000000000000000 1.00000000000000000 0.00000000000000000 0.00000000000000000 -0.00000000000000000 1.00000000000000000 
1 3.39999999999999991 3.39999999999999991 0.00000000000000000 -1.00000000000000000 0.00000000000000000 0.00000000000000000 0.00000000000000000 -1.00000000000000000 0.00000000000000000 0.00000000000000000 0.00000000000000000 1.00000000000000000 
1 3.39999999999999991 -3.39999999999999991 0.00000000000000000 0.00000000000000000 1.00000000000000000 -0.00000000000000000 -1.00000000000000000 0.00000000000000000 0.00000000000000000 0.00000000000000000 0.00000000000000000 1.00000000000000000 
Triangulations 0

TShapes 30
Ve
0.000000150001000
6.800000000000000 0.000000000000000 0.000000000000000
0 0

0101101
*
Ed
 0.000000100000000 1 1 0
1  1 0 0.000000000000000 5.000000000000000
3  1 2CN 1 0 0.000000000000000 5.000000000000000
0

0101000
+30 2 -30 4 *
Ed
 0.000000100000000 1 1 0
1  2 0 0.000000000000000 6.283185307179586
2  3 1 7 0.000000000000000 6.283185307179586
2  4 1 8 0.000000000000000 6.283185307179586
2  5 2 9 0.000000000000000 6.283185307179586
2  6 3 12 0.000000000000000 6.283185307179586
0

0101000
+30 9 -30 9 *
Wi

0101100
+29 0 -29 0 -28 6 +28 13 *
Fa
0  0.000000100000000 1 0

0111000
+27 0 *
Ve
0.000000212133034
-3.400000000000000 3.400000000000000 0.000000000000000
0 0

0101101
*
Ed
 0.000000100000000 1 1 0
1  3 0 0.000000000000000 5.000000000000000
2  7 4 0 0.000000000000000 5.000000000000000
2  8 5 0 0.000000000000000 5.000000000000000
0

0101000
+25 2 -25 4 *
Ve
0.000000212133034
3.400000000000000 3.400000000000000 0.000000000000000
0 0

0101101
*
Ed
 0.000000100000000 1 1 0
1  4 0 0.000000000000000 5.000000000000000
2  9 4 0 0.000000000000000 5.000000000000000
2  10 6 0 0.000000000000000 5.000000000000000
0

0101000
+23 2 -23 4 *
Ed
 0.000000100000000 1 1 0
1  5 0 0.000000000000000 6.800000000000000
2  11 2 9 0.000000000000000 6.800000000000000
2  12 4 7 0.000000000000000 6.800000000000000
2  13 4 8 0.000000000000000 6.800000000000000
2  14 3 12 0.000000000000000 6.800000000000000
0

0101000
+25 9 -23 9 *
Wi

0101100
+24 0 -22 0 -21 6 +21 13 *
Fa
0  0.000000100000000 4 0

0111000
+20 0 *
Ve
0.000000212133034
3.400000000000000 -3.400000000000000 0.000000000000000
0 0

0101101
*
Ed
 0.000000100000000 1 1 0
1  6 0 0.000000000000000 5.000000000000000
2  15 6 0 0.000000000000000 5.000000000000000
2  16 7 0 0.000000000000000 5.000000000000000
0

0101000
+18 2 -18 4 *
Ed
 0.000000100000000 1 1 0
1  7 0 0.000000000000000 6.800000000000000
2  17 2 9 0.000000000000000 6.800000000000000
2  18 6 7 0.000000000000000 6.800000000000000
2  19 6 8 0.000000000000000 6.800000000000000
2  20 3 12 0.000000000000000 6.800000000000000
0

0101000
+23 9 -18 9 *
Wi

0101100
+22 0 -17 0 -16 6 +16 13 *
Fa
0  0.000000100000000 6 0

0111000
+15 0 *
Ve
0.000000212133034
-3.400000000000000 -3.400000000000000 0.000000000000000
0 0

0101101
*
Ed
 0.000000100000000 1 1 0
1  8 0 0.000000000000000 5.000000000000000
2  21 7 0 0.000000000000000 5.000000000000000
2  22 5 0 0.000000000000000 5.000000000000000
0

0101000
+13 2 -13 4 *
Ed
 0.000000100000000 1 1 0
1  9 0 0.000000000000000 6.800000000000000
2  23 2 9 0.000000000000000 6.800000000000000
2  24 7 7 0.000000000000000 6.800000000000000
2  25 7 8 0.000000000000000 6.800000000000000
2  26 3 12 0.000000000000000 6.800000000000000
0

0101000
+18 9 -13 9 *
Wi

0101100
+17 0 -12 0 -11 6 +11 13 *
Fa
0  0.000000100000000 7 0

0111000
+10 0 *
Ed
 0.000000100000000 1 1 0
1  10 0 0.000000000000000 6.800000000000000
2  27 2 9 0.000000000000000 6.800000000000000
2  28 5 7 0.000000000000000 6.800000000000000
2  29 5 8 0.000000000000000 6.800000000000000
2  30 3 12 0.000000000000000 6.800000000000000
0

0101000
+13 9 -25 9 *
Wi

0101100
+12 0 -24 0 -8 6 +8 13 *
Fa
0  0.000000100000000 5 0

0111000
+7 0 *
Wi

0101100
+28 5 *
Wi

0101100
+21 5 +16 5 +11 5 +8 5 *
Fa
0  0.000000100000000 2 0

0111000
+5 0 +4 0 *
Sh

0101100
+26 0 +19 0 +14 0 +9 0 +6 0 +3 2 -3 4 *
So

0100000
+2 0 *

+1 0 
