# Supplementary material for: Fabricating a Raman spectrometer using an optical pickup unit and pulsed power
Source: Sci Rep. 2020 Jul 16;10:11692. doi: 10.1038/s41598-020-68650-7 (PMC7366627; doi:10.1038/s41598-020-68650-7)
Supplement: Supplementary file 2 — Supplementary file2 (FCSTD 29 kb) [file 41598_2020_68650_MOESM2_ESM.fcstd › PartShape12.brp]

CASCADE Topology V1, (c) Matra-Datavision
Locations 27
1
1.000000000000000 0.000000000000000 0.000000000000000 0.000000000000000 
0.000000000000000 1.000000000000000 0.000000000000000 0.000000000000000 
0.000000000000000 0.000000000000000 1.000000000000000 0.000000000000000 
1
1.000000000000000 0.000000000000000 0.000000000000000 0.000000000000000 
0.000000000000000 1.000000000000000 0.000000000000000 0.000000000000000 
0.000000000000000 0.000000000000000 1.000000000000000 0.000000000000000 
1
1.000000000000000 0.000000000000000 0.000000000000000 0.000000000000000 
0.000000000000000 1.000000000000000 0.000000000000000 0.000000000000000 
0.000000000000000 0.000000000000000 1.000000000000000 0.000000000000000 
2  2 1 3 -1 0
1
1.000000000000000 0.000000000000000 0.000000000000000 0.000000000000000 
0.000000000000000 1.000000000000000 0.000000000000000 0.000000000000000 
0.000000000000000 0.000000000000000 1.000000000000000 0.000000000000000 
2  5 -1 0
1
1.000000000000000 0.000000000000000 0.000000000000000 0.000000000000000 
0.000000000000000 1.000000000000000 0.000000000000000 0.000000000000000 
0.000000000000000 0.000000000000000 1.000000000000000 3.300000000000000 
2  5 -1 7 1 0
1
1.000000000000000 0.000000000000000 0.000000000000000 0.000000000000000 
0.000000000000000 1.000000000000000 0.000000000000000 0.000000000000000 
0.000000000000000 0.000000000000000 1.000000000000000 0.000000000000000 
2  9 1 5 -1 0
2  9 -1 0
2  9 1 5 -1 7 1 0
2  5 -1 2 1 3 -1 0
2  9 1 5 -1 2 1 3 -1 0
1
1.000000000000000 0.000000000000000 0.000000000000000 0.000000000000000 
0.000000000000000 1.000000000000000 0.000000000000000 0.000000000000000 
0.000000000000000 0.000000000000000 1.000000000000000 0.000000000000000 
2  15 1 3 -1 0
2  3 1 15 -1 0
1
1.000000000000000 0.000000000000000 0.000000000000000 -0.000000000000000 
0.000000000000000 1.000000000000000 0.000000000000000 -0.000000000000000 
0.000000000000000 0.000000000000000 1.000000000000000 -5.000000000000000 
2  18 -1 3 1 15 -1 0
2  15 -1 0
2  5 -1 2 1 15 -1 0
2  5 -1 7 1 2 1 3 -1 0
2  5 1 9 -1 0
2  7 -1 5 1 9 -1 0
2  3 -1 0
2  3 -1 18 1 0
2  15 1 3 -1 18 1 0
Curve2ds 54
1 8.50000000000000000 8.50000000000000000 -1.00000000000000000 0.00000000000000000 
1 8.50000000000000000 -8.50000000000000000 0.00000000000000000 1.00000000000000000 
1 -8.50000000000000000 8.50000000000000000 0.00000000000000000 -1.00000000000000000 
1 -8.50000000000000000 -8.50000000000000000 1.00000000000000000 0.00000000000000000 
1 0.00000000000000000 0.00000000000000000 1.00000000000000000 0.00000000000000000 
1 0.00000000000000000 -5.00000000000000000 1.00000000000000000 0.00000000000000000 
2 0.00000000000000020 -0.00000000000000012 1.00000000000000000 0.00000000000000000 -0.00000000000000000 1.00000000000000000 6.79999999999999982
2 0.00000000000000000 0.00000000000000000 -1.00000000000000000 0.00000000000000000 0.00000000000000000 1.00000000000000000 6.79999999999999982
1 1.00000000000000000 -2.50000000000000000 0.00000000000000000 1.00000000000000000 
1 0.00000000000000000 0.00000000000000000 1.00000000000000000 0.00000000000000000 
1 0.00000000000000000 -3.29999999999999982 1.00000000000000000 0.00000000000000000 
1 -2.50000000000000000 -2.50000000000000000 1.00000000000000000 0.00000000000000000 
1 0.00000000000000000 -0.00000000000000000 1.00000000000000000 0.00000000000000000 
1 0.00000000000000000 -3.29999999999999982 1.00000000000000000 0.00000000000000000 
1 -2.50000000000000000 1.00000000000000000 0.00000000000000000 -1.00000000000000000 
1 0.00000000000000000 0.00000000000000000 1.00000000000000000 0.00000000000000000 
1 0.00000000000000000 -3.29999999999999982 1.00000000000000000 0.00000000000000000 
1 1.00000000000000000 1.00000000000000000 -1.00000000000000000 0.00000000000000000 
1 0.00000000000000000 0.00000000000000000 1.00000000000000000 0.00000000000000000 
1 0.00000000000000000 -3.29999999999999982 1.00000000000000000 0.00000000000000000 
1 0.00000000000000000 0.00000000000000000 0.00000000000000000 -1.00000000000000000 
1 6.28318530717958623 0.00000000000000000 0.00000000000000000 -1.00000000000000000 
1 0.00000000000000000 0.00000000000000000 0.00000000000000000 -1.00000000000000000 
1 3.50000000000000000 0.00000000000000000 0.00000000000000000 -1.00000000000000000 
1 3.50000000000000000 0.00000000000000000 0.00000000000000000 -1.00000000000000000 
1 0.00000000000000000 0.00000000000000000 0.00000000000000000 -1.00000000000000000 
1 0.00000000000000000 -0.00000000000000000 0.00000000000000000 -1.00000000000000000 
1 3.50000000000000000 0.00000000000000000 0.00000000000000000 -1.00000000000000000 
1 0.00000000000000000 0.00000000000000000 0.00000000000000000 -1.00000000000000000 
1 3.50000000000000000 0.00000000000000000 0.00000000000000000 -1.00000000000000000 
1 -3.39999999999999991 3.39999999999999991 1.00000000000000000 0.00000000000000000 
1 0.00000000000000000 0.00000000000000000 1.00000000000000000 0.00000000000000000 
1 0.00000000000000000 -5.00000000000000000 1.00000000000000000 0.00000000000000000 
1 3.39999999999999991 3.39999999999999991 -1.00000000000000000 0.00000000000000000 
1 3.39999999999999991 3.39999999999999991 0.00000000000000000 -1.00000000000000000 
1 0.00000000000000000 0.00000000000000000 1.00000000000000000 0.00000000000000000 
1 0.00000000000000000 -5.00000000000000000 1.00000000000000000 0.00000000000000000 
1 -3.39999999999999991 3.39999999999999991 0.00000000000000000 -1.00000000000000000 
1 3.39999999999999991 -3.39999999999999991 -1.00000000000000000 0.00000000000000000 
1 0.00000000000000000 0.00000000000000000 1.00000000000000000 0.00000000000000000 
1 0.00000000000000000 -5.00000000000000000 1.00000000000000000 0.00000000000000000 
1 -3.39999999999999991 -3.39999999999999991 1.00000000000000000 0.00000000000000000 
1 -3.39999999999999991 -3.39999999999999991 0.00000000000000000 1.00000000000000000 
1 0.00000000000000000 0.00000000000000000 1.00000000000000000 0.00000000000000000 
1 0.00000000000000000 -5.00000000000000000 1.00000000000000000 0.00000000000000000 
1 3.39999999999999991 -3.39999999999999991 0.00000000000000000 1.00000000000000000 
1 0.00000000000000000 0.00000000000000000 0.00000000000000000 -1.00000000000000000 
1 6.79999999999999982 0.00000000000000000 0.00000000000000000 -1.00000000000000000 
1 6.79999999999999982 0.00000000000000000 0.00000000000000000 -1.00000000000000000 
1 0.00000000000000000 0.00000000000000000 0.00000000000000000 -1.00000000000000000 
1 6.79999999999999982 0.00000000000000000 0.00000000000000000 -1.00000000000000000 
1 0.00000000000000000 0.00000000000000000 0.00000000000000000 -1.00000000000000000 
1 6.79999999999999982 0.00000000000000000 0.00000000000000000 -1.00000000000000000 
1 0.00000000000000000 0.00000000000000000 0.00000000000000000 -1.00000000000000000 
Curves 26
1 -8.50000000000000000 8.50000000000000000 0.00000000000000000 0.00000000000000000 0.00000000000000000 1.00000000000000000 
1 8.50000000000000000 8.50000000000000000 0.00000000000000000 0.00000000000000000 0.00000000000000000 1.00000000000000000 
1 -8.50000000000000000 8.50000000000000000 0.00000000000000000 1.00000000000000000 0.00000000000000000 0.00000000000000000 
1 -8.50000000000000000 -8.50000000000000000 0.00000000000000000 0.00000000000000000 0.00000000000000000 1.00000000000000000 
1 -8.50000000000000000 -8.50000000000000000 0.00000000000000000 0.00000000000000000 1.00000000000000000 0.00000000000000000 
1 8.50000000000000000 -8.50000000000000000 0.00000000000000000 0.00000000000000000 0.00000000000000000 1.00000000000000000 
1 8.50000000000000000 8.50000000000000000 0.00000000000000000 0.00000000000000000 -1.00000000000000000 0.00000000000000000 
1 8.50000000000000000 -8.50000000000000000 0.00000000000000000 -1.00000000000000000 0.00000000000000000 0.00000000000000000 
2 0.00000000000000000 0.00000000000000000 0.00000000000000000 0.00000000000000000 0.00000000000000000 1.00000000000000000 1.00000000000000000 0.00000000000000000 -0.00000000000000000 -0.00000000000000000 1.00000000000000000 0.00000000000000000 6.79999999999999982
1 -1.00000000000000000 -2.50000000000000000 0.00000000000000000 0.00000000000000000 1.00000000000000000 0.00000000000000000 
1 2.50000000000000000 -2.50000000000000000 0.00000000000000000 -1.00000000000000000 0.00000000000000000 0.00000000000000000 
1 2.50000000000000000 1.00000000000000000 0.00000000000000000 0.00000000000000000 -1.00000000000000000 0.00000000000000000 
1 -1.00000000000000000 1.00000000000000000 0.00000000000000000 1.00000000000000000 0.00000000000000000 0.00000000000000000 
1 6.79999999999999982 0.00000000000000000 0.00000000000000000 -0.00000000000000000 -0.00000000000000000 -1.00000000000000000 
1 -1.00000000000000000 -2.50000000000000000 0.00000000000000000 0.00000000000000000 0.00000000000000000 1.00000000000000000 
1 -1.00000000000000000 1.00000000000000000 0.00000000000000000 0.00000000000000000 0.00000000000000000 1.00000000000000000 
1 2.50000000000000000 -2.50000000000000000 0.00000000000000000 0.00000000000000000 0.00000000000000000 1.00000000000000000 
1 2.50000000000000000 1.00000000000000000 0.00000000000000000 0.00000000000000000 0.00000000000000000 1.00000000000000000 
1 -3.39999999999999991 3.39999999999999991 0.00000000000000000 1.00000000000000000 0.00000000000000000 0.00000000000000000 
1 3.39999999999999991 3.39999999999999991 0.00000000000000000 0.00000000000000000 -1.00000000000000000 0.00000000000000000 
1 3.39999999999999991 -3.39999999999999991 0.00000000000000000 -1.00000000000000000 0.00000000000000000 0.00000000000000000 
1 -3.39999999999999991 -3.39999999999999991 0.00000000000000000 0.00000000000000000 1.00000000000000000 0.00000000000000000 
1 -3.39999999999999991 3.39999999999999991 0.00000000000000000 -0.00000000000000000 -0.00000000000000000 -1.00000000000000000 
1 3.39999999999999991 3.39999999999999991 0.00000000000000000 -0.00000000000000000 -0.00000000000000000 -1.00000000000000000 
1 3.39999999999999991 -3.39999999999999991 0.00000000000000000 -0.00000000000000000 -0.00000000000000000 -1.00000000000000000 
1 -3.39999999999999991 -3.39999999999999991 0.00000000000000000 -0.00000000000000000 -0.00000000000000000 -1.00000000000000000 
Polygon3D 0
PolygonOnTriangulations 0
Surfaces 15
1 -8.50000000000000000 8.50000000000000000 0.00000000000000000 0.00000000000000000 1.00000000000000000 0.00000000000000000 1.00000000000000000 0.00000000000000000 0.00000000000000000 0.00000000000000000 0.00000000000000000 -1.00000000000000000 
1 0.00000000000000000 0.00000000000000000 0.00000000000000000 -0.00000000000000000 -0.00000000000000000 -1.00000000000000000 -1.00000000000000000 0.00000000000000000 0.00000000000000000 0.00000000000000000 1.00000000000000000 -0.00000000000000000 
1 -8.50000000000000000 -8.50000000000000000 0.00000000000000000 -1.00000000000000000 0.00000000000000000 0.00000000000000000 0.00000000000000000 1.00000000000000000 0.00000000000000000 0.00000000000000000 0.00000000000000000 -1.00000000000000000 
1 8.50000000000000000 8.50000000000000000 0.00000000000000000 1.00000000000000000 0.00000000000000000 -0.00000000000000000 0.00000000000000000 -1.00000000000000000 0.00000000000000000 0.00000000000000000 -0.00000000000000000 -1.00000000000000000 
2 0.00000000000000000 0.00000000000000000 0.00000000000000000 0.00000000000000000 0.00000000000000000 1.00000000000000000 1.00000000000000000 0.00000000000000000 0.00000000000000000 0.00000000000000000 1.00000000000000000 0.00000000000000000 6.79999999999999982
1 -0.00000000000000020 0.00000000000000012 0.00000000000000000 0.00000000000000000 0.00000000000000000 1.00000000000000000 1.00000000000000000 0.00000000000000000 -0.00000000000000000 -0.00000000000000000 1.00000000000000000 0.00000000000000000 
1 -1.00000000000000000 -2.50000000000000000 0.00000000000000000 -1.00000000000000000 0.00000000000000000 0.00000000000000000 0.00000000000000000 1.00000000000000000 0.00000000000000000 0.00000000000000000 0.00000000000000000 -1.00000000000000000 
1 2.50000000000000000 -2.50000000000000000 0.00000000000000000 0.00000000000000000 -1.00000000000000000 0.00000000000000000 -1.00000000000000000 0.00000000000000000 0.00000000000000000 -0.00000000000000000 -0.00000000000000000 -1.00000000000000000 
1 2.50000000000000000 1.00000000000000000 0.00000000000000000 1.00000000000000000 0.00000000000000000 -0.00000000000000000 0.00000000000000000 -1.00000000000000000 0.00000000000000000 0.00000000000000000 -0.00000000000000000 -1.00000000000000000 
1 -1.00000000000000000 1.00000000000000000 0.00000000000000000 0.00000000000000000 1.00000000000000000 0.00000000000000000 1.00000000000000000 0.00000000000000000 0.00000000000000000 0.00000000000000000 0.00000000000000000 -1.00000000000000000 
1 8.50000000000000000 -8.50000000000000000 0.00000000000000000 0.00000000000000000 -1.00000000000000000 0.00000000000000000 -1.00000000000000000 0.00000000000000000 0.00000000000000000 -0.00000000000000000 -0.00000000000000000 -1.00000000000000000 
1 -3.39999999999999991 3.39999999999999991 0.00000000000000000 0.00000000000000000 -1.00000000000000000 0.00000000000000000 1.00000000000000000 0.00000000000000000 0.00000000000000000 -0.00000000000000000 0.00000000000000000 1.00000000000000000 
1 3.39999999999999991 3.39999999999999991 0.00000000000000000 -1.00000000000000000 0.00000000000000000 0.00000000000000000 0.00000000000000000 -1.00000000000000000 0.00000000000000000 0.00000000000000000 0.00000000000000000 1.00000000000000000 
1 3.39999999999999991 -3.39999999999999991 0.00000000000000000 0.00000000000000000 1.00000000000000000 -0.00000000000000000 -1.00000000000000000 0.00000000000000000 0.00000000000000000 0.00000000000000000 0.00000000000000000 1.00000000000000000 
1 -3.39999999999999991 -3.39999999999999991 0.00000000000000000 1.00000000000000000 0.00000000000000000 0.00000000000000000 -0.00000000000000000 1.00000000000000000 0.00000000000000000 0.00000000000000000 -0.00000000000000000 1.00000000000000000 
Triangulations 0

TShapes 79
Ve
0.000000100000000
-8.500000000000000 8.500000000000000 0.000000000000000
0 0

0101101
*
Ed
 0.000000100000000 1 1 0
1  1 0 0.000000000000000 3.300000000000000
0

0101000
+79 6 -79 8 *
Ve
0.000000100000000
8.500000000000000 8.500000000000000 0.000000000000000
0 0

0101101
*
Ed
 0.000000100000000 1 1 0
1  2 0 0.000000000000000 3.300000000000000
0

0101000
+77 6 -77 8 *
Ed
 0.000000100000000 1 1 0
1  3 0 0.000000000000000 17.000000000000000
2  1 2 11 0.000000000000000 17.000000000000000
0

0101000
+79 11 -77 11 *
Wi

0101100
+78 0 -76 0 -75 10 +75 12 *
Fa
0  0.000000100000000 1 0

0101000
+74 0 *
Ve
0.000000100000000
-8.500000000000000 -8.500000000000000 0.000000000000000
0 0

0101101
*
Ed
 0.000000100000000 1 1 0
1  4 0 0.000000000000000 3.300000000000000
0

0101000
+72 6 -72 8 *
Ed
 0.000000100000000 1 1 0
1  5 0 0.000000000000000 17.000000000000000
2  2 2 11 0.000000000000000 17.000000000000000
0

0101000
+72 11 -79 11 *
Wi

0101100
+71 0 -78 0 -70 10 +70 12 *
Fa
0  0.000000100000000 3 0

0101000
+69 0 *
Ve
0.000000100000000
8.500000000000000 -8.500000000000000 0.000000000000000
0 0

0101101
*
Ed
 0.000000100000000 1 1 0
1  6 0 0.000000000000000 3.300000000000000
0

0101000
+67 6 -67 8 *
Ed
 0.000000100000000 1 1 0
1  7 0 0.000000000000000 17.000000000000000
2  3 2 11 0.000000000000000 17.000000000000000
0

0101000
+77 11 -67 11 *
Wi

0101100
+76 0 -66 0 -65 10 +65 12 *
Fa
0  0.000000100000000 4 0

0101000
+64 0 *
Ed
 0.000000100000000 1 1 0
1  8 0 0.000000000000000 17.000000000000000
2  4 2 11 0.000000000000000 17.000000000000000
0

0101000
+67 11 -72 11 *
Wi

0101100
+75 14 +70 14 +65 14 +62 14 *
Ve
0.000000150001000
6.800000000000000 0.000000000000000 0.000000000000000
0 0

0101101
*
Ed
 0.000000100000000 1 1 0
1  9 0 0.000000000000000 6.283185307179586
2  5 5 17 0.000000000000000 6.283185307179586
2  6 5 19 0.000000000000000 6.283185307179586
2  7 6 20 0.000000000000000 6.283185307179586
2  8 2 21 0.000000000000000 6.283185307179586
0

0101000
+60 20 -60 20 *
Wi

0101100
+59 16 *
Fa
0  0.000000100000000 2 13

0111000
+61 0 +58 0 *
Wi

0101100
+75 9 +65 9 +62 9 +70 9 *
Ve
0.000000100000000
-1.000000000000000 -2.500000000000000 0.000000000000000
0 0

0101101
*
Ve
0.000000100000000
-1.000000000000000 1.000000000000000 0.000000000000000
0 0

0101101
*
Ed
 0.000000100000000 1 1 0
1  10 0 0.000000000000000 3.500000000000000
2  9 2 11 0.000000000000000 3.500000000000000
2  10 7 23 0.000000000000000 3.500000000000000
2  11 7 24 0.000000000000000 3.500000000000000
0

0101000
+55 11 -54 11 *
Ve
0.000000100000000
2.500000000000000 -2.500000000000000 0.000000000000000
0 0

0101101
*
Ed
 0.000000100000000 1 1 0
1  11 0 0.000000000000000 3.500000000000000
2  12 2 11 0.000000000000000 3.500000000000000
2  13 8 23 0.000000000000000 3.500000000000000
2  14 8 24 0.000000000000000 3.500000000000000
0

0101000
+52 11 -55 11 *
Ve
0.000000100000000
2.500000000000000 1.000000000000000 0.000000000000000
0 0

0101101
*
Ed
 0.000000100000000 1 1 0
1  12 0 0.000000000000000 3.500000000000000
2  15 2 11 0.000000000000000 3.500000000000000
2  16 9 23 0.000000000000000 3.500000000000000
2  17 9 24 0.000000000000000 3.500000000000000
0

0101000
+50 11 -52 11 *
Ed
 0.000000100000000 1 1 0
1  13 0 0.000000000000000 3.500000000000000
2  18 2 11 0.000000000000000 3.500000000000000
2  19 10 23 0.000000000000000 3.500000000000000
2  20 10 24 0.000000000000000 3.500000000000000
0

0101000
+54 11 -50 11 *
Wi

0101100
-53 9 -51 9 -49 9 -48 9 *
Fa
0  0.000000100000000 2 0

0101000
+56 0 +47 0 *
Wi

0101100
+66 0 -71 0 -62 10 +62 12 *
Fa
0  0.000000100000000 11 0

0101000
+45 0 *
Ed
 0.000000100000000 1 1 0
1  14 0 0.000000000000000 5.000000000000000
3  21 22CN 5 0 0.000000000000000 5.000000000000000
0

0101000
+60 25 -60 26 *
Wi

0101100
+43 0 -43 0 -59 16 +59 27 *
Fa
0  0.000000100000000 5 0

0111000
+42 0 *
Ed
 0.000000100000000 1 1 0
1  15 0 0.000000000000000 3.300000000000000
2  23 7 0 0.000000000000000 3.300000000000000
2  24 8 0 0.000000000000000 3.300000000000000
0

0101000
+55 6 -55 8 *
Ed
 0.000000100000000 1 1 0
1  16 0 0.000000000000000 3.300000000000000
2  25 7 0 0.000000000000000 3.300000000000000
2  26 10 0 0.000000000000000 3.300000000000000
0

0101000
+54 6 -54 8 *
Wi

0101100
+40 0 -39 0 -53 10 +53 12 *
Fa
0  0.000000100000000 7 0

0111000
+38 0 *
Ed
 0.000000100000000 1 1 0
1  17 0 0.000000000000000 3.300000000000000
2  27 8 0 0.000000000000000 3.300000000000000
2  28 9 0 0.000000000000000 3.300000000000000
0

0101000
+52 6 -52 8 *
Wi

0101100
+36 0 -40 0 -51 10 +51 12 *
Fa
0  0.000000100000000 8 0

0111000
+35 0 *
Ed
 0.000000100000000 1 1 0
1  18 0 0.000000000000000 3.300000000000000
2  29 9 0 0.000000000000000 3.300000000000000
2  30 10 0 0.000000000000000 3.300000000000000
0

0101000
+50 6 -50 8 *
Wi

0101100
+33 0 -36 0 -49 10 +49 12 *
Fa
0  0.000000100000000 9 0

0111000
+32 0 *
Wi

0101100
+39 0 -33 0 -48 10 +48 12 *
Fa
0  0.000000100000000 10 0

0111000
+30 0 *
Wi

0101100
+59 15 *
Ve
0.000000212133034
-3.400000000000000 3.400000000000000 0.000000000000000
0 0

0101101
*
Ve
0.000000212133034
3.400000000000000 3.400000000000000 0.000000000000000
0 0

0101101
*
Ed
 0.000000100000000 1 1 0
1  19 0 0.000000000000000 6.800000000000000
2  31 6 20 0.000000000000000 6.800000000000000
2  32 12 17 0.000000000000000 6.800000000000000
2  33 12 19 0.000000000000000 6.800000000000000
2  34 2 21 0.000000000000000 6.800000000000000
0

0101000
+27 20 -26 20 *
Ve
0.000000212133034
3.400000000000000 -3.400000000000000 0.000000000000000
0 0

0101101
*
Ed
 0.000000100000000 1 1 0
1  20 0 0.000000000000000 6.800000000000000
2  35 6 20 0.000000000000000 6.800000000000000
2  36 13 17 0.000000000000000 6.800000000000000
2  37 13 19 0.000000000000000 6.800000000000000
2  38 2 21 0.000000000000000 6.800000000000000
0

0101000
+26 20 -24 20 *
Ve
0.000000212133034
-3.400000000000000 -3.400000000000000 0.000000000000000
0 0

0101101
*
Ed
 0.000000100000000 1 1 0
1  21 0 0.000000000000000 6.800000000000000
2  39 6 20 0.000000000000000 6.800000000000000
2  40 14 17 0.000000000000000 6.800000000000000
2  41 14 19 0.000000000000000 6.800000000000000
2  42 2 21 0.000000000000000 6.800000000000000
0

0101000
+24 20 -22 20 *
Ed
 0.000000100000000 1 1 0
1  22 0 0.000000000000000 6.800000000000000
2  43 6 20 0.000000000000000 6.800000000000000
2  44 15 17 0.000000000000000 6.800000000000000
2  45 15 19 0.000000000000000 6.800000000000000
2  46 2 21 0.000000000000000 6.800000000000000
0

0101000
+22 20 -27 20 *
Wi

0101100
+25 15 +23 15 +21 15 +20 15 *
Fa
0  0.000000100000000 6 0

0111000
+28 0 +19 0 *
Wi

0101100
+20 16 +21 16 +23 16 +25 16 *
Wi

0101100
-53 14 -51 14 -48 14 -49 14 *
Fa
0  0.000000100000000 2 13

0111000
+17 0 +16 0 *
Ed
 0.000000100000000 1 1 0
1  23 0 0.000000000000000 5.000000000000000
2  47 12 0 0.000000000000000 5.000000000000000
2  48 15 0 0.000000000000000 5.000000000000000
0

0101000
+27 25 -27 26 *
Ed
 0.000000100000000 1 1 0
1  24 0 0.000000000000000 5.000000000000000
2  49 12 0 0.000000000000000 5.000000000000000
2  50 13 0 0.000000000000000 5.000000000000000
0

0101000
+26 25 -26 26 *
Wi

0101100
+14 0 -13 0 -25 16 +25 27 *
Fa
0  0.000000100000000 12 0

0111000
+12 0 *
Ed
 0.000000100000000 1 1 0
1  25 0 0.000000000000000 5.000000000000000
2  51 13 0 0.000000000000000 5.000000000000000
2  52 14 0 0.000000000000000 5.000000000000000
0

0101000
+24 25 -24 26 *
Wi

0101100
+13 0 -10 0 -23 16 +23 27 *
Fa
0  0.000000100000000 13 0

0111000
+9 0 *
Ed
 0.000000100000000 1 1 0
1  26 0 0.000000000000000 5.000000000000000
2  53 14 0 0.000000000000000 5.000000000000000
2  54 15 0 0.000000000000000 5.000000000000000
0

0101000
+22 25 -22 26 *
Wi

0101100
+10 0 -7 0 -21 16 +21 27 *
Fa
0  0.000000100000000 14 0

0111000
+6 0 *
Wi

0101100
+7 0 -14 0 -20 16 +20 27 *
Fa
0  0.000000100000000 15 0

0111000
+4 0 *
Sh

0101100
+73 4 +68 4 +63 4 +57 0 -46 22 +44 4 +41 0 -37 4 -34 4 -31 4 
-29 4 -18 26 +15 0 +11 0 +8 0 +5 0 +3 0 *
So

0100000
+2 0 *

+1 1 
