# Supplementary material for: Fabricating a Raman spectrometer using an optical pickup unit and pulsed power
Source: Sci Rep. 2020 Jul 16;10:11692. doi: 10.1038/s41598-020-68650-7 (PMC7366627; doi:10.1038/s41598-020-68650-7)
Supplement: Supplementary file 3 — Supplementary file3 (FCSTD 34 kb) [file 41598_2020_68650_MOESM3_ESM.fcstd › PartShape.brp]

CASCADE Topology V1, (c) Matra-Datavision
Locations 52
1
1.000000000000000 -0.000000000000000 0.000000000000000 0.000000000000000 
0.000000000000000 0.000000000000000 1.000000000000000 0.000000000000000 
-0.000000000000000 -1.000000000000000 0.000000000000000 4.400000000000000 
1
1.000000000000000 0.000000000000000 0.000000000000000 0.000000000000000 
0.000000000000000 -0.000000000000000 -1.000000000000000 0.000000000000000 
0.000000000000000 1.000000000000000 -0.000000000000000 0.000000000000000 
1
1.000000000000000 0.000000000000000 0.000000000000000 0.000000000000000 
0.000000000000000 -0.000000000000000 -1.000000000000000 0.000000000000000 
0.000000000000000 1.000000000000000 -0.000000000000000 0.000000000000000 
1
1.000000000000000 0.000000000000000 0.000000000000000 0.000000000000000 
0.000000000000000 -0.000000000000000 -1.000000000000000 0.000000000000000 
0.000000000000000 1.000000000000000 -0.000000000000000 0.000000000000000 
1
1.000000000000000 0.000000000000000 0.000000000000000 0.000000000000000 
0.000000000000000 -0.000000000000000 -1.000000000000000 0.000000000000000 
0.000000000000000 1.000000000000000 -0.000000000000000 0.000000000000000 
1
1.000000000000000 0.000000000000000 0.000000000000000 0.000000000000000 
0.000000000000000 -0.000000000000000 -1.000000000000000 0.000000000000000 
0.000000000000000 1.000000000000000 -0.000000000000000 0.000000000000000 
1
1.000000000000000 0.000000000000000 0.000000000000000 0.000000000000000 
0.000000000000000 -0.000000000000000 -1.000000000000000 0.000000000000000 
0.000000000000000 1.000000000000000 -0.000000000000000 0.000000000000000 
1
1.000000000000000 0.000000000000000 0.000000000000000 0.000000000000000 
0.000000000000000 -0.000000000000000 -1.000000000000000 0.000000000000000 
0.000000000000000 1.000000000000000 -0.000000000000000 0.000000000000000 
1
1.000000000000000 0.000000000000000 0.000000000000000 0.000000000000000 
0.000000000000000 -0.000000000000000 -1.000000000000000 0.000000000000000 
0.000000000000000 1.000000000000000 -0.000000000000000 0.000000000000000 
1
1.000000000000000 0.000000000000000 0.000000000000000 0.000000000000000 
0.000000000000000 -0.000000000000000 -1.000000000000000 0.000000000000000 
0.000000000000000 1.000000000000000 -0.000000000000000 0.000000000000000 
1
1.000000000000000 0.000000000000000 0.000000000000000 0.000000000000000 
0.000000000000000 -0.000000000000000 -1.000000000000000 0.000000000000000 
0.000000000000000 1.000000000000000 -0.000000000000000 0.000000000000000 
2  2 1 3 -1 4 1 5 -1 6 1 7 -1 8 1 9 -1 10 1 11 -1 0
1
1.000000000000000 0.000000000000000 0.000000000000000 0.000000000000000 
0.000000000000000 -0.000000000000000 -1.000000000000000 0.000000000000000 
0.000000000000000 1.000000000000000 -0.000000000000000 0.000000000000000 
1
1.000000000000000 0.000000000000000 0.000000000000000 0.000000000000000 
0.000000000000000 -0.000000000000000 -1.000000000000000 0.000000000000000 
0.000000000000000 1.000000000000000 -0.000000000000000 0.000000000000000 
1
1.000000000000000 0.000000000000000 0.000000000000000 -0.000000000000000 
0.000000000000000 1.000000000000000 0.000000000000000 -0.000000000000000 
0.000000000000000 0.000000000000000 1.000000000000000 -0.400000000000000 
2  13 1 14 -1 15 1 2 1 3 -1 4 1 5 -1 6 1 7 -1 8 1 9 -1 10 1 11 -1 0
2  15 -1 14 1 13 -1 0
1
1.000000000000000 0.000000000000000 0.000000000000000 0.000000000000000 
0.000000000000000 -0.000000000000000 -1.000000000000000 0.000000000000000 
0.000000000000000 1.000000000000000 -0.000000000000000 0.000000000000000 
2  18 -1 11 1 10 -1 9 1 8 -1 7 1 6 -1 5 1 4 -1 3 1 2 -1 15 -1 14 1 13 -1 0
2  18 -1 11 1 10 -1 9 1 8 -1 7 1 6 -1 5 1 4 -1 3 1 2 -1 0
1
1.000000000000000 0.000000000000000 0.000000000000000 0.000000000000000 
0.000000000000000 1.000000000000000 0.000000000000000 0.000000000000000 
0.000000000000000 0.000000000000000 1.000000000000000 6.800000000000001 
2  13 1 14 -1 15 1 21 1 2 1 3 -1 4 1 5 -1 6 1 7 -1 8 1 9 -1 10 1 11 -1 0
2  21 -1 15 -1 14 1 13 -1 0
2  18 -1 11 1 10 -1 9 1 8 -1 7 1 6 -1 5 1 4 -1 3 1 2 -1 21 -1 15 -1 14 1 13 -1 0
2  18 -1 0
2  4 1 5 -1 6 1 7 -1 8 1 9 -1 10 1 11 -1 0
2  14 -1 15 1 2 1 3 -1 0
2  13 1 14 -1 15 1 2 1 3 -1 0
2  18 -1 11 1 10 -1 9 1 8 -1 7 1 6 -1 5 1 4 -1 0
2  14 -1 15 1 21 1 2 1 3 -1 4 1 5 -1 6 1 7 -1 8 1 9 -1 10 1 11 -1 0
2  6 1 7 -1 8 1 9 -1 10 1 11 -1 0
2  10 1 11 -1 0
2  4 1 5 -1 6 1 7 -1 8 1 9 -1 0
1
1.000000000000000 0.000000000000000 0.000000000000000 0.000000000000000 
0.000000000000000 -0.000000000000000 -1.000000000000000 0.000000000000000 
0.000000000000000 1.000000000000000 -0.000000000000000 0.000000000000000 
1
1.000000000000000 0.000000000000000 0.000000000000000 -0.000000000000000 
0.000000000000000 1.000000000000000 0.000000000000000 -0.000000000000000 
0.000000000000000 0.000000000000000 1.000000000000000 3.150000000000000 
2  34 1 3 -1 35 1 4 1 5 -1 6 1 7 -1 8 1 9 -1 0
2  35 -1 3 1 34 -1 0
2  18 -1 11 1 10 -1 9 1 8 -1 7 1 6 -1 5 1 4 -1 35 -1 3 1 34 -1 0
2  18 -1 11 1 10 -1 0
2  8 1 9 -1 0
2  4 1 5 -1 6 1 7 -1 0
2  18 -1 11 1 10 -1 9 1 8 -1 0
2  18 -1 11 1 10 -1 9 1 8 -1 7 1 6 -1 0
2  3 -1 35 1 4 1 5 -1 6 1 7 -1 8 1 9 -1 0
2  6 1 7 -1 8 1 9 -1 0
1
1.000000000000000 0.000000000000000 0.000000000000000 0.000000000000000 
0.000000000000000 -0.000000000000000 -1.000000000000000 0.000000000000000 
0.000000000000000 1.000000000000000 -0.000000000000000 0.000000000000000 
1
1.000000000000000 0.000000000000000 0.000000000000000 -0.000000000000000 
0.000000000000000 1.000000000000000 0.000000000000000 -0.000000000000000 
0.000000000000000 0.000000000000000 1.000000000000000 -0.000000000000000 
2  46 1 7 -1 47 1 8 1 9 -1 0
2  18 -1 11 1 10 -1 9 1 8 -1 47 -1 7 1 46 -1 0
2  8 1 9 -1 10 1 11 -1 0
2  7 -1 47 1 0
2  46 1 7 -1 47 1 0
Curve2ds 23
1 0.00000000000000000 0.00000000000000000 1.00000000000000000 0.00000000000000000 
1 0.00000000000000000 0.00000000000000000 0.00000000000000000 -1.00000000000000000 
1 6.28318530717958623 0.00000000000000000 0.00000000000000000 -1.00000000000000000 
1 0.00000000000000000 -6.80000000000000071 1.00000000000000000 0.00000000000000000 
1 5.32982608400004576 0.00000000000000000 0.00000000000000000 1.00000000000000000 
1 6.28318530717958623 -5.87000000000000011 -1.00000000000000000 0.00000000000000000 
1 4.09495187676933270 0.00000000000000000 0.00000000000000000 1.00000000000000000 
1 2.18823343041025309 0.00000000000000000 0.00000000000000000 1.00000000000000000 
1 6.28318530717958623 -5.87000000000000011 -1.00000000000000000 0.00000000000000000 
1 0.95335922317954036 0.00000000000000000 0.00000000000000000 1.00000000000000000 
1 0.00000000000000000 -3.54999999999999982 1.00000000000000000 0.00000000000000000 
1 0.00000000000000000 -4994.52999999999974534 1.00000000000000000 0.00000000000000000 
1 0.00000000000000000 0.00000000000000000 1.00000000000000000 0.00000000000000000 
1 1.12740482176917056 0.00000000000000000 0.00000000000000000 1.00000000000000000 
1 0.00000000000000000 -3.14999999999999991 1.00000000000000000 0.00000000000000000 
1 2.01418783182062278 0.00000000000000000 0.00000000000000000 1.00000000000000000 
1 4.26899747535896346 0.00000000000000000 0.00000000000000000 1.00000000000000000 
1 5.15578048541041589 0.00000000000000000 0.00000000000000000 1.00000000000000000 
1 0.00000000000000000 0.00000000000000000 0.00000000000000000 -1.00000000000000000 
1 6.28318530717958623 0.00000000000000000 0.00000000000000000 -1.00000000000000000 
1 0.00000000000000000 0.00000000000000000 0.00000000000000000 -1.00000000000000000 
1 6.28318530717958623 0.00000000000000000 0.00000000000000000 -1.00000000000000000 
1 0.00000000000000000 -4996.85000000000036380 1.00000000000000000 0.00000000000000000 
Curves 33
2 0.00000000000000000 0.40000000000000002 0.40000000000000013 0.00000000000000000 -1.00000000000000000 -0.00000000000000022 1.00000000000000000 0.00000000000000000 0.00000000000000000 0.00000000000000000 -0.00000000000000022 1.00000000000000000 3.79999999999999982
1 3.79999999999999982 0.40000000000000002 0.00000000000000009 0.00000000000000000 -1.00000000000000000 -0.00000000000000022 
2 0.00000000000000000 -6.40000000000000036 -6.40000000000000213 0.00000000000000000 -1.00000000000000000 -0.00000000000000022 1.00000000000000000 0.00000000000000000 0.00000000000000000 0.00000000000000000 -0.00000000000000022 1.00000000000000000 3.79999999999999982
1 2.20000000000000018 0.40000000000000069 -3.09838667696593317 -0.00000000000000000 1.00000000000000000 0.00000000000000022 
2 0.00000000000000000 -5.46999999999999975 -0.00000000000000121 -0.00000000000000000 1.00000000000000000 0.00000000000000022 1.00000000000000000 0.00000000000000000 0.00000000000000000 0.00000000000000000 0.00000000000000022 -1.00000000000000000 3.79999999999999982
1 -2.20000000000000018 0.40000000000000069 -3.09838667696593317 -0.00000000000000000 1.00000000000000000 0.00000000000000022 
2 0.00000000000000000 -6.40000000000000036 -6.40000000000000213 0.00000000000000000 -1.00000000000000000 -0.00000000000000022 1.00000000000000000 0.00000000000000000 0.00000000000000000 0.00000000000000000 -0.00000000000000022 1.00000000000000000 3.79999999999999982
1 -2.20000000000000018 0.39999999999999936 3.09838667696593317 -0.00000000000000000 1.00000000000000000 0.00000000000000022 
2 0.00000000000000000 -5.46999999999999975 -0.00000000000000121 -0.00000000000000000 1.00000000000000000 0.00000000000000022 1.00000000000000000 0.00000000000000000 0.00000000000000000 0.00000000000000000 0.00000000000000022 -1.00000000000000000 3.79999999999999982
1 2.20000000000000018 0.39999999999999936 3.09838667696593317 -0.00000000000000000 1.00000000000000000 0.00000000000000022 
2 0.00000000000000000 -6.40000000000000036 -6.40000000000000213 0.00000000000000000 -1.00000000000000000 -0.00000000000000022 1.00000000000000000 0.00000000000000000 0.00000000000000000 0.00000000000000000 -0.00000000000000022 1.00000000000000000 3.79999999999999982
2 0.00000000000000000 0.39999999999999991 0.00000000000000009 0.00000000000000000 -1.00000000000000000 -0.00000000000000022 1.00000000000000000 0.00000000000000000 0.00000000000000000 0.00000000000000000 -0.00000000000000022 1.00000000000000000 2.12000000000000011
1 2.20000000000000018 -6.40000000000055547 2500.00000000000000000 0.00000000000000000 0.00000000000000022 -1.00000000000000000 
1 2.20000000000000018 -5.46999999999999975 5000.00000000000000000 0.00000000000000000 0.00000000000000000 -1.00000000000000000 
1 -2.20000000000000018 -5.46999999999999975 5000.00000000000000000 0.00000000000000000 0.00000000000000000 -1.00000000000000000 
2 0.00000000000000000 -5.47000000000025466 -0.00000000000000121 0.00000000000000000 -1.00000000000000000 -0.00000000000000022 1.00000000000000000 0.00000000000000000 0.00000000000000000 0.00000000000000000 -0.00000000000000022 1.00000000000000000 1.50000000000000000
1 -2.20000000000000018 -6.40000000000055547 2500.00000000000000000 0.00000000000000000 -0.00000000000000022 1.00000000000000000 
2 0.00000000000000000 -3.14999999999999991 -3.15000000000000080 0.00000000000000000 -1.00000000000000000 -0.00000000000000022 1.00000000000000000 0.00000000000000000 0.00000000000000000 0.00000000000000000 -0.00000000000000022 1.00000000000000000 2.12000000000000011
1 0.90949161623403674 -3.15000000000000036 1.91499999999999937 0.00000000000000000 -1.00000000000000000 -0.00000000000000022 
2 0.00000000000000000 0.00000000000000000 0.00000000000000000 0.00000000000000000 -1.00000000000000000 -0.00000000000000022 1.00000000000000000 0.00000000000000000 0.00000000000000000 0.00000000000000000 -0.00000000000000022 1.00000000000000000 2.12000000000000011
1 -0.90949161623403674 -3.15000000000000036 1.91499999999999937 0.00000000000000000 -1.00000000000000000 -0.00000000000000022 
2 0.00000000000000000 -3.14999999999999991 -3.15000000000000080 0.00000000000000000 -1.00000000000000000 -0.00000000000000022 1.00000000000000000 0.00000000000000000 0.00000000000000000 0.00000000000000000 -0.00000000000000022 1.00000000000000000 2.12000000000000011
1 -0.90949161623403674 -3.14999999999999947 -1.91500000000000070 0.00000000000000000 -1.00000000000000000 -0.00000000000000022 
2 0.00000000000000000 0.00000000000000000 0.00000000000000000 0.00000000000000000 -1.00000000000000000 -0.00000000000000022 1.00000000000000000 0.00000000000000000 0.00000000000000000 0.00000000000000000 -0.00000000000000022 1.00000000000000000 2.12000000000000011
1 0.90949161623403674 -3.14999999999999947 -1.91500000000000070 0.00000000000000000 -1.00000000000000000 -0.00000000000000022 
2 0.00000000000000000 -3.14999999999999991 -3.15000000000000080 0.00000000000000000 -1.00000000000000000 -0.00000000000000022 1.00000000000000000 0.00000000000000000 0.00000000000000000 0.00000000000000000 -0.00000000000000022 1.00000000000000000 2.12000000000000011
1 2.12000000000000011 -3.14999999999999991 -0.00000000000000070 0.00000000000000000 1.00000000000000000 0.00000000000000022 
1 1.50000000000000000 -5000.00000000000000000 -0.00000000000111022 0.00000000000000000 1.00000000000000000 0.00000000000000022 
2 0.00000000000000000 -3.14999999999963620 -0.00000000000000070 0.00000000000000000 -1.00000000000000000 -0.00000000000000022 1.00000000000000000 0.00000000000000000 0.00000000000000000 0.00000000000000000 -0.00000000000000022 1.00000000000000000 1.50000000000000000
1 1.14999999999999991 -3.14999999999999947 -1.91500000000000070 1.00000000000000000 -0.00000000000000000 -0.00000000000000000 
1 -1.14999999999999991 -3.15000000000000036 1.91499999999999937 -1.00000000000000000 0.00000000000000000 0.00000000000000000 
1 -2.29999999999999982 -0.00000000000000043 1.91500000000000004 1.00000000000000000 0.00000000000000000 0.00000000000000000 
1 2.29999999999999982 0.00000000000000043 -1.91500000000000004 -1.00000000000000000 -0.00000000000000000 0.00000000000000000 
Polygon3D 0
PolygonOnTriangulations 0
Surfaces 14
2 0.00000000000000000 0.40000000000000002 0.00000000000000009 -0.00000000000000000 1.00000000000000000 0.00000000000000022 1.00000000000000000 0.00000000000000000 0.00000000000000000 0.00000000000000000 -0.00000000000000022 1.00000000000000000 3.79999999999999982
1 -0.00000000000000036 -0.40000000000000019 0.39999999999999991 0.00000000000000000 0.00000000000000044 -1.00000000000000000 0.00000000000000000 1.00000000000000000 0.00000000000000044 1.00000000000000000 -0.00000000000000000 0.00000000000000000 
2 0.00000000000000000 -3.14999999999999991 -0.00000000000000070 0.00000000000000000 -1.00000000000000000 -0.00000000000000022 1.00000000000000000 0.00000000000000000 0.00000000000000000 0.00000000000000000 -0.00000000000000022 1.00000000000000000 2.12000000000000011
1 -0.00000000000000036 6.40000000000000302 -6.39999999999999858 0.00000000000000000 0.00000000000000044 -1.00000000000000000 0.00000000000000000 1.00000000000000000 0.00000000000000044 1.00000000000000000 -0.00000000000000000 0.00000000000000000 
1 2.20000000000000018 -5.46999999999999975 5000.00000000000000000 -1.00000000000000000 -0.00000000000000000 0.00000000000000000 0.00000000000000000 -1.00000000000000000 0.00000000000000000 0.00000000000000000 0.00000000000000000 1.00000000000000000 
1 -2.20000000000000018 -5.46999999999999975 5000.00000000000000000 0.00000000000000000 -1.00000000000000000 0.00000000000000000 1.00000000000000000 0.00000000000000000 0.00000000000000000 0.00000000000000000 0.00000000000000000 1.00000000000000000 
2 0.00000000000000000 -5000.00000000000000000 -0.00000000000111022 0.00000000000000000 -1.00000000000000000 -0.00000000000000022 1.00000000000000000 0.00000000000000000 0.00000000000000000 0.00000000000000000 -0.00000000000000022 1.00000000000000000 1.50000000000000000
1 -2.20000000000000018 -6.50000000000000000 5000.00000000000000000 1.00000000000000000 0.00000000000000000 0.00000000000000000 0.00000000000000000 1.00000000000000000 0.00000000000000000 0.00000000000000000 0.00000000000000000 1.00000000000000000 
1 -0.00000000000000036 6.40000000000000302 -6.39999999999999858 0.00000000000000000 0.00000000000000044 -1.00000000000000000 0.00000000000000000 1.00000000000000000 0.00000000000000044 1.00000000000000000 -0.00000000000000000 0.00000000000000000 
1 -0.00000000000000012 3.15000000000000124 -3.14999999999999902 -0.00000000000000000 0.00000000000000044 -1.00000000000000000 0.00000000000000000 1.00000000000000000 0.00000000000000044 1.00000000000000000 0.00000000000000000 -0.00000000000000000 
1 -2.29999999999999982 -0.00000000000000043 1.91500000000000004 0.00000000000000000 -0.00000000000000022 1.00000000000000000 1.00000000000000000 0.00000000000000000 0.00000000000000000 0.00000000000000000 1.00000000000000000 0.00000000000000022 
1 0.00000000000000000 0.00000000000000000 0.00000000000000000 0.00000000000000000 -0.00000000000000044 1.00000000000000000 0.00000000000000000 -1.00000000000000000 -0.00000000000000044 1.00000000000000000 0.00000000000000000 0.00000000000000000 
1 2.29999999999999982 0.00000000000000043 -1.91500000000000004 0.00000000000000000 0.00000000000000022 -1.00000000000000000 -1.00000000000000000 -0.00000000000000000 0.00000000000000000 -0.00000000000000000 1.00000000000000000 0.00000000000000022 
1 0.00000000000000000 0.00000000000000000 0.00000000000000000 0.00000000000000000 -0.00000000000000044 1.00000000000000000 0.00000000000000000 -1.00000000000000000 -0.00000000000000044 1.00000000000000000 0.00000000000000000 0.00000000000000000 
Triangulations 0

TShapes 88
Ve
0.000000100000000
3.800000000000000 -0.000000000000000 0.400000000000000
0 0

0101101
*
Ed
 0.000000100000000 1 1 0
1  1 0 0.000000000000000 6.283185307179586
2  1 1 17 0.000000000000000 6.283185307179586
0

0101000
+88 19 -88 19 *
Ve
0.000000100000000
3.800000000000000 0.000000000000003 -6.400000000000000
0 0

0101101
*
Ed
 0.000000100000000 1 1 0
1  2 0 0.000000000000000 6.800000000000001
3  2 3CN 1 0 0.000000000000000 6.800000000000001
0

0101000
+88 20 -86 20 *
Ve
0.000000150000195
2.199999999999999 3.098386676965936 -6.399999999999999
0 0

0101101
*
Ed
 0.000000100000000 1 1 0
1  3 0 5.329826084000046 6.283185307179586
2  4 1 23 5.329826084000046 6.283185307179586
0

0101000
+84 24 -86 24 *
Ve
0.000000100240757
2.200000000000000 3.098386677206693 -5.469999999999999
0 0

0101101
*
Ed
 0.000000100000000 1 1 0
1  4 0 -6.800000000000001 -5.870000000000001
2  5 1 12 -6.800000000000001 -5.870000000000001
0

0101000
+84 25 -82 25 *
Ve
0.000000100240757
-2.200000000000000 3.098386677206693 -5.469999999999999
0 0

0101101
*
Ed
 0.000000100000000 1 1 0
1  5 0 0.953359223216221 2.188233430373573
2  6 1 12 0.953359223216221 2.188233430373573
0

0101000
+82 25 -80 25 *
Ve
0.000000150000196
-2.200000000000000 3.098386676965936 -6.399999999999999
0 0

0101101
*
Ed
 0.000000100000000 1 1 0
1  6 0 -6.800000000000001 -5.870000000000001
2  7 1 12 -6.800000000000001 -5.870000000000001
0

0101000
+78 25 -80 25 *
Ve
0.000000150000195
-2.200000000000000 -3.098386676965931 -6.400000000000002
0 0

0101101
*
Ed
 0.000000100000000 1 1 0
1  7 0 2.188233430410253 4.094951876769334
2  4 1 23 2.188233430410253 4.094951876769334
0

0101000
+76 24 -78 24 *
Ve
0.000000100240757
-2.200000000000000 -3.098386677206688 -5.470000000000001
0 0

0101101
*
Ed
 0.000000100000000 1 1 0
1  8 0 -6.800000000000001 -5.869999999999999
2  8 1 12 -6.800000000000001 -5.869999999999999
0

0101000
+76 25 -74 25 *
Ve
0.000000100240757
2.200000000000000 -3.098386677206688 -5.470000000000001
0 0

0101101
*
Ed
 0.000000100000000 1 1 0
1  9 0 4.094951876806014 5.329826083963365
2  9 1 12 4.094951876806014 5.329826083963365
0

0101000
+74 25 -72 25 *
Ve
0.000000150000196
2.200000000000000 -3.098386676965931 -6.400000000000002
0 0

0101101
*
Ed
 0.000000100000000 1 1 0
1  10 0 -6.800000000000001 -5.869999999999999
2  10 1 12 -6.800000000000001 -5.869999999999999
0

0101000
+70 25 -72 25 *
Ed
 0.000000100000000 1 1 0
1  11 0 0.000000000000000 0.953359223179540
2  4 1 23 0.000000000000000 0.953359223179540
0

0101000
+86 24 -70 24 *
Wi

0101100
-87 16 -85 12 +83 22 -81 0 -79 0 +77 0 +75 22 -73 0 -71 0 +69 0 
+68 22 +85 12 *
Fa
0  0.000000100000000 1 12

0101000
+67 0 *
Wi

0101100
+87 28 *
Ve
0.000000100000001
2.120000000000000 -0.000000000000000 0.400000000000000
0 0

0101101
*
Ed
 0.000000100000000 1 1 0
1  12 0 0.000000000000000 6.283185307179586
2  11 3 0 0.000000000000000 6.283185307179586
0

0101000
+64 29 -64 29 *
Wi

0101100
-63 0 *
Fa
0  0.000000100000000 2 27

0101000
+65 0 +62 0 *
Ed
 0.000000150000000 1 1 0
1  13 0 2496.901613323033871 2503.098386676966129
0

0101000
+70 25 -84 25 *
Wi

0101100
+83 22 +60 0 +68 22 *
Fa
0  0.000000100000000 4 30

0101000
+59 0 *
Ed
 0.000000100000000 1 1 0
1  14 0 4996.901613322793310 5003.098386677206690
0

0101000
+72 25 -82 25 *
Wi

0101100
+69 0 -60 0 -81 0 +57 0 *
Fa
0  0.000000100000000 5 0

0101000
+56 0 *
Ed
 0.000000100000000 1 1 0
1  15 0 4996.901613322793310 5003.098386677206690
0

0101000
+74 25 -80 25 *
Wi

0101100
-71 0 -57 0 -79 0 +54 0 *
Ve
0.000000100000000
1.500000000000000 0.000000000000002 -5.470000000000255
0 0

0101101
*
Ed
 0.000000100000000 1 1 0
1  16 0 0.000000000000000 6.283185307179586
2  12 7 31 0.000000000000000 6.283185307179586
0

0101000
+52 25 -52 25 *
Wi

0101100
-51 0 *
Fa
0  0.000000100000000 6 0

0101000
+53 0 +50 0 *
Ed
 0.000000150000000 1 1 0
1  17 0 -2503.098386676966129 -2496.901613323033871
0

0101000
+78 25 -76 25 *
Wi

0101100
-54 0 +77 0 -48 0 -73 0 *
Fa
0  0.000000100000000 8 0

0101000
+47 0 *
Wi

0101100
+48 0 +75 22 *
Fa
0  0.000000100000000 9 30

0101000
+45 0 *
Ve
0.000000100000000
2.120000000000000 0.000000000000001 -3.150000000000000
0 0

0101101
*
Ve
0.000000150000000
0.909491616234037 -1.914999999999999 -3.150000000000001
0 0

0101101
*
Ed
 0.000000100000000 1 1 0
1  18 0 0.000000000000000 1.127404821769171
2  13 3 37 0.000000000000000 1.127404821769171
0

0101000
+43 38 -42 38 *
Ve
0.000000150001000
0.909491616234037 -1.915000000000000 -0.000000000000001
0 0

0101101
*
Ed
 0.000000150000000 1 1 0
1  19 0 -3.150000000000000 0.000000000000000
2  14 3 33 -3.150000000000000 0.000000000000000
0

0101000
+40 39 -42 39 *
Ve
0.000000150001000
-0.909491616234037 -1.915000000000000 -0.000000000000001
0 0

0101101
*
Ed
 0.000000100000000 1 1 0
1  20 0 1.127404821769171 2.014187831820623
2  15 3 41 1.127404821769171 2.014187831820623
0

0101000
+40 42 -38 42 *
Ve
0.000000150000000
-0.909491616234037 -1.914999999999999 -3.150000000000001
0 0

0101101
*
Ed
 0.000000150000000 1 1 0
1  21 0 -3.150000000000000 0.000000000000000
2  16 3 33 -3.150000000000000 0.000000000000000
0

0101000
+38 39 -36 39 *
Ve
0.000000150000000
-0.909491616234037 1.915000000000001 -3.149999999999999
0 0

0101101
*
Ed
 0.000000100000000 1 1 0
1  22 0 2.014187831820623 4.268997475358963
2  13 3 37 2.014187831820623 4.268997475358963
0

0101000
+36 38 -34 38 *
Ve
0.000000150001000
-0.909491616234037 1.915000000000000 0.000000000000001
0 0

0101101
*
Ed
 0.000000150000000 1 1 0
1  23 0 -3.150000000000000 0.000000000000000
2  17 3 33 -3.150000000000000 0.000000000000000
0

0101000
+32 39 -34 39 *
Ve
0.000000150001000
0.909491616234037 1.915000000000000 0.000000000000001
0 0

0101101
*
Ed
 0.000000100000000 1 1 0
1  24 0 4.268997475358963 5.155780485410416
2  15 3 41 4.268997475358963 5.155780485410416
0

0101000
+32 42 -30 42 *
Ve
0.000000150000000
0.909491616234037 1.915000000000001 -3.149999999999999
0 0

0101101
*
Ed
 0.000000150000000 1 1 0
1  25 0 -3.150000000000000 0.000000000000000
2  18 3 33 -3.150000000000000 0.000000000000000
0

0101000
+30 39 -28 39 *
Ed
 0.000000100000000 1 1 0
1  26 0 5.155780485410416 6.283185307179586
2  13 3 37 5.155780485410416 6.283185307179586
0

0101000
+28 38 -43 38 *
Ed
 0.000000100000000 1 1 0
1  27 0 0.000000000000000 3.550000000000000
3  19 20CN 3 0 0.000000000000000 3.550000000000000
0

0101000
+43 29 -64 29 *
Wi

0101000
-41 36 +39 0 -37 40 -35 0 -33 36 +31 0 -29 40 -27 0 -26 36 -25 33 
+63 33 +25 33 *
Fa
0  0.000000100000000 3 33

0101000
+24 0 *
Ve
0.000000100000000
1.500000000000000 0.000000000000001 -3.149999999999636
0 0

0101101
*
Ed
 0.000000100000000 1 1 0
1  28 0 4994.529999999999745 4996.850000000000364
3  21 22CN 7 0 4994.529999999999745 4996.850000000000364
0

0101000
+52 43 -22 43 *
Ed
 0.000000100000000 1 1 0
1  29 0 0.000000000000000 6.283185307179586
2  23 7 0 0.000000000000000 6.283185307179586
0

0101000
+22 43 -22 43 *
Wi

0101100
-51 0 -21 31 +20 31 +21 31 *
Fa
0  0.000000100000000 7 31

0101000
+19 0 *
Ed
 0.000000150000000 1 1 0
1  30 0 -2.059491616234037 -0.240508383765963
0

0101000
+34 39 -28 39 *
Ed
 0.000000150000000 1 1 0
1  31 0 -2.059491616234037 -0.240508383765963
0

0101000
+42 39 -36 39 *
Wi

0101100
+26 36 +17 0 +33 36 +16 0 +41 36 *
Wi

0101100
-20 45 *
Fa
0  0.000000100000000 10 44

0101000
+15 0 +14 0 *
Ed
 0.000000150000000 1 1 0
1  32 0 1.390508383765963 3.209491616234037
0

0101000
+38 49 -40 49 *
Wi

0101000
+39 0 +16 0 -35 0 +12 48 *
Fa
0  0.000000150000000 11 0

0101000
-11 0 *
Wi

0101100
-12 52 -37 0 *
Fa
0  0.000000100000000 12 51

0101000
+9 0 *
Ed
 0.000000150000000 1 1 0
1  33 0 1.390508383765963 3.209491616234037
0

0101000
+30 49 -32 49 *
Wi

0101000
+31 0 +17 0 -27 0 +7 48 *
Fa
0  0.000000150000000 13 0

0101000
-6 0 *
Wi

0101100
-29 0 -7 52 *
Fa
0  0.000000100000000 14 51

0101000
+4 0 *
Sh

0101100
-66 0 -61 26 +58 0 +55 0 +49 0 +46 0 +44 0 -23 32 -18 0 -13 32 
-10 32 +8 50 -5 32 +3 50 *
So

1100000
+2 0 *

+1 1 
