# Supplementary material for: Fabricating a Raman spectrometer using an optical pickup unit and pulsed power
Source: Sci Rep. 2020 Jul 16;10:11692. doi: 10.1038/s41598-020-68650-7 (PMC7366627; doi:10.1038/s41598-020-68650-7)
Supplement: Supplementary file 3 — Supplementary file3 (FCSTD 34 kb) [file 41598_2020_68650_MOESM3_ESM.fcstd › PartShape2.brp]

CASCADE Topology V1, (c) Matra-Datavision
Locations 11
1
1.000000000000000 0.000000000000000 0.000000000000000 0.000000000000000 
0.000000000000000 -0.000000000000000 -1.000000000000000 0.000000000000000 
0.000000000000000 1.000000000000000 -0.000000000000000 0.000000000000000 
1
1.000000000000000 0.000000000000000 0.000000000000000 -0.000000000000000 
0.000000000000000 1.000000000000000 0.000000000000000 -0.000000000000000 
0.000000000000000 0.000000000000000 1.000000000000000 -0.400000000000000 
2  1 -1 2 1 0
1
1.000000000000000 0.000000000000000 0.000000000000000 0.000000000000000 
0.000000000000000 1.000000000000000 0.000000000000000 0.000000000000000 
0.000000000000000 0.000000000000000 1.000000000000000 6.800000000000001 
2  1 -1 2 1 4 1 0
1
1.000000000000000 0.000000000000000 0.000000000000000 0.000000000000000 
0.000000000000000 -0.000000000000000 -1.000000000000000 0.000000000000000 
0.000000000000000 1.000000000000000 -0.000000000000000 0.000000000000000 
2  6 1 1 -1 2 1 0
2  2 -1 1 1 6 -1 0
2  4 -1 2 -1 1 1 6 -1 0
2  6 -1 0
2  6 1 1 -1 2 1 4 1 0
Curve2ds 5
1 0.00000000000000000 0.00000000000000000 0.00000000000000000 -1.00000000000000000 
1 6.28318530717958623 0.00000000000000000 0.00000000000000000 -1.00000000000000000 
1 0.00000000000000000 0.00000000000000000 1.00000000000000000 0.00000000000000000 
1 0.00000000000000000 -6.80000000000000071 1.00000000000000000 0.00000000000000000 
2 0.00000000000000002 0.00000000000000036 0.00000000000000000 1.00000000000000000 -1.00000000000000000 0.00000000000000000 3.79999999999999982
Curves 2
1 3.79999999999999982 0.00000000000000000 -0.40000000000000002 0.00000000000000000 0.00000000000000000 1.00000000000000000 
2 0.00000000000000000 0.00000000000000000 0.00000000000000000 0.00000000000000000 0.00000000000000000 1.00000000000000000 1.00000000000000000 0.00000000000000000 -0.00000000000000000 -0.00000000000000000 1.00000000000000000 0.00000000000000000 3.79999999999999982
Polygon3D 0
PolygonOnTriangulations 0
Surfaces 2
2 0.00000000000000000 0.00000000000000000 -0.40000000000000002 -0.00000000000000000 -0.00000000000000000 -1.00000000000000000 1.00000000000000000 0.00000000000000000 0.00000000000000000 0.00000000000000000 1.00000000000000000 0.00000000000000000 3.79999999999999982
1 -0.00000000000000036 -0.00000000000000000 0.00000000000000002 0.00000000000000000 -1.00000000000000000 -0.00000000000000022 0.00000000000000000 0.00000000000000022 -1.00000000000000000 1.00000000000000000 0.00000000000000000 0.00000000000000000 
Triangulations 0

TShapes 9
Ve
0.000000100000000
3.800000000000000 0.000000000000000 0.000000000000000
0 0

0101101
*
Ed
 0.000000100000000 1 1 0
1  1 0 0.000000000000000 6.800000000000001
3  1 2CN 1 0 0.000000000000000 6.800000000000001
0

0101000
+9 3 -9 5 *
Ed
 0.000000100000000 1 1 0
1  2 0 0.000000000000000 6.283185307179586
2  3 1 8 0.000000000000000 6.283185307179586
2  4 1 9 0.000000000000000 6.283185307179586
2  5 2 10 0.000000000000000 6.283185307179586
0

0101000
+9 10 -9 10 *
Wi

0101100
+8 0 -8 0 -7 7 +7 11 *
Fa
0  0.000000100000000 1 0

0111000
+6 0 *
Wi

0101100
+7 0 *
Fa
0  0.000000100000000 2 0

0111000
+4 6 *
Sh

0101100
+5 0 +3 3 -3 5 *
So

1100000
-2 0 *

+1 0 
