# Supplementary material for: Fabricating a Raman spectrometer using an optical pickup unit and pulsed power
Source: Sci Rep. 2020 Jul 16;10:11692. doi: 10.1038/s41598-020-68650-7 (PMC7366627; doi:10.1038/s41598-020-68650-7)
Supplement: Supplementary file 3 — Supplementary file3 (FCSTD 34 kb) [file 41598_2020_68650_MOESM3_ESM.fcstd › PartShape4.brp]

CASCADE Topology V1, (c) Matra-Datavision
Locations 1
1
1.000000000000000 0.000000000000000 0.000000000000000 0.000000000000000 
0.000000000000000 -0.000000000000000 -1.000000000000000 0.000000000000000 
0.000000000000000 1.000000000000000 -0.000000000000000 0.000000000000000 
Curve2ds 0
Curves 1
2 0.00000000000000000 0.00000000000000000 0.00000000000000000 0.00000000000000000 0.00000000000000000 1.00000000000000000 1.00000000000000000 0.00000000000000000 -0.00000000000000000 -0.00000000000000000 1.00000000000000000 0.00000000000000000 2.12000000000000011
Polygon3D 0
PolygonOnTriangulations 0
Surfaces 0
Triangulations 0

TShapes 3
Ve
0.000000100000000
2.120000000000000 0.000000000000000 0.000000000000000
0 0

0101101
*
Ed
 0.000000100000000 1 1 0
1  1 0 0.000000000000000 6.283185307179586
0

0101000
+3 0 -3 0 *
Wi

1101100
+2 0 *

+1 1 
