# Supplementary material for: Fabricating a Raman spectrometer using an optical pickup unit and pulsed power
Source: Sci Rep. 2020 Jul 16;10:11692. doi: 10.1038/s41598-020-68650-7 (PMC7366627; doi:10.1038/s41598-020-68650-7)
Supplement: Supplementary file 3 — Supplementary file3 (FCSTD 34 kb) [file 41598_2020_68650_MOESM3_ESM.fcstd › PartShape6.brp]

CASCADE Topology V1, (c) Matra-Datavision
Locations 26
1
1.000000000000000 0.000000000000000 0.000000000000000 0.000000000000000 
0.000000000000000 -0.000000000000000 -1.000000000000000 0.000000000000000 
0.000000000000000 1.000000000000000 -0.000000000000000 0.000000000000000 
1
1.000000000000000 0.000000000000000 0.000000000000000 0.000000000000000 
0.000000000000000 -0.000000000000000 -1.000000000000000 0.000000000000000 
0.000000000000000 1.000000000000000 -0.000000000000000 0.000000000000000 
1
1.000000000000000 0.000000000000000 0.000000000000000 0.000000000000000 
0.000000000000000 -0.000000000000000 -1.000000000000000 0.000000000000000 
0.000000000000000 1.000000000000000 -0.000000000000000 0.000000000000000 
2  2 1 3 -1 0
1
1.000000000000000 0.000000000000000 0.000000000000000 0.000000000000000 
0.000000000000000 -0.000000000000000 -1.000000000000000 0.000000000000000 
0.000000000000000 1.000000000000000 -0.000000000000000 0.000000000000000 
1
1.000000000000000 0.000000000000000 0.000000000000000 -0.000000000000000 
0.000000000000000 1.000000000000000 0.000000000000000 -0.000000000000000 
0.000000000000000 0.000000000000000 1.000000000000000 -0.400000000000000 
2  5 -1 6 1 0
1
1.000000000000000 0.000000000000000 0.000000000000000 0.000000000000000 
0.000000000000000 1.000000000000000 0.000000000000000 0.000000000000000 
0.000000000000000 0.000000000000000 1.000000000000000 6.800000000000001 
2  5 -1 6 1 8 1 0
1
1.000000000000000 0.000000000000000 0.000000000000000 0.000000000000000 
0.000000000000000 -0.000000000000000 -1.000000000000000 0.000000000000000 
0.000000000000000 1.000000000000000 -0.000000000000000 0.000000000000000 
2  10 1 5 -1 6 1 0
2  6 -1 5 1 10 -1 0
2  8 -1 6 -1 5 1 10 -1 0
2  10 -1 0
2  10 1 5 -1 6 1 8 1 0
2  5 -1 6 1 2 1 3 -1 0
2  10 1 5 -1 6 1 2 1 3 -1 0
2  5 -1 6 1 8 1 2 1 3 -1 0
1
1.000000000000000 0.000000000000000 0.000000000000000 0.000000000000000 
0.000000000000000 -0.000000000000000 -1.000000000000000 0.000000000000000 
0.000000000000000 1.000000000000000 -0.000000000000000 0.000000000000000 
1
1.000000000000000 0.000000000000000 0.000000000000000 -0.000000000000000 
0.000000000000000 1.000000000000000 0.000000000000000 -0.000000000000000 
0.000000000000000 0.000000000000000 1.000000000000000 3.150000000000000 
2  19 1 3 -1 20 1 0
2  20 -1 3 1 19 -1 0
1
1.000000000000000 0.000000000000000 0.000000000000000 0.000000000000000 
0.000000000000000 1.000000000000000 0.000000000000000 0.000000000000000 
0.000000000000000 0.000000000000000 1.000000000000000 -8.400000000000000 
2  23 -1 20 -1 3 1 19 -1 0
2  19 -1 0
2  3 -1 20 1 0
Curve2ds 12
1 0.00000000000000000 0.00000000000000000 0.00000000000000000 -1.00000000000000000 
1 6.28318530717958623 0.00000000000000000 0.00000000000000000 -1.00000000000000000 
1 0.00000000000000000 0.00000000000000000 1.00000000000000000 0.00000000000000000 
1 0.00000000000000000 -6.80000000000000071 1.00000000000000000 0.00000000000000000 
2 0.00000000000000002 0.00000000000000036 0.00000000000000000 1.00000000000000000 -1.00000000000000000 0.00000000000000000 3.79999999999999982
2 0.00000000000000002 0.00000000000000036 0.00000000000000000 1.00000000000000000 -1.00000000000000000 0.00000000000000000 2.12000000000000011
1 0.00000000000000000 -3.54999999999999982 1.00000000000000000 0.00000000000000000 
1 0.00000000000000000 0.00000000000000000 1.00000000000000000 0.00000000000000000 
1 0.00000000000000000 -8.40000000000000036 1.00000000000000000 0.00000000000000000 
2 0.00000000000000007 0.00000000000000012 0.00000000000000000 1.00000000000000000 -1.00000000000000000 0.00000000000000000 2.12000000000000011
1 0.00000000000000000 0.00000000000000000 0.00000000000000000 -1.00000000000000000 
1 6.28318530717958623 0.00000000000000000 0.00000000000000000 -1.00000000000000000 
Curves 5
1 3.79999999999999982 0.00000000000000000 -0.40000000000000002 0.00000000000000000 0.00000000000000000 1.00000000000000000 
2 0.00000000000000000 0.00000000000000000 0.00000000000000000 0.00000000000000000 0.00000000000000000 1.00000000000000000 1.00000000000000000 0.00000000000000000 -0.00000000000000000 -0.00000000000000000 1.00000000000000000 0.00000000000000000 3.79999999999999982
2 0.00000000000000000 0.00000000000000000 -0.39999999999999991 0.00000000000000000 0.00000000000000000 1.00000000000000000 1.00000000000000000 0.00000000000000000 -0.00000000000000000 -0.00000000000000000 1.00000000000000000 0.00000000000000000 2.12000000000000011
2 0.00000000000000000 0.00000000000000000 0.00000000000000000 0.00000000000000000 0.00000000000000000 1.00000000000000000 1.00000000000000000 0.00000000000000000 -0.00000000000000000 -0.00000000000000000 1.00000000000000000 0.00000000000000000 2.12000000000000011
1 2.12000000000000011 0.00000000000000000 3.14999999999999991 0.00000000000000000 0.00000000000000000 -1.00000000000000000 
Polygon3D 0
PolygonOnTriangulations 0
Surfaces 4
2 0.00000000000000000 0.00000000000000000 -0.40000000000000002 -0.00000000000000000 -0.00000000000000000 -1.00000000000000000 1.00000000000000000 0.00000000000000000 0.00000000000000000 0.00000000000000000 1.00000000000000000 0.00000000000000000 3.79999999999999982
1 -0.00000000000000036 -0.00000000000000000 0.00000000000000002 0.00000000000000000 -1.00000000000000000 -0.00000000000000022 0.00000000000000000 0.00000000000000022 -1.00000000000000000 1.00000000000000000 0.00000000000000000 0.00000000000000000 
2 0.00000000000000000 0.00000000000000000 3.14999999999999991 0.00000000000000000 0.00000000000000000 1.00000000000000000 1.00000000000000000 0.00000000000000000 0.00000000000000000 0.00000000000000000 1.00000000000000000 0.00000000000000000 2.12000000000000011
1 -0.00000000000000012 -0.00000000000000000 0.00000000000000007 -0.00000000000000000 -1.00000000000000000 -0.00000000000000022 0.00000000000000000 0.00000000000000022 -1.00000000000000000 1.00000000000000000 -0.00000000000000000 -0.00000000000000000 
Triangulations 0

TShapes 21
Ve
0.000000100000000
3.800000000000000 0.000000000000000 0.000000000000000
0 0

0101101
*
Ed
 0.000000100000000 1 1 0
1  1 0 0.000000000000000 6.800000000000001
3  1 2CN 1 0 0.000000000000000 6.800000000000001
0

0101000
+21 7 -21 9 *
Ed
 0.000000100000000 1 1 0
1  2 0 0.000000000000000 6.283185307179586
2  3 1 12 0.000000000000000 6.283185307179586
2  4 1 13 0.000000000000000 6.283185307179586
2  5 2 14 0.000000000000000 6.283185307179586
0

0101000
+21 14 -21 14 *
Wi

0101100
+20 0 -20 0 -19 11 +19 15 *
Fa
0  0.000000100000000 1 0

0111000
+18 0 *
Wi

0101100
+19 17 *
Ve
0.000000100000001
2.120000000000000 0.000000000000000 -0.400000000000000
0 0

0101101
*
Ed
 0.000000100000000 1 1 0
1  3 0 0.000000000000000 6.283185307179586
2  6 2 16 0.000000000000000 6.283185307179586
2  7 3 0 0.000000000000000 6.283185307179586
0

0101000
+15 0 -15 0 *
Wi

0101100
-14 0 *
Fa
0  0.000000100000000 2 16

0101000
+16 0 +13 0 *
Wi

0101100
+19 0 *
Fa
0  0.000000100000000 2 0

0111000
+11 10 *
Ve
0.000000100000000
2.120000000000000 0.000000000000000 0.000000000000000
0 0

0101101
*
Ed
 0.000000100000000 1 1 0
1  4 0 0.000000000000000 6.283185307179586
2  8 3 22 0.000000000000000 6.283185307179586
2  9 3 24 0.000000000000000 6.283185307179586
2  10 4 25 0.000000000000000 6.283185307179586
0

0101000
+9 25 -9 25 *
Ed
 0.000000100000000 1 1 0
1  5 0 0.000000000000000 3.550000000000000
3  11 12CN 3 0 0.000000000000000 3.550000000000000
0

0101000
+9 26 -15 0 *
Wi

0101100
-8 21 -7 0 +14 0 +7 0 *
Fa
0  0.000000100000000 3 0

0111000
+6 0 *
Wi

0101100
+8 0 *
Fa
0  0.000000100000000 4 0

0111000
+4 19 *
Sh

0101100
-17 4 -12 0 +10 18 -5 0 -3 26 *
So

1100000
+2 0 *

+1 1 
