# Supplementary material for: Fabricating a Raman spectrometer using an optical pickup unit and pulsed power
Source: Sci Rep. 2020 Jul 16;10:11692. doi: 10.1038/s41598-020-68650-7 (PMC7366627; doi:10.1038/s41598-020-68650-7)
Supplement: Supplementary file 3 — Supplementary file3 (FCSTD 34 kb) [file 41598_2020_68650_MOESM3_ESM.fcstd › PartShape9.brp]

CASCADE Topology V1, (c) Matra-Datavision
Locations 32
1
1.000000000000000 0.000000000000000 0.000000000000000 0.000000000000000 
0.000000000000000 -0.000000000000000 -1.000000000000000 0.000000000000000 
0.000000000000000 1.000000000000000 -0.000000000000000 0.000000000000000 
1
1.000000000000000 0.000000000000000 0.000000000000000 0.000000000000000 
0.000000000000000 -0.000000000000000 -1.000000000000000 0.000000000000000 
0.000000000000000 1.000000000000000 -0.000000000000000 0.000000000000000 
1
1.000000000000000 0.000000000000000 0.000000000000000 0.000000000000000 
0.000000000000000 -0.000000000000000 -1.000000000000000 0.000000000000000 
0.000000000000000 1.000000000000000 -0.000000000000000 0.000000000000000 
1
1.000000000000000 0.000000000000000 0.000000000000000 0.000000000000000 
0.000000000000000 -0.000000000000000 -1.000000000000000 0.000000000000000 
0.000000000000000 1.000000000000000 -0.000000000000000 0.000000000000000 
1
1.000000000000000 0.000000000000000 0.000000000000000 0.000000000000000 
0.000000000000000 -0.000000000000000 -1.000000000000000 0.000000000000000 
0.000000000000000 1.000000000000000 -0.000000000000000 0.000000000000000 
2  2 1 3 -1 4 1 5 -1 0
1
1.000000000000000 0.000000000000000 0.000000000000000 0.000000000000000 
0.000000000000000 -0.000000000000000 -1.000000000000000 0.000000000000000 
0.000000000000000 1.000000000000000 -0.000000000000000 0.000000000000000 
1
1.000000000000000 0.000000000000000 0.000000000000000 -0.000000000000000 
0.000000000000000 1.000000000000000 0.000000000000000 -0.000000000000000 
0.000000000000000 0.000000000000000 1.000000000000000 -0.400000000000000 
2  7 -1 8 1 0
1
1.000000000000000 0.000000000000000 0.000000000000000 0.000000000000000 
0.000000000000000 1.000000000000000 0.000000000000000 0.000000000000000 
0.000000000000000 0.000000000000000 1.000000000000000 6.800000000000001 
2  7 -1 8 1 10 1 0
1
1.000000000000000 0.000000000000000 0.000000000000000 0.000000000000000 
0.000000000000000 -0.000000000000000 -1.000000000000000 0.000000000000000 
0.000000000000000 1.000000000000000 -0.000000000000000 0.000000000000000 
2  12 1 7 -1 8 1 0
2  8 -1 7 1 12 -1 0
2  10 -1 8 -1 7 1 12 -1 0
2  12 -1 0
2  12 1 7 -1 8 1 10 1 0
2  4 1 5 -1 0
2  7 -1 8 1 2 1 3 -1 0
2  12 1 7 -1 8 1 2 1 3 -1 0
2  7 -1 8 1 10 1 2 1 3 -1 4 1 5 -1 0
2  12 1 7 -1 8 1 10 1 2 1 3 -1 4 1 5 -1 0
1
1.000000000000000 0.000000000000000 0.000000000000000 0.000000000000000 
0.000000000000000 -0.000000000000000 -1.000000000000000 0.000000000000000 
0.000000000000000 1.000000000000000 -0.000000000000000 0.000000000000000 
1
1.000000000000000 0.000000000000000 0.000000000000000 -0.000000000000000 
0.000000000000000 1.000000000000000 0.000000000000000 -0.000000000000000 
0.000000000000000 0.000000000000000 1.000000000000000 3.150000000000000 
2  23 1 3 -1 24 1 0
2  24 -1 3 1 23 -1 0
1
1.000000000000000 0.000000000000000 0.000000000000000 0.000000000000000 
0.000000000000000 1.000000000000000 0.000000000000000 0.000000000000000 
0.000000000000000 0.000000000000000 1.000000000000000 -8.400000000000000 
2  27 -1 24 -1 3 1 23 -1 0
2  23 -1 0
2  3 -1 24 1 0
2  3 -1 24 1 4 1 5 -1 0
2  23 1 3 -1 24 1 4 1 5 -1 0
Curve2ds 18
1 0.00000000000000000 0.00000000000000000 0.00000000000000000 -1.00000000000000000 
1 6.28318530717958623 0.00000000000000000 0.00000000000000000 -1.00000000000000000 
1 0.00000000000000000 0.00000000000000000 1.00000000000000000 0.00000000000000000 
1 0.00000000000000000 -6.80000000000000071 1.00000000000000000 0.00000000000000000 
2 0.00000000000000002 0.00000000000000036 0.00000000000000000 1.00000000000000000 -1.00000000000000000 0.00000000000000000 3.79999999999999982
2 0.00000000000000002 0.00000000000000036 0.00000000000000000 1.00000000000000000 -1.00000000000000000 0.00000000000000000 2.12000000000000011
1 0.00000000000000000 -3.54999999999999982 1.00000000000000000 0.00000000000000000 
2 0.00000000000000002 0.00000000000000036 0.00000000000000000 1.00000000000000000 -1.00000000000000000 0.00000000000000000 1.50000000000000000
1 0.00000000000000000 -4993.60000000000036380 1.00000000000000000 0.00000000000000000 
1 0.00000000000000000 0.00000000000000000 1.00000000000000000 0.00000000000000000 
1 0.00000000000000000 -8.40000000000000036 1.00000000000000000 0.00000000000000000 
2 0.00000000000000007 0.00000000000000012 0.00000000000000000 1.00000000000000000 -1.00000000000000000 0.00000000000000000 2.12000000000000011
1 0.00000000000000000 0.00000000000000000 0.00000000000000000 -1.00000000000000000 
1 6.28318530717958623 0.00000000000000000 0.00000000000000000 -1.00000000000000000 
1 0.00000000000000000 0.00000000000000000 0.00000000000000000 -1.00000000000000000 
1 6.28318530717958623 0.00000000000000000 0.00000000000000000 -1.00000000000000000 
2 0.00000000000000007 0.00000000000000012 0.00000000000000000 1.00000000000000000 -1.00000000000000000 0.00000000000000000 1.50000000000000000
1 0.00000000000000000 -4996.85000000000036380 1.00000000000000000 0.00000000000000000 
Curves 8
1 3.79999999999999982 0.00000000000000000 -0.40000000000000002 0.00000000000000000 0.00000000000000000 1.00000000000000000 
2 0.00000000000000000 0.00000000000000000 0.00000000000000000 0.00000000000000000 0.00000000000000000 1.00000000000000000 1.00000000000000000 0.00000000000000000 -0.00000000000000000 -0.00000000000000000 1.00000000000000000 0.00000000000000000 3.79999999999999982
2 0.00000000000000000 0.00000000000000000 -0.39999999999999991 0.00000000000000000 0.00000000000000000 1.00000000000000000 1.00000000000000000 0.00000000000000000 -0.00000000000000000 -0.00000000000000000 1.00000000000000000 0.00000000000000000 2.12000000000000011
2 0.00000000000000000 0.00000000000000000 6.39999999999963620 0.00000000000000000 0.00000000000000000 1.00000000000000000 1.00000000000000000 0.00000000000000000 -0.00000000000000000 -0.00000000000000000 1.00000000000000000 0.00000000000000000 1.50000000000000000
2 0.00000000000000000 0.00000000000000000 0.00000000000000000 0.00000000000000000 0.00000000000000000 1.00000000000000000 1.00000000000000000 0.00000000000000000 -0.00000000000000000 -0.00000000000000000 1.00000000000000000 0.00000000000000000 2.12000000000000011
1 2.12000000000000011 0.00000000000000000 3.14999999999999991 0.00000000000000000 0.00000000000000000 -1.00000000000000000 
1 1.50000000000000000 0.00000000000000000 5000.00000000000000000 0.00000000000000000 0.00000000000000000 -1.00000000000000000 
2 0.00000000000000000 0.00000000000000000 3.14999999999963620 0.00000000000000000 0.00000000000000000 1.00000000000000000 1.00000000000000000 0.00000000000000000 -0.00000000000000000 -0.00000000000000000 1.00000000000000000 0.00000000000000000 1.50000000000000000
Polygon3D 0
PolygonOnTriangulations 0
Surfaces 5
2 0.00000000000000000 0.00000000000000000 -0.40000000000000002 -0.00000000000000000 -0.00000000000000000 -1.00000000000000000 1.00000000000000000 0.00000000000000000 0.00000000000000000 0.00000000000000000 1.00000000000000000 0.00000000000000000 3.79999999999999982
1 -0.00000000000000036 -0.00000000000000000 0.00000000000000002 0.00000000000000000 -1.00000000000000000 -0.00000000000000022 0.00000000000000000 0.00000000000000022 -1.00000000000000000 1.00000000000000000 0.00000000000000000 0.00000000000000000 
2 0.00000000000000000 0.00000000000000000 3.14999999999999991 0.00000000000000000 0.00000000000000000 1.00000000000000000 1.00000000000000000 0.00000000000000000 0.00000000000000000 0.00000000000000000 1.00000000000000000 0.00000000000000000 2.12000000000000011
2 0.00000000000000000 0.00000000000000000 5000.00000000000000000 0.00000000000000000 0.00000000000000000 1.00000000000000000 1.00000000000000000 0.00000000000000000 0.00000000000000000 0.00000000000000000 1.00000000000000000 0.00000000000000000 1.50000000000000000
1 -0.00000000000000012 -0.00000000000000000 0.00000000000000007 -0.00000000000000000 -1.00000000000000000 -0.00000000000000022 0.00000000000000000 0.00000000000000022 -1.00000000000000000 1.00000000000000000 -0.00000000000000000 -0.00000000000000000 
Triangulations 0

TShapes 30
Ve
0.000000100000000
3.800000000000000 0.000000000000000 0.000000000000000
0 0

0101101
*
Ed
 0.000000100000000 1 1 0
1  1 0 0.000000000000000 6.800000000000001
3  1 2CN 1 0 0.000000000000000 6.800000000000001
0

0101000
+30 9 -30 11 *
Ed
 0.000000100000000 1 1 0
1  2 0 0.000000000000000 6.283185307179586
2  3 1 14 0.000000000000000 6.283185307179586
2  4 1 15 0.000000000000000 6.283185307179586
2  5 2 16 0.000000000000000 6.283185307179586
0

0101000
+30 16 -30 16 *
Wi

0101100
+29 0 -29 0 -28 13 +28 17 *
Fa
0  0.000000100000000 1 0

0111000
+27 0 *
Wi

0101100
+28 20 *
Ve
0.000000100000001
2.120000000000000 0.000000000000000 -0.400000000000000
0 0

0101101
*
Ed
 0.000000100000000 1 1 0
1  3 0 0.000000000000000 6.283185307179586
2  6 2 19 0.000000000000000 6.283185307179586
2  7 3 0 0.000000000000000 6.283185307179586
0

0101000
+24 0 -24 0 *
Wi

0101100
-23 0 *
Fa
0  0.000000100000000 2 19

0101000
+25 0 +22 0 *
Wi

0101100
+28 22 *
Ve
0.000000100000000
1.500000000000000 0.000000000000000 6.399999999999636
0 0

0101101
*
Ed
 0.000000100000000 1 1 0
1  4 0 0.000000000000000 6.283185307179586
2  8 2 21 0.000000000000000 6.283185307179586
2  9 4 0 0.000000000000000 6.283185307179586
0

0101000
+19 0 -19 0 *
Wi

0101100
-18 0 *
Fa
0  0.000000100000000 2 21

0111000
+20 0 +17 0 *
Ve
0.000000100000000
2.120000000000000 0.000000000000000 0.000000000000000
0 0

0101101
*
Ed
 0.000000100000000 1 1 0
1  5 0 0.000000000000000 6.283185307179586
2  10 3 26 0.000000000000000 6.283185307179586
2  11 3 28 0.000000000000000 6.283185307179586
2  12 5 29 0.000000000000000 6.283185307179586
0

0101000
+15 29 -15 29 *
Ed
 0.000000100000000 1 1 0
1  6 0 0.000000000000000 3.550000000000000
3  13 14CN 3 0 0.000000000000000 3.550000000000000
0

0101000
+15 30 -24 0 *
Wi

0101100
-14 25 -13 0 +23 0 +13 0 *
Fa
0  0.000000100000000 3 0

0111000
+12 0 *
Ve
0.000000100000000
1.500000000000000 0.000000000000000 3.149999999999636
0 0

0101101
*
Ed
 0.000000100000000 1 1 0
1  7 0 4993.600000000000364 4996.850000000000364
3  15 16CN 4 0 4993.600000000000364 4996.850000000000364
0

0101000
+19 0 -10 0 *
Ed
 0.000000100000000 1 1 0
1  8 0 0.000000000000000 6.283185307179586
2  17 5 31 0.000000000000000 6.283185307179586
2  18 4 0 0.000000000000000 6.283185307179586
0

0101000
+10 0 -10 0 *
Wi

0101100
-18 0 -9 0 +8 0 +9 0 *
Fa
0  0.000000100000000 4 0

0111000
+7 0 *
Wi

0101100
+14 32 *
Wi

0101100
-8 0 *
Fa
0  0.000000100000000 5 31

0111000
+5 0 +4 0 *
Sh

0101100
-26 6 -21 18 +16 0 -11 18 -6 0 -3 0 *
So

1100000
+2 0 *

+1 1 
