# Supplementary material for: Fabricating a Raman spectrometer using an optical pickup unit and pulsed power
Source: Sci Rep. 2020 Jul 16;10:11692. doi: 10.1038/s41598-020-68650-7 (PMC7366627; doi:10.1038/s41598-020-68650-7)
Supplement: Supplementary file 3 — Supplementary file3 (FCSTD 34 kb) [file 41598_2020_68650_MOESM3_ESM.fcstd › PartShape10.brp]

CASCADE Topology V1, (c) Matra-Datavision
Locations 1
1
1.000000000000000 0.000000000000000 0.000000000000000 0.000000000000000 
0.000000000000000 -0.000000000000000 -1.000000000000000 0.000000000000000 
0.000000000000000 1.000000000000000 -0.000000000000000 0.000000000000000 
Curve2ds 0
Curves 8
1 -2.29999999999999982 1.91500000000000004 0.00000000000000000 1.00000000000000000 0.00000000000000000 0.00000000000000000 
1 2.29999999999999982 1.91500000000000004 0.00000000000000000 0.00000000000000000 -1.00000000000000000 0.00000000000000000 
1 2.29999999999999982 -1.91500000000000004 0.00000000000000000 -1.00000000000000000 0.00000000000000000 0.00000000000000000 
1 -2.29999999999999982 -1.91500000000000004 0.00000000000000000 0.00000000000000000 1.00000000000000000 0.00000000000000000 
1 -2.50000000000000000 2.50000000000000000 0.00000000000000000 1.00000000000000000 0.00000000000000000 0.00000000000000000 
1 2.50000000000000000 2.50000000000000000 0.00000000000000000 0.00000000000000000 -1.00000000000000000 0.00000000000000000 
1 2.50000000000000000 -2.50000000000000000 0.00000000000000000 -1.00000000000000000 0.00000000000000000 0.00000000000000000 
1 -2.50000000000000000 -2.50000000000000000 0.00000000000000000 0.00000000000000000 1.00000000000000000 0.00000000000000000 
Polygon3D 0
PolygonOnTriangulations 0
Surfaces 0
Triangulations 0

TShapes 19
Ve
0.000000100000000
-2.300000000000000 1.915000000000000 0.000000000000000
0 0

0101101
*
Ve
0.000000100000000
2.300000000000000 1.915000000000000 0.000000000000000
0 0

0101101
*
Ed
 0.000000100000000 1 1 0
1  1 0 0.000000000000000 4.600000000000000
0

0101000
+19 0 -18 0 *
Ve
0.000000100000000
2.300000000000000 -1.915000000000000 0.000000000000000
0 0

0101101
*
Ed
 0.000000100000000 1 1 0
1  2 0 0.000000000000000 3.830000000000000
0

0101000
+18 0 -16 0 *
Ve
0.000000100000000
-2.300000000000000 -1.915000000000000 0.000000000000000
0 0

0101101
*
Ed
 0.000000100000000 1 1 0
1  3 0 0.000000000000000 4.600000000000000
0

0101000
+16 0 -14 0 *
Ed
 0.000000100000000 1 1 0
1  4 0 0.000000000000000 3.830000000000000
0

0101000
+14 0 -19 0 *
Wi

0101100
+17 0 +15 0 +13 0 +12 0 *
Ve
0.000000100000000
-2.500000000000000 2.500000000000000 0.000000000000000
0 0

0101101
*
Ve
0.000000100000000
2.500000000000000 2.500000000000000 0.000000000000000
0 0

0101101
*
Ed
 0.000000100000000 1 1 0
1  5 0 0.000000000000000 5.000000000000000
0

0101000
+10 0 -9 0 *
Ve
0.000000100000000
2.500000000000000 -2.500000000000000 0.000000000000000
0 0

0101101
*
Ed
 0.000000100000000 1 1 0
1  6 0 0.000000000000000 5.000000000000000
0

0101000
+9 0 -7 0 *
Ve
0.000000100000000
-2.500000000000000 -2.500000000000000 0.000000000000000
0 0

0101101
*
Ed
 0.000000100000000 1 1 0
1  7 0 0.000000000000000 5.000000000000000
0

0101000
+7 0 -5 0 *
Ed
 0.000000100000000 1 1 0
1  8 0 0.000000000000000 5.000000000000000
0

0101000
+5 0 -10 0 *
Wi

0101100
+8 0 +6 0 +4 0 +3 0 *
Co

1100000
+11 0 +2 0 *

+1 1 
