# Supplementary material for: Fabricating a Raman spectrometer using an optical pickup unit and pulsed power
Source: Sci Rep. 2020 Jul 16;10:11692. doi: 10.1038/s41598-020-68650-7 (PMC7366627; doi:10.1038/s41598-020-68650-7)
Supplement: Supplementary file 3 — Supplementary file3 (FCSTD 34 kb) [file 41598_2020_68650_MOESM3_ESM.fcstd › PartShape12.brp]

CASCADE Topology V1, (c) Matra-Datavision
Locations 51
1
1.000000000000000 0.000000000000000 0.000000000000000 0.000000000000000 
0.000000000000000 -0.000000000000000 -1.000000000000000 0.000000000000000 
0.000000000000000 1.000000000000000 -0.000000000000000 0.000000000000000 
1
1.000000000000000 0.000000000000000 0.000000000000000 0.000000000000000 
0.000000000000000 -0.000000000000000 -1.000000000000000 0.000000000000000 
0.000000000000000 1.000000000000000 -0.000000000000000 0.000000000000000 
1
1.000000000000000 0.000000000000000 0.000000000000000 0.000000000000000 
0.000000000000000 -0.000000000000000 -1.000000000000000 0.000000000000000 
0.000000000000000 1.000000000000000 -0.000000000000000 0.000000000000000 
1
1.000000000000000 0.000000000000000 0.000000000000000 0.000000000000000 
0.000000000000000 -0.000000000000000 -1.000000000000000 0.000000000000000 
0.000000000000000 1.000000000000000 -0.000000000000000 0.000000000000000 
1
1.000000000000000 0.000000000000000 0.000000000000000 0.000000000000000 
0.000000000000000 -0.000000000000000 -1.000000000000000 0.000000000000000 
0.000000000000000 1.000000000000000 -0.000000000000000 0.000000000000000 
1
1.000000000000000 0.000000000000000 0.000000000000000 0.000000000000000 
0.000000000000000 -0.000000000000000 -1.000000000000000 0.000000000000000 
0.000000000000000 1.000000000000000 -0.000000000000000 0.000000000000000 
1
1.000000000000000 0.000000000000000 0.000000000000000 0.000000000000000 
0.000000000000000 -0.000000000000000 -1.000000000000000 0.000000000000000 
0.000000000000000 1.000000000000000 -0.000000000000000 0.000000000000000 
2  2 1 3 -1 4 1 5 -1 6 1 7 -1 0
1
1.000000000000000 0.000000000000000 0.000000000000000 0.000000000000000 
0.000000000000000 -0.000000000000000 -1.000000000000000 0.000000000000000 
0.000000000000000 1.000000000000000 -0.000000000000000 0.000000000000000 
1
1.000000000000000 0.000000000000000 0.000000000000000 -0.000000000000000 
0.000000000000000 1.000000000000000 0.000000000000000 -0.000000000000000 
0.000000000000000 0.000000000000000 1.000000000000000 -0.400000000000000 
2  9 -1 10 1 0
1
1.000000000000000 0.000000000000000 0.000000000000000 0.000000000000000 
0.000000000000000 1.000000000000000 0.000000000000000 0.000000000000000 
0.000000000000000 0.000000000000000 1.000000000000000 6.800000000000001 
2  9 -1 10 1 12 1 0
1
1.000000000000000 0.000000000000000 0.000000000000000 0.000000000000000 
0.000000000000000 -0.000000000000000 -1.000000000000000 0.000000000000000 
0.000000000000000 1.000000000000000 -0.000000000000000 0.000000000000000 
2  14 1 9 -1 10 1 0
2  10 -1 9 1 14 -1 0
2  12 -1 10 -1 9 1 14 -1 0
2  14 -1 0
2  14 1 9 -1 10 1 12 1 0
2  4 1 5 -1 6 1 7 -1 0
2  9 -1 10 1 2 1 3 -1 0
2  14 1 9 -1 10 1 2 1 3 -1 0
2  6 1 7 -1 0
2  9 -1 10 1 12 1 2 1 3 -1 4 1 5 -1 0
2  14 1 9 -1 10 1 12 1 2 1 3 -1 4 1 5 -1 0
1
1.000000000000000 0.000000000000000 0.000000000000000 -0.000000000000000 
0.000000000000000 1.000000000000000 0.000000000000000 -0.000000000000000 
0.000000000000000 0.000000000000000 1.000000000000000 3.150000000000000 
2  3 -1 26 1 0
1
1.000000000000000 0.000000000000000 0.000000000000000 0.000000000000000 
0.000000000000000 -0.000000000000000 -1.000000000000000 0.000000000000000 
0.000000000000000 1.000000000000000 -0.000000000000000 0.000000000000000 
2  28 1 3 -1 26 1 4 1 5 -1 6 1 7 -1 0
2  26 -1 3 1 28 -1 0
1
1.000000000000000 0.000000000000000 0.000000000000000 0.000000000000000 
0.000000000000000 1.000000000000000 0.000000000000000 0.000000000000000 
0.000000000000000 0.000000000000000 1.000000000000000 -8.400000000000000 
2  31 -1 26 -1 3 1 28 -1 0
2  28 -1 0
1
1.000000000000000 0.000000000000000 0.000000000000000 -0.000000000000000 
0.000000000000000 1.000000000000000 0.000000000000000 -0.000000000000000 
0.000000000000000 0.000000000000000 1.000000000000000 -0.000000000000000 
2  7 -1 34 1 0
2  1 -1 0
1
1.000000000000000 0.000000000000000 0.000000000000000 0.000000000000000 
0.000000000000000 -0.000000000000000 -1.000000000000000 0.000000000000000 
0.000000000000000 1.000000000000000 -0.000000000000000 0.000000000000000 
2  37 1 1 -1 0
1
1.000000000000000 0.000000000000000 0.000000000000000 0.000000000000000 
0.000000000000000 1.000000000000000 0.000000000000000 0.000000000000000 
0.000000000000000 0.000000000000000 1.000000000000000 2.100000000000000 
2  7 -1 34 1 39 1 0
2  3 -1 26 1 4 1 5 -1 0
2  28 1 3 -1 26 1 4 1 5 -1 0
1
1.000000000000000 0.000000000000000 0.000000000000000 0.000000000000000 
0.000000000000000 -0.000000000000000 -1.000000000000000 0.000000000000000 
0.000000000000000 1.000000000000000 -0.000000000000000 0.000000000000000 
2  43 1 7 -1 34 1 0
2  43 -1 0
2  34 -1 7 1 43 -1 0
2  39 -1 34 -1 7 1 43 -1 0
2  37 1 1 -1 34 -1 7 1 43 -1 0
2  1 -1 34 -1 7 1 43 -1 0
2  43 1 7 -1 34 1 39 1 0
2  37 1 1 -1 39 -1 34 -1 7 1 43 -1 0
Curve2ds 48
1 0.00000000000000000 0.00000000000000000 0.00000000000000000 -1.00000000000000000 
1 6.28318530717958623 0.00000000000000000 0.00000000000000000 -1.00000000000000000 
1 0.00000000000000000 0.00000000000000000 1.00000000000000000 0.00000000000000000 
1 0.00000000000000000 -6.80000000000000071 1.00000000000000000 0.00000000000000000 
2 0.00000000000000002 0.00000000000000036 0.00000000000000000 1.00000000000000000 -1.00000000000000000 0.00000000000000000 3.79999999999999982
2 0.00000000000000002 0.00000000000000036 0.00000000000000000 1.00000000000000000 -1.00000000000000000 0.00000000000000000 2.12000000000000011
1 0.00000000000000000 -3.54999999999999982 1.00000000000000000 0.00000000000000000 
2 0.00000000000000002 0.00000000000000036 0.00000000000000000 1.00000000000000000 -1.00000000000000000 0.00000000000000000 1.50000000000000000
1 0.00000000000000000 -4993.60000000000036380 1.00000000000000000 0.00000000000000000 
1 0.00000000000000000 0.00000000000000000 0.00000000000000000 -1.00000000000000000 
1 6.28318530717958623 0.00000000000000000 0.00000000000000000 -1.00000000000000000 
1 0.00000000000000000 0.00000000000000000 1.00000000000000000 0.00000000000000000 
1 0.00000000000000000 -8.40000000000000036 1.00000000000000000 0.00000000000000000 
2 0.00000000000000007 0.00000000000000012 0.00000000000000000 1.00000000000000000 -1.00000000000000000 0.00000000000000000 2.12000000000000011
1 0.00000000000000000 -3.14999999999999991 1.00000000000000000 0.00000000000000000 
2 0.00000000000000000 0.00000000000000000 0.00000000000000000 1.00000000000000000 1.00000000000000000 -0.00000000000000000 2.12000000000000011
2 0.00000000000000000 0.00000000000000000 0.00000000000000000 1.00000000000000000 1.00000000000000000 -0.00000000000000000 2.12000000000000011
8 -3.35999999999999988 -0.83999999999999986
1 5.15578048541041589 0.00000000000000000 0.00000000000000000 1.00000000000000000 
8 -3.35999999999999988 -0.83999999999999986
1 1.39050838376596309 -3.14999999999999991 0.00000000000000000 -1.00000000000000000 
1 1.39050838376596309 -3.14999999999999991 0.00000000000000000 -1.00000000000000000 
1 0.00000000000000000 -1.04999999999999982 1.00000000000000000 0.00000000000000000 
2 0.00000000000000000 0.00000000000000000 0.00000000000000000 1.00000000000000000 1.00000000000000000 -0.00000000000000000 2.12000000000000011
8 -3.35999999999999988 -0.83999999999999986
1 4.26899747535896346 0.00000000000000000 0.00000000000000000 1.00000000000000000 
8 -3.35999999999999988 -0.83999999999999986
1 3.20949161623403656 -3.14999999999999991 0.00000000000000000 -1.00000000000000000 
1 3.20949161623403656 -3.14999999999999991 0.00000000000000000 -1.00000000000000000 
2 0.00000000000000000 0.00000000000000000 0.00000000000000000 1.00000000000000000 1.00000000000000000 -0.00000000000000000 2.12000000000000011
8 -3.35999999999999988 -0.83999999999999986
1 2.01418783182062278 0.00000000000000000 0.00000000000000000 1.00000000000000000 
8 -3.35999999999999988 -0.83999999999999986
1 1.39050838376596309 -3.14999999999999991 0.00000000000000000 -1.00000000000000000 
1 1.39050838376596309 -3.14999999999999991 0.00000000000000000 -1.00000000000000000 
8 -3.35999999999999988 -0.83999999999999986
1 1.12740482176917056 0.00000000000000000 0.00000000000000000 1.00000000000000000 
8 -3.35999999999999988 -0.83999999999999986
1 3.20949161623403656 -3.14999999999999991 0.00000000000000000 -1.00000000000000000 
1 3.20949161623403656 -3.14999999999999991 0.00000000000000000 -1.00000000000000000 
1 0.00000000000000000 0.00000000000000000 0.00000000000000000 -1.00000000000000000 
1 6.28318530717958623 0.00000000000000000 0.00000000000000000 -1.00000000000000000 
2 0.00000000000000007 0.00000000000000012 0.00000000000000000 1.00000000000000000 -1.00000000000000000 0.00000000000000000 1.50000000000000000
1 0.00000000000000000 -4996.85000000000036380 1.00000000000000000 0.00000000000000000 
1 -1.91500000000000004 2.29999999999999982 0.00000000000000000 -1.00000000000000000 
1 0.00000000000000000 -0.00000000000000000 1.00000000000000000 0.00000000000000000 
1 0.00000000000000000 -2.10000000000000009 1.00000000000000000 0.00000000000000000 
1 0.00000000000000000 -0.00000000000000000 1.00000000000000000 0.00000000000000000 
1 -1.91500000000000004 2.29999999999999982 0.00000000000000000 -1.00000000000000000 
1 0.00000000000000000 -2.10000000000000009 1.00000000000000000 0.00000000000000000 
1 1.91500000000000004 -2.29999999999999982 0.00000000000000000 1.00000000000000000 
1 0.00000000000000000 0.00000000000000000 1.00000000000000000 0.00000000000000000 
1 0.00000000000000000 -2.10000000000000009 1.00000000000000000 0.00000000000000000 
1 0.00000000000000000 0.00000000000000000 1.00000000000000000 0.00000000000000000 
1 1.91500000000000004 -2.29999999999999982 0.00000000000000000 1.00000000000000000 
1 0.00000000000000000 -2.10000000000000009 1.00000000000000000 0.00000000000000000 
Curves 16
1 3.79999999999999982 0.00000000000000000 -0.40000000000000002 0.00000000000000000 0.00000000000000000 1.00000000000000000 
2 0.00000000000000000 0.00000000000000000 0.00000000000000000 0.00000000000000000 0.00000000000000000 1.00000000000000000 1.00000000000000000 0.00000000000000000 -0.00000000000000000 -0.00000000000000000 1.00000000000000000 0.00000000000000000 3.79999999999999982
2 0.00000000000000000 0.00000000000000000 -0.39999999999999991 0.00000000000000000 0.00000000000000000 1.00000000000000000 1.00000000000000000 0.00000000000000000 -0.00000000000000000 -0.00000000000000000 1.00000000000000000 0.00000000000000000 2.12000000000000011
2 0.00000000000000000 0.00000000000000000 6.39999999999963620 0.00000000000000000 0.00000000000000000 1.00000000000000000 1.00000000000000000 0.00000000000000000 -0.00000000000000000 -0.00000000000000000 1.00000000000000000 0.00000000000000000 1.50000000000000000
1 2.12000000000000011 0.00000000000000000 3.14999999999999991 0.00000000000000000 0.00000000000000000 -1.00000000000000000 
2 0.00000000000000000 0.00000000000000000 0.00000000000000000 0.00000000000000000 0.00000000000000000 1.00000000000000000 1.00000000000000000 0.00000000000000000 -0.00000000000000000 -0.00000000000000000 1.00000000000000000 0.00000000000000000 2.12000000000000011
2 0.00000000000000000 0.00000000000000000 0.00000000000000000 0.00000000000000000 0.00000000000000000 1.00000000000000000 1.00000000000000000 0.00000000000000000 -0.00000000000000000 -0.00000000000000000 1.00000000000000000 0.00000000000000000 2.12000000000000011
1 0.90949161623403674 -1.91500000000000004 3.14999999999999991 0.00000000000000000 0.00000000000000000 1.00000000000000000 
2 0.00000000000000000 0.00000000000000000 2.10000000000000009 0.00000000000000000 0.00000000000000000 1.00000000000000000 1.00000000000000000 0.00000000000000000 -0.00000000000000000 -0.00000000000000000 1.00000000000000000 0.00000000000000000 2.12000000000000011
1 -0.90949161623403674 -1.91500000000000004 3.14999999999999991 0.00000000000000000 0.00000000000000000 1.00000000000000000 
1 -0.90949161623403674 1.91500000000000004 3.14999999999999991 0.00000000000000000 0.00000000000000000 1.00000000000000000 
1 0.90949161623403674 1.91500000000000004 3.14999999999999991 0.00000000000000000 0.00000000000000000 1.00000000000000000 
1 1.50000000000000000 0.00000000000000000 5000.00000000000000000 0.00000000000000000 0.00000000000000000 -1.00000000000000000 
2 0.00000000000000000 0.00000000000000000 3.14999999999963620 0.00000000000000000 0.00000000000000000 1.00000000000000000 1.00000000000000000 0.00000000000000000 -0.00000000000000000 -0.00000000000000000 1.00000000000000000 0.00000000000000000 1.50000000000000000
1 2.29999999999999982 -1.91500000000000004 0.00000000000000000 -1.00000000000000000 0.00000000000000000 0.00000000000000000 
1 -2.29999999999999982 1.91500000000000004 0.00000000000000000 1.00000000000000000 0.00000000000000000 0.00000000000000000 
Polygon3D 0
PolygonOnTriangulations 0
Surfaces 11
2 0.00000000000000000 0.00000000000000000 -0.40000000000000002 -0.00000000000000000 -0.00000000000000000 -1.00000000000000000 1.00000000000000000 0.00000000000000000 0.00000000000000000 0.00000000000000000 1.00000000000000000 0.00000000000000000 3.79999999999999982
1 -0.00000000000000036 -0.00000000000000000 0.00000000000000002 0.00000000000000000 -1.00000000000000000 -0.00000000000000022 0.00000000000000000 0.00000000000000022 -1.00000000000000000 1.00000000000000000 0.00000000000000000 0.00000000000000000 
2 0.00000000000000000 0.00000000000000000 3.14999999999999991 0.00000000000000000 0.00000000000000000 1.00000000000000000 1.00000000000000000 0.00000000000000000 0.00000000000000000 0.00000000000000000 1.00000000000000000 0.00000000000000000 2.12000000000000011
2 0.00000000000000000 0.00000000000000000 5000.00000000000000000 0.00000000000000000 0.00000000000000000 1.00000000000000000 1.00000000000000000 0.00000000000000000 0.00000000000000000 0.00000000000000000 1.00000000000000000 0.00000000000000000 1.50000000000000000
1 -0.00000000000000012 -0.00000000000000000 0.00000000000000007 -0.00000000000000000 -1.00000000000000000 -0.00000000000000022 0.00000000000000000 0.00000000000000022 -1.00000000000000000 1.00000000000000000 -0.00000000000000000 -0.00000000000000000 
1 0.00000000000000000 0.00000000000000000 0.00000000000000000 0.00000000000000000 1.00000000000000000 0.00000000000000022 0.00000000000000000 -0.00000000000000022 1.00000000000000000 1.00000000000000000 0.00000000000000000 -0.00000000000000000 
1 0.00000000000000000 0.00000000000000000 0.00000000000000000 0.00000000000000000 1.00000000000000000 0.00000000000000022 0.00000000000000000 -0.00000000000000022 1.00000000000000000 1.00000000000000000 0.00000000000000000 -0.00000000000000000 
1 2.29999999999999982 -1.91500000000000004 0.00000000000000000 0.00000000000000000 -1.00000000000000000 0.00000000000000000 -1.00000000000000000 0.00000000000000000 0.00000000000000000 -0.00000000000000000 -0.00000000000000000 -1.00000000000000000 
1 2.29999999999999982 -1.91500000000000004 0.00000000000000000 0.00000000000000000 -1.00000000000000000 0.00000000000000000 -1.00000000000000000 0.00000000000000000 0.00000000000000000 -0.00000000000000000 -0.00000000000000000 -1.00000000000000000 
1 -2.29999999999999982 1.91500000000000004 0.00000000000000000 0.00000000000000000 1.00000000000000000 0.00000000000000000 1.00000000000000000 0.00000000000000000 0.00000000000000000 0.00000000000000000 0.00000000000000000 -1.00000000000000000 
1 -2.29999999999999982 1.91500000000000004 0.00000000000000000 0.00000000000000000 1.00000000000000000 0.00000000000000000 1.00000000000000000 0.00000000000000000 0.00000000000000000 0.00000000000000000 0.00000000000000000 -1.00000000000000000 
Triangulations 0

TShapes 64
Ve
0.000000100000000
3.800000000000000 0.000000000000000 0.000000000000000
0 0

0101101
*
Ed
 0.000000100000000 1 1 0
1  1 0 0.000000000000000 6.800000000000001
3  1 2CN 1 0 0.000000000000000 6.800000000000001
0

0101000
+64 11 -64 13 *
Ed
 0.000000100000000 1 1 0
1  2 0 0.000000000000000 6.283185307179586
2  3 1 16 0.000000000000000 6.283185307179586
2  4 1 17 0.000000000000000 6.283185307179586
2  5 2 18 0.000000000000000 6.283185307179586
0

0101000
+64 18 -64 18 *
Wi

0101100
+63 0 -63 0 -62 15 +62 19 *
Fa
0  0.000000100000000 1 0

0111000
+61 0 *
Wi

0101100
+62 22 *
Ve
0.000000100000001
2.120000000000000 0.000000000000000 -0.400000000000000
0 0

0101101
*
Ed
 0.000000100000000 1 1 0
1  3 0 0.000000000000000 6.283185307179586
2  6 2 21 0.000000000000000 6.283185307179586
2  7 3 0 0.000000000000000 6.283185307179586
0

0101000
+58 0 -58 0 *
Wi

0101100
-57 0 *
Fa
0  0.000000100000000 2 21

0101000
+59 0 +56 0 *
Wi

0101100
+62 25 *
Ve
0.000000100000000
1.500000000000000 0.000000000000000 6.399999999999636
0 0

0101101
*
Ed
 0.000000100000000 1 1 0
1  4 0 0.000000000000000 6.283185307179586
2  8 2 24 0.000000000000000 6.283185307179586
2  9 4 0 0.000000000000000 6.283185307179586
0

0101000
+53 0 -53 0 *
Wi

0101100
-52 0 *
Fa
0  0.000000100000000 2 24

0111000
+54 0 +51 0 *
Ve
0.000000100000000
2.120000000000000 0.000000000000000 0.000000000000000
0 0

0101101
*
Ed
 0.000000100000000 1 1 0
1  5 0 0.000000000000000 3.550000000000000
3  10 11CN 3 0 0.000000000000000 3.550000000000000
0

0101000
+49 27 -58 0 *
Ed
 0.000000100000000 1 1 0
1  6 0 0.000000000000000 6.283185307179586
2  12 3 30 0.000000000000000 6.283185307179586
2  13 3 32 0.000000000000000 6.283185307179586
2  14 5 33 0.000000000000000 6.283185307179586
0

0101000
+49 33 -49 33 *
Wi

0101100
-48 20 +57 20 +48 20 -47 29 *
Ve
0.000000150001000
-0.909491616234037 -1.915000000000000 0.000000000000000
0 0

0101101
*
Ve
0.000000150001000
0.909491616234037 -1.915000000000000 0.000000000000000
0 0

0101101
*
Ed
 0.000000100000000 1 1 0
1  7 0 4.268997475358963 5.155780485410416
2  15 3 20 4.268997475358963 5.155780485410416
2  16 6 35 4.268997475358963 5.155780485410416
2  17 7 36 4.268997475358963 5.155780485410416
0

0101000
+45 0 -44 0 *
Ve
0.000000150000000
0.909491616234037 -1.915000000000000 2.100000000000000
0 0

0101101
*
Ed
 0.000000150000000 1 1 0
1  8 0 -3.150000000000000 -1.050000000000000
2  18 3 20 -3.150000000000000 -1.050000000000000
2  19 8 0 -3.150000000000000 -1.050000000000000
2  20 9 38 -3.150000000000000 -1.050000000000000
0

0101000
+44 0 -42 0 *
Ve
0.000000150000000
-0.909491616234037 -1.915000000000000 2.100000000000000
0 0

0101101
*
Ed
 0.000000100000000 1 1 0
1  9 0 4.268997475358963 5.155780485410416
2  21 3 20 4.268997475358963 5.155780485410416
2  22 6 40 4.268997475358963 5.155780485410416
0

0101000
+40 0 -42 0 *
Ed
 0.000000150000000 1 1 0
1  10 0 -3.150000000000000 -1.050000000000000
2  23 3 20 -3.150000000000000 -1.050000000000000
2  24 8 0 -3.150000000000000 -1.050000000000000
2  25 9 38 -3.150000000000000 -1.050000000000000
0

0101000
+45 0 -40 0 *
Wi

0101100
-43 0 -41 0 +39 0 +38 0 *
Ve
0.000000150001000
0.909491616234037 1.915000000000000 0.000000000000000
0 0

0101101
*
Ve
0.000000150001000
-0.909491616234037 1.915000000000000 0.000000000000000
0 0

0101101
*
Ed
 0.000000100000000 1 1 0
1  7 0 1.127404821769171 2.014187831820623
2  15 3 20 1.127404821769171 2.014187831820623
2  16 6 35 1.127404821769171 2.014187831820623
2  26 7 36 1.127404821769171 2.014187831820623
0

0101000
+36 0 -35 0 *
Ve
0.000000150000000
-0.909491616234037 1.915000000000000 2.100000000000000
0 0

0101101
*
Ed
 0.000000150000000 1 1 0
1  11 0 -3.150000000000000 -1.050000000000000
2  27 3 20 -3.150000000000000 -1.050000000000000
2  28 10 0 -3.150000000000000 -1.050000000000000
2  29 11 38 -3.150000000000000 -1.050000000000000
0

0101000
+35 0 -33 0 *
Ve
0.000000150000000
0.909491616234037 1.915000000000000 2.100000000000000
0 0

0101101
*
Ed
 0.000000100000000 1 1 0
1  9 0 1.127404821769171 2.014187831820623
2  21 3 20 1.127404821769171 2.014187831820623
2  22 6 40 1.127404821769171 2.014187831820623
0

0101000
+31 0 -33 0 *
Ed
 0.000000150000000 1 1 0
1  12 0 -3.150000000000000 -1.050000000000000
2  30 3 20 -3.150000000000000 -1.050000000000000
2  31 10 0 -3.150000000000000 -1.050000000000000
2  32 11 38 -3.150000000000000 -1.050000000000000
0

0101000
+36 0 -31 0 *
Wi

0101100
-34 0 -32 0 +30 0 +29 0 *
Fa
0  0.000000100000000 3 20

0111000
+46 0 +37 0 +28 0 *
Ve
0.000000100000000
1.500000000000000 0.000000000000000 3.149999999999636
0 0

0101101
*
Ed
 0.000000100000000 1 1 0
1  13 0 4993.600000000000364 4996.850000000000364
3  33 34CN 4 0 4993.600000000000364 4996.850000000000364
0

0101000
+53 0 -26 0 *
Ed
 0.000000100000000 1 1 0
1  14 0 0.000000000000000 6.283185307179586
2  35 5 41 0.000000000000000 6.283185307179586
2  36 4 0 0.000000000000000 6.283185307179586
0

0101000
+26 0 -26 0 *
Wi

0101100
-52 0 -25 0 +24 0 +25 0 *
Fa
0  0.000000100000000 4 0

0111000
+23 0 *
Wi

0101100
+47 42 *
Wi

0101100
-24 0 *
Fa
0  0.000000100000000 5 41

0111000
+21 0 +20 0 *
Ed
 0.000000150000000 1 1 0
1  15 0 1.390508383765963 3.209491616234037
2  37 6 45 1.390508383765963 3.209491616234037
2  38 8 46 1.390508383765963 3.209491616234037
2  39 8 47 1.390508383765963 3.209491616234037
2  40 9 48 1.390508383765963 3.209491616234037
2  41 7 49 1.390508383765963 3.209491616234037
0

0101000
+44 46 -45 46 *
Wi

0101100
-43 0 -18 44 *
Fa
0  0.000000100000000 6 35

0101000
+17 0 *
Ed
 0.000000100000000 1 1 0
1  15 0 1.390508383765963 3.209491616234037
2  37 6 45 1.390508383765963 3.209491616234037
2  38 8 46 1.390508383765963 3.209491616234037
2  39 8 47 1.390508383765963 3.209491616234037
2  42 9 51 1.390508383765963 3.209491616234037
0

0101000
+42 47 -40 47 *
Wi

0101100
-18 44 -38 0 +15 50 +41 0 *
Fa
0  0.000000100000000 8 0

0111000
+14 0 *
Wi

0101100
-39 0 -15 50 *
Fa
0  0.000000100000000 6 40

0111000
+12 0 *
Ed
 0.000000150000000 1 1 0
1  16 0 1.390508383765963 3.209491616234037
2  43 6 45 1.390508383765963 3.209491616234037
2  44 10 46 1.390508383765963 3.209491616234037
2  45 10 47 1.390508383765963 3.209491616234037
2  46 11 48 1.390508383765963 3.209491616234037
2  47 7 49 1.390508383765963 3.209491616234037
0

0101000
+35 46 -36 46 *
Wi

0101100
-10 44 -34 0 *
Fa
0  0.000000100000000 6 35

0101000
+9 0 *
Ed
 0.000000100000000 1 1 0
1  16 0 1.390508383765963 3.209491616234037
2  43 6 45 1.390508383765963 3.209491616234037
2  44 10 46 1.390508383765963 3.209491616234037
2  45 10 47 1.390508383765963 3.209491616234037
2  48 11 51 1.390508383765963 3.209491616234037
0

0101000
+33 47 -31 47 *
Wi

0101100
-10 44 -29 0 +7 50 +32 0 *
Fa
0  0.000000100000000 10 0

0111000
+6 0 *
Wi

0101100
-7 50 -30 0 *
Fa
0  0.000000100000000 6 40

0111000
+4 0 *
Sh

0101100
-60 8 -55 20 +50 23 -27 0 -22 23 -19 23 +16 0 -13 0 -11 0 +8 0 
-5 0 -3 0 *
So

1100000
+2 0 *

+1 1 
