# Supplementary material for: Fabricating a Raman spectrometer using an optical pickup unit and pulsed power
Source: Sci Rep. 2020 Jul 16;10:11692. doi: 10.1038/s41598-020-68650-7 (PMC7366627; doi:10.1038/s41598-020-68650-7)
Supplement: Supplementary file 3 — Supplementary file3 (FCSTD 34 kb) [file 41598_2020_68650_MOESM3_ESM.fcstd › PartShape14.brp]

CASCADE Topology V1, (c) Matra-Datavision
Locations 52
1
1.000000000000000 0.000000000000000 0.000000000000000 0.000000000000000 
0.000000000000000 -0.000000000000000 -1.000000000000000 0.000000000000000 
0.000000000000000 1.000000000000000 -0.000000000000000 0.000000000000000 
1
1.000000000000000 0.000000000000000 0.000000000000000 0.000000000000000 
0.000000000000000 -0.000000000000000 -1.000000000000000 0.000000000000000 
0.000000000000000 1.000000000000000 -0.000000000000000 0.000000000000000 
1
1.000000000000000 0.000000000000000 0.000000000000000 0.000000000000000 
0.000000000000000 -0.000000000000000 -1.000000000000000 0.000000000000000 
0.000000000000000 1.000000000000000 -0.000000000000000 0.000000000000000 
1
1.000000000000000 0.000000000000000 0.000000000000000 0.000000000000000 
0.000000000000000 -0.000000000000000 -1.000000000000000 0.000000000000000 
0.000000000000000 1.000000000000000 -0.000000000000000 0.000000000000000 
1
1.000000000000000 0.000000000000000 0.000000000000000 0.000000000000000 
0.000000000000000 -0.000000000000000 -1.000000000000000 0.000000000000000 
0.000000000000000 1.000000000000000 -0.000000000000000 0.000000000000000 
1
1.000000000000000 0.000000000000000 0.000000000000000 0.000000000000000 
0.000000000000000 -0.000000000000000 -1.000000000000000 0.000000000000000 
0.000000000000000 1.000000000000000 -0.000000000000000 0.000000000000000 
1
1.000000000000000 0.000000000000000 0.000000000000000 0.000000000000000 
0.000000000000000 -0.000000000000000 -1.000000000000000 0.000000000000000 
0.000000000000000 1.000000000000000 -0.000000000000000 0.000000000000000 
1
1.000000000000000 0.000000000000000 0.000000000000000 0.000000000000000 
0.000000000000000 -0.000000000000000 -1.000000000000000 0.000000000000000 
0.000000000000000 1.000000000000000 -0.000000000000000 0.000000000000000 
1
1.000000000000000 0.000000000000000 0.000000000000000 0.000000000000000 
0.000000000000000 -0.000000000000000 -1.000000000000000 0.000000000000000 
0.000000000000000 1.000000000000000 -0.000000000000000 0.000000000000000 
2  2 1 3 -1 4 1 5 -1 6 1 7 -1 8 1 9 -1 0
1
1.000000000000000 0.000000000000000 0.000000000000000 0.000000000000000 
0.000000000000000 -0.000000000000000 -1.000000000000000 0.000000000000000 
0.000000000000000 1.000000000000000 -0.000000000000000 0.000000000000000 
1
1.000000000000000 0.000000000000000 0.000000000000000 -0.000000000000000 
0.000000000000000 1.000000000000000 0.000000000000000 -0.000000000000000 
0.000000000000000 0.000000000000000 1.000000000000000 -0.400000000000000 
2  11 -1 12 1 0
1
1.000000000000000 0.000000000000000 0.000000000000000 0.000000000000000 
0.000000000000000 1.000000000000000 0.000000000000000 0.000000000000000 
0.000000000000000 0.000000000000000 1.000000000000000 6.800000000000001 
2  11 -1 12 1 14 1 0
1
1.000000000000000 0.000000000000000 0.000000000000000 0.000000000000000 
0.000000000000000 -0.000000000000000 -1.000000000000000 0.000000000000000 
0.000000000000000 1.000000000000000 -0.000000000000000 0.000000000000000 
2  16 1 11 -1 12 1 0
2  12 -1 11 1 16 -1 0
2  14 -1 12 -1 11 1 16 -1 0
2  16 -1 0
2  16 1 11 -1 12 1 14 1 0
2  4 1 5 -1 6 1 7 -1 8 1 9 -1 0
2  11 -1 12 1 2 1 3 -1 0
2  16 1 11 -1 12 1 2 1 3 -1 0
2  6 1 7 -1 8 1 9 -1 0
2  11 -1 12 1 14 1 2 1 3 -1 4 1 5 -1 0
2  16 1 11 -1 12 1 14 1 2 1 3 -1 4 1 5 -1 0
1
1.000000000000000 0.000000000000000 0.000000000000000 0.000000000000000 
0.000000000000000 -0.000000000000000 -1.000000000000000 0.000000000000000 
0.000000000000000 1.000000000000000 -0.000000000000000 0.000000000000000 
1
1.000000000000000 0.000000000000000 0.000000000000000 -0.000000000000000 
0.000000000000000 1.000000000000000 0.000000000000000 -0.000000000000000 
0.000000000000000 0.000000000000000 1.000000000000000 3.150000000000000 
2  28 1 3 -1 29 1 4 1 5 -1 6 1 7 -1 8 1 9 -1 0
2  29 -1 3 1 28 -1 0
1
1.000000000000000 0.000000000000000 0.000000000000000 0.000000000000000 
0.000000000000000 1.000000000000000 0.000000000000000 0.000000000000000 
0.000000000000000 0.000000000000000 1.000000000000000 -8.400000000000000 
2  32 -1 29 -1 3 1 28 -1 0
2  28 -1 0
2  9 1 8 -1 7 1 6 -1 5 1 4 -1 29 -1 3 1 28 -1 0
2  8 1 9 -1 0
2  4 1 5 -1 6 1 7 -1 0
1
1.000000000000000 0.000000000000000 0.000000000000000 -0.000000000000000 
0.000000000000000 1.000000000000000 0.000000000000000 -0.000000000000000 
0.000000000000000 0.000000000000000 1.000000000000000 -0.000000000000000 
2  7 -1 38 1 0
2  8 -1 0
2  3 -1 29 1 0
2  3 -1 29 1 4 1 5 -1 0
2  3 -1 29 1 4 1 5 -1 6 1 7 -1 8 1 9 -1 0
1
1.000000000000000 0.000000000000000 0.000000000000000 0.000000000000000 
0.000000000000000 -0.000000000000000 -1.000000000000000 0.000000000000000 
0.000000000000000 1.000000000000000 -0.000000000000000 0.000000000000000 
2  44 1 7 -1 38 1 0
2  44 -1 0
2  38 -1 7 1 44 -1 0
1
1.000000000000000 0.000000000000000 0.000000000000000 0.000000000000000 
0.000000000000000 1.000000000000000 0.000000000000000 0.000000000000000 
0.000000000000000 0.000000000000000 1.000000000000000 2.100000000000000 
2  48 -1 38 -1 7 1 44 -1 0
2  9 1 8 -1 38 -1 7 1 44 -1 0
2  8 -1 38 -1 7 1 44 -1 0
2  44 1 7 -1 38 1 8 1 9 -1 0
Curve2ds 44
1 0.00000000000000000 0.00000000000000000 0.00000000000000000 -1.00000000000000000 
1 6.28318530717958623 0.00000000000000000 0.00000000000000000 -1.00000000000000000 
1 0.00000000000000000 0.00000000000000000 1.00000000000000000 0.00000000000000000 
1 0.00000000000000000 -6.80000000000000071 1.00000000000000000 0.00000000000000000 
2 0.00000000000000002 0.00000000000000036 0.00000000000000000 1.00000000000000000 -1.00000000000000000 0.00000000000000000 3.79999999999999982
2 0.00000000000000002 0.00000000000000036 0.00000000000000000 1.00000000000000000 -1.00000000000000000 0.00000000000000000 2.12000000000000011
1 0.00000000000000000 -3.54999999999999982 1.00000000000000000 0.00000000000000000 
2 0.00000000000000002 0.00000000000000036 0.00000000000000000 1.00000000000000000 -1.00000000000000000 0.00000000000000000 1.50000000000000000
1 0.00000000000000000 -4993.60000000000036380 1.00000000000000000 0.00000000000000000 
1 0.00000000000000000 0.00000000000000000 1.00000000000000000 0.00000000000000000 
1 0.00000000000000000 -8.40000000000000036 1.00000000000000000 0.00000000000000000 
2 0.00000000000000007 0.00000000000000012 0.00000000000000000 1.00000000000000000 -1.00000000000000000 0.00000000000000000 2.12000000000000011
1 1.12740482176917056 0.00000000000000000 0.00000000000000000 1.00000000000000000 
1 3.20949161623403656 -3.14999999999999991 0.00000000000000000 -1.00000000000000000 
1 0.00000000000000000 -3.14999999999999991 1.00000000000000000 0.00000000000000000 
2 0.00000000000000000 0.00000000000000000 0.00000000000000000 1.00000000000000000 1.00000000000000000 -0.00000000000000000 2.12000000000000011
2 0.00000000000000000 0.00000000000000000 0.00000000000000000 1.00000000000000000 1.00000000000000000 -0.00000000000000000 2.12000000000000011
1 2.01418783182062278 0.00000000000000000 0.00000000000000000 1.00000000000000000 
1 1.39050838376596309 -3.14999999999999991 0.00000000000000000 -1.00000000000000000 
1 4.26899747535896346 0.00000000000000000 0.00000000000000000 1.00000000000000000 
1 3.20949161623403656 -3.14999999999999991 0.00000000000000000 -1.00000000000000000 
2 0.00000000000000000 0.00000000000000000 0.00000000000000000 1.00000000000000000 1.00000000000000000 -0.00000000000000000 2.12000000000000011
1 5.15578048541041589 0.00000000000000000 0.00000000000000000 1.00000000000000000 
1 1.39050838376596309 -3.14999999999999991 0.00000000000000000 -1.00000000000000000 
1 0.00000000000000000 0.00000000000000000 0.00000000000000000 -1.00000000000000000 
1 6.28318530717958623 0.00000000000000000 0.00000000000000000 -1.00000000000000000 
1 0.00000000000000000 0.00000000000000000 0.00000000000000000 -1.00000000000000000 
1 6.28318530717958623 0.00000000000000000 0.00000000000000000 -1.00000000000000000 
2 0.00000000000000007 0.00000000000000012 0.00000000000000000 1.00000000000000000 -1.00000000000000000 0.00000000000000000 1.50000000000000000
1 0.00000000000000000 -4996.85000000000036380 1.00000000000000000 0.00000000000000000 
8 -3.69399999999999995 1.39399999999999991
1 1.91500000000000004 1.15000000000000013 0.00000000000000000 1.00000000000000000 
8 -3.69399999999999995 1.39399999999999991
1 1.14999999999999991 -3.14999999999999991 -1.00000000000000000 -0.00000000000000000 
8 -3.69399999999999995 1.39400000000000035
1 -1.91500000000000004 -1.14999999999999969 -0.00000000000000000 -1.00000000000000000 
8 -3.69399999999999995 1.39400000000000035
1 1.14999999999999991 -3.14999999999999991 -1.00000000000000000 0.00000000000000000 
1 1.91500000000000004 -2.29999999999999982 0.00000000000000000 1.00000000000000000 
1 0.00000000000000000 0.00000000000000000 1.00000000000000000 0.00000000000000000 
1 0.00000000000000000 -2.10000000000000009 1.00000000000000000 0.00000000000000000 
1 0.00000000000000000 0.00000000000000000 1.00000000000000000 0.00000000000000000 
1 1.91500000000000004 -2.29999999999999982 0.00000000000000000 1.00000000000000000 
1 -1.91500000000000004 2.29999999999999982 0.00000000000000000 -1.00000000000000000 
1 0.00000000000000000 -0.00000000000000000 1.00000000000000000 0.00000000000000000 
1 0.00000000000000000 -2.10000000000000009 1.00000000000000000 0.00000000000000000 
1 0.00000000000000000 -0.00000000000000000 1.00000000000000000 0.00000000000000000 
1 -1.91500000000000004 2.29999999999999982 0.00000000000000000 -1.00000000000000000 
Curves 17
1 3.79999999999999982 0.00000000000000000 -0.40000000000000002 0.00000000000000000 0.00000000000000000 1.00000000000000000 
2 0.00000000000000000 0.00000000000000000 0.00000000000000000 0.00000000000000000 0.00000000000000000 1.00000000000000000 1.00000000000000000 0.00000000000000000 -0.00000000000000000 -0.00000000000000000 1.00000000000000000 0.00000000000000000 3.79999999999999982
2 0.00000000000000000 0.00000000000000000 -0.39999999999999991 0.00000000000000000 0.00000000000000000 1.00000000000000000 1.00000000000000000 0.00000000000000000 -0.00000000000000000 -0.00000000000000000 1.00000000000000000 0.00000000000000000 2.12000000000000011
2 0.00000000000000000 0.00000000000000000 6.39999999999963620 0.00000000000000000 0.00000000000000000 1.00000000000000000 1.00000000000000000 0.00000000000000000 -0.00000000000000000 -0.00000000000000000 1.00000000000000000 0.00000000000000000 1.50000000000000000
2 0.00000000000000000 0.00000000000000000 0.00000000000000000 0.00000000000000000 0.00000000000000000 1.00000000000000000 1.00000000000000000 0.00000000000000000 -0.00000000000000000 -0.00000000000000000 1.00000000000000000 0.00000000000000000 2.12000000000000011
1 0.90949161623403674 1.91500000000000004 3.14999999999999991 0.00000000000000000 0.00000000000000000 1.00000000000000000 
2 0.00000000000000000 0.00000000000000000 0.00000000000000000 0.00000000000000000 0.00000000000000000 1.00000000000000000 1.00000000000000000 0.00000000000000000 -0.00000000000000000 -0.00000000000000000 1.00000000000000000 0.00000000000000000 2.12000000000000011
1 -0.90949161623403674 1.91500000000000004 3.14999999999999991 0.00000000000000000 0.00000000000000000 1.00000000000000000 
1 -0.90949161623403674 -1.91500000000000004 3.14999999999999991 0.00000000000000000 0.00000000000000000 1.00000000000000000 
1 0.90949161623403674 -1.91500000000000004 3.14999999999999991 0.00000000000000000 0.00000000000000000 1.00000000000000000 
1 2.12000000000000011 0.00000000000000000 3.14999999999999991 0.00000000000000000 0.00000000000000000 -1.00000000000000000 
1 1.50000000000000000 0.00000000000000000 5000.00000000000000000 0.00000000000000000 0.00000000000000000 -1.00000000000000000 
2 0.00000000000000000 0.00000000000000000 3.14999999999963620 0.00000000000000000 0.00000000000000000 1.00000000000000000 1.00000000000000000 0.00000000000000000 -0.00000000000000000 -0.00000000000000000 1.00000000000000000 0.00000000000000000 1.50000000000000000
1 1.14999999999999991 -1.91500000000000004 3.14999999999999991 1.00000000000000000 0.00000000000000000 0.00000000000000000 
1 -1.14999999999999991 1.91500000000000004 3.14999999999999991 -1.00000000000000000 0.00000000000000000 -0.00000000000000000 
1 -2.29999999999999982 1.91500000000000004 0.00000000000000000 1.00000000000000000 0.00000000000000000 0.00000000000000000 
1 2.29999999999999982 -1.91500000000000004 0.00000000000000000 -1.00000000000000000 0.00000000000000000 0.00000000000000000 
Polygon3D 0
PolygonOnTriangulations 0
Surfaces 11
2 0.00000000000000000 0.00000000000000000 -0.40000000000000002 -0.00000000000000000 -0.00000000000000000 -1.00000000000000000 1.00000000000000000 0.00000000000000000 0.00000000000000000 0.00000000000000000 1.00000000000000000 0.00000000000000000 3.79999999999999982
1 -0.00000000000000036 -0.00000000000000000 0.00000000000000002 0.00000000000000000 -1.00000000000000000 -0.00000000000000022 0.00000000000000000 0.00000000000000022 -1.00000000000000000 1.00000000000000000 0.00000000000000000 0.00000000000000000 
2 0.00000000000000000 0.00000000000000000 3.14999999999999991 0.00000000000000000 0.00000000000000000 1.00000000000000000 1.00000000000000000 0.00000000000000000 0.00000000000000000 0.00000000000000000 1.00000000000000000 0.00000000000000000 2.12000000000000011
2 0.00000000000000000 0.00000000000000000 5000.00000000000000000 0.00000000000000000 0.00000000000000000 1.00000000000000000 1.00000000000000000 0.00000000000000000 0.00000000000000000 0.00000000000000000 1.00000000000000000 0.00000000000000000 1.50000000000000000
1 -0.00000000000000012 -0.00000000000000000 0.00000000000000007 -0.00000000000000000 -1.00000000000000000 -0.00000000000000022 0.00000000000000000 0.00000000000000022 -1.00000000000000000 1.00000000000000000 -0.00000000000000000 -0.00000000000000000 
1 -2.29999999999999982 1.91500000000000004 0.00000000000000000 0.00000000000000000 1.00000000000000000 0.00000000000000000 1.00000000000000000 0.00000000000000000 0.00000000000000000 0.00000000000000000 0.00000000000000000 -1.00000000000000000 
1 0.00000000000000000 0.00000000000000000 0.00000000000000000 0.00000000000000000 1.00000000000000000 0.00000000000000022 0.00000000000000000 -0.00000000000000022 1.00000000000000000 1.00000000000000000 0.00000000000000000 -0.00000000000000000 
1 0.00000000000000000 0.00000000000000000 0.00000000000000000 0.00000000000000000 1.00000000000000000 0.00000000000000022 0.00000000000000000 -0.00000000000000022 1.00000000000000000 1.00000000000000000 0.00000000000000000 -0.00000000000000000 
1 2.29999999999999982 -1.91500000000000004 0.00000000000000000 0.00000000000000000 -1.00000000000000000 0.00000000000000000 -1.00000000000000000 0.00000000000000000 0.00000000000000000 -0.00000000000000000 -0.00000000000000000 -1.00000000000000000 
1 -2.29999999999999982 1.91500000000000004 0.00000000000000000 0.00000000000000000 1.00000000000000000 0.00000000000000000 1.00000000000000000 0.00000000000000000 0.00000000000000000 0.00000000000000000 0.00000000000000000 -1.00000000000000000 
1 2.29999999999999982 -1.91500000000000004 0.00000000000000000 0.00000000000000000 -1.00000000000000000 0.00000000000000000 -1.00000000000000000 0.00000000000000000 0.00000000000000000 -0.00000000000000000 -0.00000000000000000 -1.00000000000000000 
Triangulations 0

TShapes 58
Ve
0.000000100000000
3.800000000000000 0.000000000000000 0.000000000000000
0 0

0101101
*
Ed
 0.000000100000000 1 1 0
1  1 0 0.000000000000000 6.800000000000001
3  1 2CN 1 0 0.000000000000000 6.800000000000001
0

0101000
+58 13 -58 15 *
Ed
 0.000000100000000 1 1 0
1  2 0 0.000000000000000 6.283185307179586
2  3 1 18 0.000000000000000 6.283185307179586
2  4 1 19 0.000000000000000 6.283185307179586
2  5 2 20 0.000000000000000 6.283185307179586
0

0101000
+58 20 -58 20 *
Wi

0101100
+57 0 -57 0 -56 17 +56 21 *
Fa
0  0.000000100000000 1 0

0111000
+55 0 *
Wi

0101100
+56 24 *
Ve
0.000000100000001
2.120000000000000 0.000000000000000 -0.400000000000000
0 0

0101101
*
Ed
 0.000000100000000 1 1 0
1  3 0 0.000000000000000 6.283185307179586
2  6 2 23 0.000000000000000 6.283185307179586
2  7 3 0 0.000000000000000 6.283185307179586
0

0101000
+52 0 -52 0 *
Wi

0101100
-51 0 *
Fa
0  0.000000100000000 2 23

0101000
+53 0 +50 0 *
Wi

0101100
+56 27 *
Ve
0.000000100000000
1.500000000000000 0.000000000000000 6.399999999999636
0 0

0101101
*
Ed
 0.000000100000000 1 1 0
1  4 0 0.000000000000000 6.283185307179586
2  8 2 26 0.000000000000000 6.283185307179586
2  9 4 0 0.000000000000000 6.283185307179586
0

0101000
+47 0 -47 0 *
Wi

0101100
-46 0 *
Fa
0  0.000000100000000 2 26

0111000
+48 0 +45 0 *
Ve
0.000000100000000
2.120000000000000 0.000000000000000 0.000000000000000
0 0

0101101
*
Ve
0.000000150000000
0.909491616234037 1.915000000000000 3.150000000000000
0 0

0101101
*
Ed
 0.000000100000000 1 1 0
1  5 0 0.000000000000000 1.127404821769171
2  10 3 31 0.000000000000000 1.127404821769171
2  11 3 33 0.000000000000000 1.127404821769171
2  12 5 34 0.000000000000000 1.127404821769171
0

0101000
+43 34 -42 35 *
Ve
0.000000150001000
0.909491616234037 1.915000000000000 0.000000000000000
0 0

0101101
*
Ed
 0.000000150000000 1 1 0
1  6 0 -3.150000000000000 0.000000000000000
2  13 3 22 -3.150000000000000 0.000000000000000
2  14 6 0 -3.150000000000000 0.000000000000000
0

0101000
+40 36 -42 0 *
Ve
0.000000150001000
-0.909491616234037 1.915000000000000 0.000000000000000
0 0

0101101
*
Ed
 0.000000100000000 1 1 0
1  7 0 1.127404821769171 2.014187831820623
2  15 3 37 1.127404821769171 2.014187831820623
2  16 7 39 1.127404821769171 2.014187831820623
2  17 8 40 1.127404821769171 2.014187831820623
0

0101000
+40 0 -38 0 *
Ve
0.000000150000000
-0.909491616234037 1.915000000000000 3.150000000000000
0 0

0101101
*
Ed
 0.000000150000000 1 1 0
1  8 0 -3.150000000000000 0.000000000000000
2  18 3 22 -3.150000000000000 0.000000000000000
2  19 6 0 -3.150000000000000 0.000000000000000
0

0101000
+38 36 -36 0 *
Ve
0.000000150000000
-0.909491616234037 -1.915000000000000 3.150000000000000
0 0

0101101
*
Ed
 0.000000100000000 1 1 0
1  5 0 2.014187831820623 4.268997475358963
2  10 3 31 2.014187831820623 4.268997475358963
2  11 3 33 2.014187831820623 4.268997475358963
2  12 5 34 2.014187831820623 4.268997475358963
0

0101000
+36 35 -34 35 *
Ve
0.000000150001000
-0.909491616234037 -1.915000000000000 0.000000000000000
0 0

0101101
*
Ed
 0.000000150000000 1 1 0
1  9 0 -3.150000000000000 0.000000000000000
2  20 3 22 -3.150000000000000 0.000000000000000
2  21 9 0 -3.150000000000000 0.000000000000000
0

0101000
+32 36 -34 0 *
Ve
0.000000150001000
0.909491616234037 -1.915000000000000 0.000000000000000
0 0

0101101
*
Ed
 0.000000100000000 1 1 0
1  7 0 4.268997475358963 5.155780485410416
2  15 3 37 4.268997475358963 5.155780485410416
2  16 7 39 4.268997475358963 5.155780485410416
2  22 8 40 4.268997475358963 5.155780485410416
0

0101000
+32 0 -30 0 *
Ve
0.000000150000000
0.909491616234037 -1.915000000000000 3.150000000000000
0 0

0101101
*
Ed
 0.000000150000000 1 1 0
1  10 0 -3.150000000000000 0.000000000000000
2  23 3 22 -3.150000000000000 0.000000000000000
2  24 9 0 -3.150000000000000 0.000000000000000
0

0101000
+30 36 -28 0 *
Ed
 0.000000100000000 1 1 0
1  5 0 5.155780485410416 6.283185307179586
2  10 3 31 5.155780485410416 6.283185307179586
2  11 3 33 5.155780485410416 6.283185307179586
2  12 5 34 5.155780485410416 6.283185307179586
0

0101000
+28 35 -43 34 *
Ed
 0.000000100000000 1 1 0
1  11 0 0.000000000000000 3.550000000000000
3  25 26CN 3 0 0.000000000000000 3.550000000000000
0

0101000
+43 41 -52 0 *
Wi

0101000
-41 30 +39 0 -37 36 -35 0 -33 30 +31 0 -29 36 -27 0 -26 30 -25 22 
+51 22 +25 22 *
Fa
0  0.000000100000000 3 22

0101000
+24 0 *
Ve
0.000000100000000
1.500000000000000 0.000000000000000 3.149999999999636
0 0

0101101
*
Ed
 0.000000100000000 1 1 0
1  12 0 4993.600000000000364 4996.850000000000364
3  27 28CN 4 0 4993.600000000000364 4996.850000000000364
0

0101000
+47 0 -22 0 *
Ed
 0.000000100000000 1 1 0
1  13 0 0.000000000000000 6.283185307179586
2  29 5 42 0.000000000000000 6.283185307179586
2  30 4 0 0.000000000000000 6.283185307179586
0

0101000
+22 0 -22 0 *
Wi

0101100
-46 0 -21 0 +20 0 +21 0 *
Fa
0  0.000000100000000 4 0

0111000
+19 0 *
Ed
 0.000000150000000 1 1 0
1  14 0 -2.059491616234037 -0.240508383765963
2  31 5 43 -2.059491616234037 -0.240508383765963
2  32 9 0 -2.059491616234037 -0.240508383765963
0

0101000
+34 0 -28 0 *
Ed
 0.000000150000000 1 1 0
1  15 0 -2.059491616234037 -0.240508383765963
2  33 5 43 -2.059491616234037 -0.240508383765963
2  34 6 0 -2.059491616234037 -0.240508383765963
0

0101000
+42 0 -36 0 *
Wi

0101100
+26 30 +17 0 +33 30 +16 0 +41 30 *
Wi

0101100
-20 25 *
Fa
0  0.000000100000000 5 43

0101000
+15 0 +14 0 *
Ed
 0.000000150000000 1 1 0
1  16 0 1.390508383765963 3.209491616234037
2  35 7 46 1.390508383765963 3.209491616234037
2  36 10 47 1.390508383765963 3.209491616234037
2  37 10 49 1.390508383765963 3.209491616234037
2  38 6 50 1.390508383765963 3.209491616234037
2  39 8 51 1.390508383765963 3.209491616234037
0

0101000
+38 47 -40 47 *
Wi

0101100
-12 45 -37 0 *
Fa
0  0.000000100000000 7 39

0101000
+11 0 *
Ed
 0.000000150000000 1 1 0
1  17 0 1.390508383765963 3.209491616234037
2  40 7 46 1.390508383765963 3.209491616234037
2  41 11 47 1.390508383765963 3.209491616234037
2  42 11 49 1.390508383765963 3.209491616234037
2  43 9 50 1.390508383765963 3.209491616234037
2  44 8 51 1.390508383765963 3.209491616234037
0

0101000
+30 47 -32 47 *
Wi

0101100
-29 0 -9 45 *
Fa
0  0.000000100000000 7 39

0101000
+8 0 *
Wi

0101000
+39 0 +16 0 -35 0 +12 52 *
Fa
0  0.000000150000000 6 0

0101000
-6 0 *
Wi

0101000
+31 0 +17 0 -27 0 +9 52 *
Fa
0  0.000000150000000 9 0

0101000
-4 0 *
Sh

0101000
-54 10 -49 22 +44 25 -23 0 -18 25 -13 0 +10 36 +7 36 -5 0 -3 0 
*
So

1100000
+2 0 *

+1 1 
