# Supplementary material for: Fabricating a Raman spectrometer using an optical pickup unit and pulsed power
Source: Sci Rep. 2020 Jul 16;10:11692. doi: 10.1038/s41598-020-68650-7 (PMC7366627; doi:10.1038/s41598-020-68650-7)
Supplement: Supplementary file 3 — Supplementary file3 (FCSTD 34 kb) [file 41598_2020_68650_MOESM3_ESM.fcstd › PartShape16.brp]

CASCADE Topology V1, (c) Matra-Datavision
Locations 11
1
1.000000000000000 0.000000000000000 0.000000000000000 0.000000000000000 
0.000000000000000 -0.000000000000000 -1.000000000000000 0.000000000000000 
0.000000000000000 1.000000000000000 -0.000000000000000 0.000000000000000 
1
1.000000000000000 0.000000000000000 0.000000000000000 0.000000000000000 
0.000000000000000 1.000000000000000 0.000000000000000 5000.000000000000000 
0.000000000000000 0.000000000000000 1.000000000000000 -0.000000000001110 
2  1 -1 2 1 0
1
1.000000000000000 0.000000000000000 0.000000000000000 -0.000000000000000 
0.000000000000000 1.000000000000000 0.000000000000000 -10000.000000000000000 
0.000000000000000 0.000000000000000 1.000000000000000 0.000000000002220 
2  1 -1 2 1 4 1 0
1
1.000000000000000 0.000000000000000 0.000000000000000 0.000000000000000 
0.000000000000000 1.000000000000000 0.000000000000000 0.000000000000000 
0.000000000000000 0.000000000000000 1.000000000000000 0.000000000000000 
2  6 1 1 -1 2 1 0
2  2 -1 1 1 6 -1 0
2  4 -1 2 -1 1 1 6 -1 0
2  6 -1 0
2  6 1 1 -1 2 1 4 1 0
Curve2ds 12
1 1.03000000000000025 0.00000000000000023 0.00000000000000000 -1.00000000000000000 
1 0.00000000000000000 0.00000000000000000 0.00000000000000000 -1.00000000000000000 
1 0.00000000000000000 0.00000000000000000 0.00000000000000000 -1.00000000000000000 
1 4.40000000000000036 0.00000000000000000 0.00000000000000000 -1.00000000000000000 
1 0.00000000000000000 0.00000000000000000 1.00000000000000000 0.00000000000000000 
1 0.00000000000000000 -10000.00000000000000000 1.00000000000000000 0.00000000000000000 
1 1.03000000000000025 -0.00000000000000023 0.00000000000000000 -1.00000000000000000 
1 0.00000000000000000 0.00000000000000000 1.00000000000000000 0.00000000000000000 
1 0.00000000000000000 -10000.00000000000000000 1.00000000000000000 0.00000000000000000 
1 0.00000000000000000 0.00000000000000000 0.00000000000000000 -1.00000000000000000 
1 0.00000000000000000 0.00000000000000000 1.00000000000000000 0.00000000000000000 
1 0.00000000000000000 -10000.00000000000000000 1.00000000000000000 0.00000000000000000 
Curves 8
1 -2.20000000000000018 5000.00000000000000000 5.46999999999888953 -0.00000000000000000 -1.00000000000000000 0.00000000000000022 
1 2.20000000000000018 5000.00000000000000000 5.46999999999888953 -0.00000000000000000 -1.00000000000000000 0.00000000000000022 
1 -2.20000000000000018 -5.46999999999999975 0.00000000000000000 1.00000000000000000 0.00000000000000000 0.00000000000000000 
1 2.20000000000000018 5000.00000000000000000 6.49999999999888978 -0.00000000000000000 -1.00000000000000000 0.00000000000000022 
1 2.20000000000000018 -5.46999999999999975 0.00000000000000000 0.00000000000000000 -1.00000000000000000 0.00000000000000000 
1 -2.20000000000000018 5000.00000000000000000 6.49999999999888978 -0.00000000000000000 -1.00000000000000000 0.00000000000000022 
1 2.20000000000000018 -6.50000000000000000 0.00000000000000000 -1.00000000000000000 0.00000000000000000 0.00000000000000000 
1 -2.20000000000000018 -6.50000000000000000 0.00000000000000000 0.00000000000000000 1.00000000000000000 0.00000000000000000 
Polygon3D 0
PolygonOnTriangulations 0
Surfaces 5
1 -2.20000000000000018 5000.00000000000000000 5.46999999999888953 -0.00000000000000000 0.00000000000000022 1.00000000000000000 1.00000000000000000 0.00000000000000000 0.00000000000000000 0.00000000000000000 1.00000000000000000 -0.00000000000000022 
1 -2.20000000000000018 5000.00000000000000000 6.49999999999888978 1.00000000000000000 0.00000000000000000 0.00000000000000000 0.00000000000000000 -0.00000000000000022 -1.00000000000000000 0.00000000000000000 1.00000000000000000 -0.00000000000000022 
1 2.20000000000000018 5000.00000000000000000 5.46999999999888953 -1.00000000000000000 0.00000000000000000 0.00000000000000000 0.00000000000000000 0.00000000000000022 1.00000000000000000 0.00000000000000000 1.00000000000000000 -0.00000000000000022 
1 2.20000000000000018 5000.00000000000000000 6.49999999999888978 0.00000000000000000 -0.00000000000000022 -1.00000000000000000 -1.00000000000000000 0.00000000000000000 -0.00000000000000000 0.00000000000000000 1.00000000000000000 -0.00000000000000022 
1 0.00000000000000000 -5.98499999999999854 0.00000000000000000 -0.00000000000000000 -0.00000000000000000 -1.00000000000000000 -1.00000000000000000 0.00000000000000000 0.00000000000000000 0.00000000000000000 1.00000000000000000 -0.00000000000000000 
Triangulations 0

TShapes 24
Ve
0.000000100000000
-2.200000000000000 -5.470000000000000 0.000000000000000
0 0

0101101
*
Ed
 0.000000100000000 1 1 0
1  1 0 0.000000000000000 10000.000000000000000
2  1 2 0 0.000000000000000 10000.000000000000000
2  2 1 0 0.000000000000000 10000.000000000000000
0

0101000
+24 3 -24 5 *
Ve
0.000000100000000
2.200000000000000 -5.470000000000000 0.000000000000000
0 0

0101101
*
Ed
 0.000000100000000 1 1 0
1  2 0 0.000000000000000 10000.000000000000000
2  3 3 0 0.000000000000000 10000.000000000000000
2  4 1 0 0.000000000000000 10000.000000000000000
0

0101000
+22 3 -22 5 *
Ed
 0.000000100000000 1 1 0
1  3 0 0.000000000000000 4.400000000000000
2  5 1 8 0.000000000000000 4.400000000000000
2  6 1 9 0.000000000000000 4.400000000000000
0

0101000
+24 10 -22 10 *
Wi

0101100
+23 0 -21 0 -20 7 +20 11 *
Fa
0  0.000000100000000 1 0

0111000
+19 0 *
Ve
0.000000100000000
2.200000000000000 -6.500000000000000 0.000000000000000
0 0

0101101
*
Ed
 0.000000100000000 1 1 0
1  4 0 0.000000000000000 10000.000000000000000
2  7 3 0 0.000000000000000 10000.000000000000000
0

0101000
+17 3 -17 5 *
Ed
 0.000000100000000 1 1 0
1  5 0 0.000000000000000 1.030000000000000
2  8 3 8 0.000000000000000 1.030000000000000
2  9 3 9 0.000000000000000 1.030000000000000
0

0101000
+22 10 -17 10 *
Wi

0101100
+21 0 -16 0 -15 7 +15 11 *
Fa
0  0.000000100000000 3 0

0111000
+14 0 *
Ve
0.000000100000000
-2.200000000000000 -6.500000000000000 0.000000000000000
0 0

0101101
*
Ed
 0.000000100000000 1 1 0
1  6 0 0.000000000000000 10000.000000000000000
2  10 2 0 0.000000000000000 10000.000000000000000
0

0101000
+12 3 -12 5 *
Ed
 0.000000100000000 1 1 0
1  7 0 0.000000000000000 4.400000000000000
0

0101000
+17 10 -12 10 *
Wi

0101100
+16 0 -11 0 -10 7 +10 11 *
Fa
0  0.000000100000000 4 0

0111000
+9 0 *
Ed
 0.000000100000000 1 1 0
1  8 0 0.000000000000000 1.030000000000000
2  11 2 8 0.000000000000000 1.030000000000000
2  12 2 9 0.000000000000000 1.030000000000000
0

0101000
+12 10 -24 10 *
Wi

0101100
+11 0 -23 0 -7 7 +7 11 *
Fa
0  0.000000100000000 2 0

0111000
+6 0 *
Wi

0101100
+20 0 +15 0 +10 0 +7 0 *
Fa
0  0.000000100000000 5 0

0111000
+4 6 *
Sh

0101100
+18 0 +13 0 +8 0 +5 0 +3 3 -3 5 *
So

1100000
-2 0 *

+1 0 
