# Supplementary material for: Fabricating a Raman spectrometer using an optical pickup unit and pulsed power
Source: Sci Rep. 2020 Jul 16;10:11692. doi: 10.1038/s41598-020-68650-7 (PMC7366627; doi:10.1038/s41598-020-68650-7)
Supplement: Supplementary file 3 — Supplementary file3 (FCSTD 34 kb) [file 41598_2020_68650_MOESM3_ESM.fcstd › PartShape17.brp]

CASCADE Topology V1, (c) Matra-Datavision
Locations 59
1
1.000000000000000 0.000000000000000 0.000000000000000 0.000000000000000 
0.000000000000000 -0.000000000000000 -1.000000000000000 0.000000000000000 
0.000000000000000 1.000000000000000 -0.000000000000000 0.000000000000000 
1
1.000000000000000 0.000000000000000 0.000000000000000 0.000000000000000 
0.000000000000000 -0.000000000000000 -1.000000000000000 0.000000000000000 
0.000000000000000 1.000000000000000 -0.000000000000000 0.000000000000000 
1
1.000000000000000 0.000000000000000 0.000000000000000 0.000000000000000 
0.000000000000000 -0.000000000000000 -1.000000000000000 0.000000000000000 
0.000000000000000 1.000000000000000 -0.000000000000000 0.000000000000000 
1
1.000000000000000 0.000000000000000 0.000000000000000 0.000000000000000 
0.000000000000000 -0.000000000000000 -1.000000000000000 0.000000000000000 
0.000000000000000 1.000000000000000 -0.000000000000000 0.000000000000000 
1
1.000000000000000 0.000000000000000 0.000000000000000 0.000000000000000 
0.000000000000000 -0.000000000000000 -1.000000000000000 0.000000000000000 
0.000000000000000 1.000000000000000 -0.000000000000000 0.000000000000000 
1
1.000000000000000 0.000000000000000 0.000000000000000 0.000000000000000 
0.000000000000000 -0.000000000000000 -1.000000000000000 0.000000000000000 
0.000000000000000 1.000000000000000 -0.000000000000000 0.000000000000000 
1
1.000000000000000 0.000000000000000 0.000000000000000 0.000000000000000 
0.000000000000000 -0.000000000000000 -1.000000000000000 0.000000000000000 
0.000000000000000 1.000000000000000 -0.000000000000000 0.000000000000000 
1
1.000000000000000 0.000000000000000 0.000000000000000 0.000000000000000 
0.000000000000000 -0.000000000000000 -1.000000000000000 0.000000000000000 
0.000000000000000 1.000000000000000 -0.000000000000000 0.000000000000000 
1
1.000000000000000 0.000000000000000 0.000000000000000 0.000000000000000 
0.000000000000000 -0.000000000000000 -1.000000000000000 0.000000000000000 
0.000000000000000 1.000000000000000 -0.000000000000000 0.000000000000000 
1
1.000000000000000 0.000000000000000 0.000000000000000 0.000000000000000 
0.000000000000000 -0.000000000000000 -1.000000000000000 0.000000000000000 
0.000000000000000 1.000000000000000 -0.000000000000000 0.000000000000000 
1
1.000000000000000 0.000000000000000 0.000000000000000 0.000000000000000 
0.000000000000000 -0.000000000000000 -1.000000000000000 0.000000000000000 
0.000000000000000 1.000000000000000 -0.000000000000000 0.000000000000000 
2  2 1 3 -1 4 1 5 -1 6 1 7 -1 8 1 9 -1 10 1 11 -1 0
1
1.000000000000000 0.000000000000000 0.000000000000000 0.000000000000000 
0.000000000000000 -0.000000000000000 -1.000000000000000 0.000000000000000 
0.000000000000000 1.000000000000000 -0.000000000000000 0.000000000000000 
1
1.000000000000000 0.000000000000000 0.000000000000000 0.000000000000000 
0.000000000000000 -0.000000000000000 -1.000000000000000 0.000000000000000 
0.000000000000000 1.000000000000000 -0.000000000000000 0.000000000000000 
1
1.000000000000000 0.000000000000000 0.000000000000000 -0.000000000000000 
0.000000000000000 1.000000000000000 0.000000000000000 -0.000000000000000 
0.000000000000000 0.000000000000000 1.000000000000000 -0.400000000000000 
2  13 1 14 -1 15 1 2 1 3 -1 4 1 5 -1 6 1 7 -1 8 1 9 -1 10 1 11 -1 0
2  15 -1 14 1 13 -1 0
1
1.000000000000000 0.000000000000000 0.000000000000000 0.000000000000000 
0.000000000000000 1.000000000000000 0.000000000000000 0.000000000000000 
0.000000000000000 0.000000000000000 1.000000000000000 6.800000000000001 
2  18 -1 15 -1 14 1 13 -1 0
2  13 -1 0
2  14 -1 15 1 0
2  14 -1 15 1 18 1 0
2  13 1 14 -1 15 1 18 1 2 1 3 -1 4 1 5 -1 6 1 7 -1 8 1 9 -1 10 1 11 -1 0
2  11 1 10 -1 9 1 8 -1 7 1 6 -1 5 1 4 -1 3 1 2 -1 18 -1 15 -1 14 1 13 -1 0
2  4 1 5 -1 6 1 7 -1 8 1 9 -1 10 1 11 -1 0
2  14 -1 15 1 2 1 3 -1 0
2  13 1 14 -1 15 1 2 1 3 -1 0
2  14 -1 15 1 18 1 2 1 3 -1 4 1 5 -1 6 1 7 -1 8 1 9 -1 10 1 11 -1 0
2  6 1 7 -1 8 1 9 -1 10 1 11 -1 0
2  10 1 11 -1 0
2  4 1 5 -1 6 1 7 -1 8 1 9 -1 0
1
1.000000000000000 0.000000000000000 0.000000000000000 0.000000000000000 
0.000000000000000 -0.000000000000000 -1.000000000000000 0.000000000000000 
0.000000000000000 1.000000000000000 -0.000000000000000 0.000000000000000 
1
1.000000000000000 0.000000000000000 0.000000000000000 -0.000000000000000 
0.000000000000000 1.000000000000000 0.000000000000000 -0.000000000000000 
0.000000000000000 0.000000000000000 1.000000000000000 3.150000000000000 
2  32 1 3 -1 33 1 4 1 5 -1 6 1 7 -1 8 1 9 -1 0
2  33 -1 3 1 32 -1 0
1
1.000000000000000 0.000000000000000 0.000000000000000 0.000000000000000 
0.000000000000000 1.000000000000000 0.000000000000000 0.000000000000000 
0.000000000000000 0.000000000000000 1.000000000000000 -8.400000000000000 
2  36 -1 33 -1 3 1 32 -1 0
2  32 -1 0
2  9 1 8 -1 7 1 6 -1 5 1 4 -1 33 -1 3 1 32 -1 0
2  8 1 9 -1 0
2  4 1 5 -1 6 1 7 -1 0
1
1.000000000000000 0.000000000000000 0.000000000000000 -0.000000000000000 
0.000000000000000 1.000000000000000 0.000000000000000 -0.000000000000000 
0.000000000000000 0.000000000000000 1.000000000000000 -0.000000000000000 
2  7 -1 42 1 0
2  8 -1 0
2  3 -1 33 1 0
2  11 1 10 -1 9 1 8 -1 7 1 6 -1 0
2  3 -1 33 1 4 1 5 -1 0
2  3 -1 33 1 4 1 5 -1 6 1 7 -1 8 1 9 -1 0
2  6 1 7 -1 8 1 9 -1 0
1
1.000000000000000 0.000000000000000 0.000000000000000 0.000000000000000 
0.000000000000000 -0.000000000000000 -1.000000000000000 0.000000000000000 
0.000000000000000 1.000000000000000 -0.000000000000000 0.000000000000000 
2  50 1 7 -1 42 1 8 1 9 -1 0
2  50 -1 0
2  42 -1 7 1 50 -1 0
1
1.000000000000000 0.000000000000000 0.000000000000000 0.000000000000000 
0.000000000000000 1.000000000000000 0.000000000000000 0.000000000000000 
0.000000000000000 0.000000000000000 1.000000000000000 2.100000000000000 
2  54 -1 42 -1 7 1 50 -1 0
2  9 1 8 -1 42 -1 7 1 50 -1 0
2  8 -1 42 -1 7 1 50 -1 0
2  8 1 9 -1 10 1 11 -1 0
2  50 1 7 -1 42 1 0
Curve2ds 64
1 0.00000000000000000 0.00000000000000000 1.00000000000000000 0.00000000000000000 
1 0.00000000000000000 -6.80000000000000071 1.00000000000000000 0.00000000000000000 
2 0.00000000000000002 0.00000000000000036 0.00000000000000000 1.00000000000000000 -1.00000000000000000 0.00000000000000000 3.79999999999999982
1 0.00000000000000000 0.00000000000000000 0.00000000000000000 -1.00000000000000000 
1 6.28318530717958623 0.00000000000000000 0.00000000000000000 -1.00000000000000000 
8 -6.80000060000000062 -5.76700000000000035
1 5.32982608400004576 0.00000000000000000 0.00000000000000000 1.00000000000000000 
8 -6.80000060000000062 -5.76700000000000035
1 -5.87000000000000099 -5003.09838667696567427 -1.00000000000000000 0.00000000000000022 
1 6.28318530717958623 -5.87000000000000011 -1.00000000000000000 0.00000000000000000 
2 2.20000000000000018 -5000.00000000000000000 1.00000000000000000 0.00000000000000000 0.00000000000000000 -1.00000000000000000 3.79999999999999982
8 -6.80000060000000062 -5.76700000000000124
1 4.09495187676933270 0.00000000000000000 0.00000000000000000 1.00000000000000000 
8 -6.80000060000000062 -5.76700000000000124
1 6.90000000000000124 -5003.09838667696567427 1.00000000000000000 0.00000000000000022 
8 -6.80000060000000062 -5.76699999999999946
1 2.18823343041025309 0.00000000000000000 0.00000000000000000 1.00000000000000000 
8 -6.80000060000000062 -5.76699999999999946
1 6.89999999999999947 -4996.90161332303432573 1.00000000000000000 0.00000000000000022 
1 6.28318530717958623 -5.87000000000000011 -1.00000000000000000 0.00000000000000000 
2 2.20000000000000018 -5000.00000000000000000 1.00000000000000000 0.00000000000000000 0.00000000000000000 -1.00000000000000000 3.79999999999999982
8 -6.80000060000000062 -5.76699999999999946
1 0.95335922317954036 0.00000000000000000 0.00000000000000000 1.00000000000000000 
8 -6.80000060000000062 -5.76699999999999946
1 -5.86999999999999922 -4996.90161332303432573 -1.00000000000000000 0.00000000000000022 
2 0.00000000000000002 0.00000000000000036 0.00000000000000000 1.00000000000000000 -1.00000000000000000 0.00000000000000000 2.12000000000000011
1 0.00000000000000000 -3.54999999999999982 1.00000000000000000 0.00000000000000000 
8 2495.44000000000005457 2504.55999999999994543
1 -2500.00000000000000000 2.20000000000000062 1.00000000000000000 0.00000000000000000 
8 2495.44000000000005457 2504.55999999999994543
1 0.93000000000055572 -2500.00000000000000000 -0.00000000000000022 -1.00000000000000000 
1 0.00000000000000000 0.00000000000000000 0.00000000000000000 -1.00000000000000000 
1 4.40000000000000036 0.00000000000000000 0.00000000000000000 -1.00000000000000000 
1 1.03000000000000025 0.00000000000000023 0.00000000000000000 -1.00000000000000000 
1 0.00000000000000000 0.00000000000000000 0.00000000000000000 -1.00000000000000000 
1 0.00000000000000000 -4994.52999999999974534 1.00000000000000000 0.00000000000000000 
2 2.20000000000000018 -5000.00000000000000000 1.00000000000000000 0.00000000000000000 -0.00000000000000000 1.00000000000000000 1.50000000000000000
8 -2504.55999999999994543 -2495.44000000000005457
1 -2500.00000000000000000 -2.19999999999999973 -1.00000000000000000 0.00000000000000000 
8 -2504.55999999999994543 -2495.44000000000005457
1 0.09999999999944453 -2500.00000000000000000 -0.00000000000000022 1.00000000000000000 
1 0.00000000000000000 0.00000000000000000 1.00000000000000000 0.00000000000000000 
1 0.00000000000000000 -8.40000000000000036 1.00000000000000000 0.00000000000000000 
2 0.00000000000000007 0.00000000000000012 0.00000000000000000 1.00000000000000000 -1.00000000000000000 0.00000000000000000 2.12000000000000011
1 1.12740482176917056 0.00000000000000000 0.00000000000000000 1.00000000000000000 
1 3.20949161623403656 -3.14999999999999991 0.00000000000000000 -1.00000000000000000 
1 0.00000000000000000 -3.14999999999999991 1.00000000000000000 0.00000000000000000 
2 0.00000000000000000 0.00000000000000000 0.00000000000000000 1.00000000000000000 1.00000000000000000 -0.00000000000000000 2.12000000000000011
2 0.00000000000000000 0.00000000000000000 0.00000000000000000 1.00000000000000000 1.00000000000000000 -0.00000000000000000 2.12000000000000011
1 2.01418783182062278 0.00000000000000000 0.00000000000000000 1.00000000000000000 
1 1.39050838376596309 -3.14999999999999991 0.00000000000000000 -1.00000000000000000 
1 4.26899747535896346 0.00000000000000000 0.00000000000000000 1.00000000000000000 
1 3.20949161623403656 -3.14999999999999991 0.00000000000000000 -1.00000000000000000 
2 0.00000000000000000 0.00000000000000000 0.00000000000000000 1.00000000000000000 1.00000000000000000 -0.00000000000000000 2.12000000000000011
1 5.15578048541041589 0.00000000000000000 0.00000000000000000 1.00000000000000000 
1 1.39050838376596309 -3.14999999999999991 0.00000000000000000 -1.00000000000000000 
1 0.00000000000000000 0.00000000000000000 0.00000000000000000 -1.00000000000000000 
1 6.28318530717958623 0.00000000000000000 0.00000000000000000 -1.00000000000000000 
1 0.00000000000000000 0.00000000000000000 0.00000000000000000 -1.00000000000000000 
1 6.28318530717958623 0.00000000000000000 0.00000000000000000 -1.00000000000000000 
2 0.00000000000000007 0.00000000000000012 0.00000000000000000 1.00000000000000000 -1.00000000000000000 0.00000000000000000 1.50000000000000000
1 0.00000000000000000 -4996.85000000000036380 1.00000000000000000 0.00000000000000000 
8 -3.69399999999999995 1.39399999999999991
1 1.91500000000000004 1.15000000000000013 0.00000000000000000 1.00000000000000000 
8 -3.69399999999999995 1.39399999999999991
1 1.14999999999999991 -3.14999999999999991 -1.00000000000000000 -0.00000000000000000 
8 -3.69399999999999995 1.39400000000000035
1 -1.91500000000000004 -1.14999999999999969 -0.00000000000000000 -1.00000000000000000 
8 -3.69399999999999995 1.39400000000000035
1 1.14999999999999991 -3.14999999999999991 -1.00000000000000000 0.00000000000000000 
1 1.91500000000000004 -2.29999999999999982 0.00000000000000000 1.00000000000000000 
1 0.00000000000000000 0.00000000000000000 1.00000000000000000 0.00000000000000000 
1 0.00000000000000000 -2.10000000000000009 1.00000000000000000 0.00000000000000000 
1 0.00000000000000000 0.00000000000000000 1.00000000000000000 0.00000000000000000 
1 1.91500000000000004 -2.29999999999999982 0.00000000000000000 1.00000000000000000 
1 -1.91500000000000004 2.29999999999999982 0.00000000000000000 -1.00000000000000000 
1 0.00000000000000000 -0.00000000000000000 1.00000000000000000 0.00000000000000000 
1 0.00000000000000000 -2.10000000000000009 1.00000000000000000 0.00000000000000000 
1 0.00000000000000000 -0.00000000000000000 1.00000000000000000 0.00000000000000000 
1 -1.91500000000000004 2.29999999999999982 0.00000000000000000 -1.00000000000000000 
Curves 27
2 0.00000000000000000 0.00000000000000000 0.00000000000000000 0.00000000000000000 0.00000000000000000 1.00000000000000000 1.00000000000000000 0.00000000000000000 -0.00000000000000000 -0.00000000000000000 1.00000000000000000 0.00000000000000000 3.79999999999999982
1 3.79999999999999982 0.00000000000000000 -0.40000000000000002 0.00000000000000000 0.00000000000000000 1.00000000000000000 
1 2.20000000000000018 -3.09838667696593317 -0.40000000000000002 -0.00000000000000000 -0.00000000000000000 -1.00000000000000000 
2 0.00000000000000000 0.00000000000000000 5.46999999999999975 -0.00000000000000000 -0.00000000000000000 -1.00000000000000000 1.00000000000000000 0.00000000000000000 0.00000000000000000 0.00000000000000000 -1.00000000000000000 0.00000000000000000 3.79999999999999982
1 -2.20000000000000018 -3.09838667696593317 -0.40000000000000002 -0.00000000000000000 -0.00000000000000000 -1.00000000000000000 
1 -2.20000000000000018 3.09838667696593317 -0.40000000000000002 -0.00000000000000000 -0.00000000000000000 -1.00000000000000000 
2 0.00000000000000000 0.00000000000000000 5.46999999999999975 -0.00000000000000000 -0.00000000000000000 -1.00000000000000000 1.00000000000000000 0.00000000000000000 0.00000000000000000 0.00000000000000000 -1.00000000000000000 0.00000000000000000 3.79999999999999982
1 2.20000000000000018 3.09838667696593317 -0.40000000000000002 -0.00000000000000000 -0.00000000000000000 -1.00000000000000000 
2 0.00000000000000000 0.00000000000000000 -0.39999999999999991 0.00000000000000000 0.00000000000000000 1.00000000000000000 1.00000000000000000 0.00000000000000000 -0.00000000000000000 -0.00000000000000000 1.00000000000000000 0.00000000000000000 2.12000000000000011
1 2.20000000000000018 2500.00000000000000000 6.40000000000000036 0.00000000000000000 -1.00000000000000000 0.00000000000000000 
1 2.20000000000000018 5000.00000000000000000 5.46999999999888953 -0.00000000000000000 -1.00000000000000000 0.00000000000000022 
1 -2.20000000000000018 5000.00000000000000000 5.46999999999888953 -0.00000000000000000 -1.00000000000000000 0.00000000000000022 
2 0.00000000000000000 0.00000000000000000 5.47000000000025466 0.00000000000000000 0.00000000000000000 1.00000000000000000 1.00000000000000000 0.00000000000000000 -0.00000000000000000 -0.00000000000000000 1.00000000000000000 0.00000000000000000 1.50000000000000000
1 -2.20000000000000018 2500.00000000000000000 6.40000000000000036 0.00000000000000000 1.00000000000000000 0.00000000000000000 
2 0.00000000000000000 0.00000000000000000 0.00000000000000000 0.00000000000000000 0.00000000000000000 1.00000000000000000 1.00000000000000000 0.00000000000000000 -0.00000000000000000 -0.00000000000000000 1.00000000000000000 0.00000000000000000 2.12000000000000011
1 0.90949161623403674 1.91500000000000004 3.14999999999999991 0.00000000000000000 0.00000000000000000 1.00000000000000000 
2 0.00000000000000000 0.00000000000000000 0.00000000000000000 0.00000000000000000 0.00000000000000000 1.00000000000000000 1.00000000000000000 0.00000000000000000 -0.00000000000000000 -0.00000000000000000 1.00000000000000000 0.00000000000000000 2.12000000000000011
1 -0.90949161623403674 1.91500000000000004 3.14999999999999991 0.00000000000000000 0.00000000000000000 1.00000000000000000 
1 -0.90949161623403674 -1.91500000000000004 3.14999999999999991 0.00000000000000000 0.00000000000000000 1.00000000000000000 
1 0.90949161623403674 -1.91500000000000004 3.14999999999999991 0.00000000000000000 0.00000000000000000 1.00000000000000000 
1 2.12000000000000011 0.00000000000000000 3.14999999999999991 0.00000000000000000 0.00000000000000000 -1.00000000000000000 
1 1.50000000000000000 0.00000000000000000 5000.00000000000000000 0.00000000000000000 0.00000000000000000 -1.00000000000000000 
2 0.00000000000000000 0.00000000000000000 3.14999999999963620 0.00000000000000000 0.00000000000000000 1.00000000000000000 1.00000000000000000 0.00000000000000000 -0.00000000000000000 -0.00000000000000000 1.00000000000000000 0.00000000000000000 1.50000000000000000
1 1.14999999999999991 -1.91500000000000004 3.14999999999999991 1.00000000000000000 0.00000000000000000 0.00000000000000000 
1 -1.14999999999999991 1.91500000000000004 3.14999999999999991 -1.00000000000000000 0.00000000000000000 -0.00000000000000000 
1 -2.29999999999999982 1.91500000000000004 0.00000000000000000 1.00000000000000000 0.00000000000000000 0.00000000000000000 
1 2.29999999999999982 -1.91500000000000004 0.00000000000000000 -1.00000000000000000 0.00000000000000000 0.00000000000000000 
Polygon3D 0
PolygonOnTriangulations 0
Surfaces 14
2 0.00000000000000000 0.00000000000000000 -0.40000000000000002 -0.00000000000000000 -0.00000000000000000 -1.00000000000000000 1.00000000000000000 0.00000000000000000 0.00000000000000000 0.00000000000000000 1.00000000000000000 0.00000000000000000 3.79999999999999982
1 -0.00000000000000036 -0.00000000000000000 0.00000000000000002 0.00000000000000000 -1.00000000000000000 -0.00000000000000022 0.00000000000000000 0.00000000000000022 -1.00000000000000000 1.00000000000000000 0.00000000000000000 0.00000000000000000 
1 2.20000000000000018 5000.00000000000000000 5.46999999999888953 -1.00000000000000000 0.00000000000000000 0.00000000000000000 0.00000000000000000 0.00000000000000022 1.00000000000000000 0.00000000000000000 1.00000000000000000 -0.00000000000000022 
1 -2.20000000000000018 5000.00000000000000000 5.46999999999888953 -0.00000000000000000 0.00000000000000022 1.00000000000000000 1.00000000000000000 0.00000000000000000 0.00000000000000000 0.00000000000000000 1.00000000000000000 -0.00000000000000022 
1 -2.20000000000000018 5000.00000000000000000 6.49999999999888978 1.00000000000000000 0.00000000000000000 0.00000000000000000 0.00000000000000000 -0.00000000000000022 -1.00000000000000000 0.00000000000000000 1.00000000000000000 -0.00000000000000022 
2 0.00000000000000000 0.00000000000000000 3.14999999999999991 0.00000000000000000 0.00000000000000000 1.00000000000000000 1.00000000000000000 0.00000000000000000 0.00000000000000000 0.00000000000000000 1.00000000000000000 0.00000000000000000 2.12000000000000011
2 0.00000000000000000 0.00000000000000000 5000.00000000000000000 0.00000000000000000 0.00000000000000000 1.00000000000000000 1.00000000000000000 0.00000000000000000 0.00000000000000000 0.00000000000000000 1.00000000000000000 0.00000000000000000 1.50000000000000000
1 -0.00000000000000012 -0.00000000000000000 0.00000000000000007 -0.00000000000000000 -1.00000000000000000 -0.00000000000000022 0.00000000000000000 0.00000000000000022 -1.00000000000000000 1.00000000000000000 -0.00000000000000000 -0.00000000000000000 
1 -2.29999999999999982 1.91500000000000004 0.00000000000000000 0.00000000000000000 1.00000000000000000 0.00000000000000000 1.00000000000000000 0.00000000000000000 0.00000000000000000 0.00000000000000000 0.00000000000000000 -1.00000000000000000 
1 0.00000000000000000 0.00000000000000000 0.00000000000000000 0.00000000000000000 1.00000000000000000 0.00000000000000022 0.00000000000000000 -0.00000000000000022 1.00000000000000000 1.00000000000000000 0.00000000000000000 -0.00000000000000000 
1 0.00000000000000000 0.00000000000000000 0.00000000000000000 0.00000000000000000 1.00000000000000000 0.00000000000000022 0.00000000000000000 -0.00000000000000022 1.00000000000000000 1.00000000000000000 0.00000000000000000 -0.00000000000000000 
1 2.29999999999999982 -1.91500000000000004 0.00000000000000000 0.00000000000000000 -1.00000000000000000 0.00000000000000000 -1.00000000000000000 0.00000000000000000 0.00000000000000000 -0.00000000000000000 -0.00000000000000000 -1.00000000000000000 
1 -2.29999999999999982 1.91500000000000004 0.00000000000000000 0.00000000000000000 1.00000000000000000 0.00000000000000000 1.00000000000000000 0.00000000000000000 0.00000000000000000 0.00000000000000000 0.00000000000000000 -1.00000000000000000 
1 2.29999999999999982 -1.91500000000000004 0.00000000000000000 0.00000000000000000 -1.00000000000000000 0.00000000000000000 -1.00000000000000000 0.00000000000000000 0.00000000000000000 -0.00000000000000000 -0.00000000000000000 -1.00000000000000000 
Triangulations 0

TShapes 87
Ve
0.000000100000000
3.800000000000000 0.000000000000000 0.000000000000000
0 0

0101101
*
Ed
 0.000000100000000 1 1 0
1  1 0 0.000000000000000 6.283185307179586
2  1 1 17 0.000000000000000 6.283185307179586
2  2 1 19 0.000000000000000 6.283185307179586
2  3 2 20 0.000000000000000 6.283185307179586
0

0101000
+87 20 -87 20 *
Ed
 0.000000100000000 1 1 0
1  2 0 0.000000000000000 6.800000000000001
3  4 5CN 1 0 0.000000000000000 6.800000000000001
0

0101000
+87 21 -87 22 *
Ve
0.000000150000195
2.199999999999999 -3.098386676965934 6.400000000000000
0 0

0101101
*
Ed
 0.000000100000000 1 1 0
1  1 0 5.329826084000046 6.283185307179586
2  1 1 17 5.329826084000046 6.283185307179586
2  2 1 19 5.329826084000046 6.283185307179586
2  3 2 20 5.329826084000046 6.283185307179586
0

0101000
+84 24 -87 20 *
Ve
0.000000100240757
2.200000000000000 -3.098386677206690 5.470000000000001
0 0

0101101
*
Ed
 0.000000100000000 1 1 0
1  3 0 -6.800000000000001 -5.870000000000001
2  6 1 12 -6.800000000000001 -5.870000000000001
2  7 3 0 -6.800000000000001 -5.870000000000001
0

0101000
+84 0 -82 0 *
Ve
0.000000100240757
-2.200000000000000 -3.098386677206690 5.470000000000001
0 0

0101101
*
Ed
 0.000000100000000 1 1 0
1  4 0 0.953359223216221 2.188233430373573
2  8 1 12 0.953359223216221 2.188233430373573
2  9 4 0 0.953359223216221 2.188233430373573
0

0101000
+82 0 -80 0 *
Ve
0.000000150000196
-2.200000000000000 -3.098386676965933 6.400000000000000
0 0

0101101
*
Ed
 0.000000100000000 1 1 0
1  5 0 -6.800000000000001 -5.870000000000001
2  10 1 12 -6.800000000000001 -5.870000000000001
2  11 5 0 -6.800000000000001 -5.870000000000001
0

0101000
+78 0 -80 0 *
Ve
0.000000150000195
-2.200000000000000 3.098386676965934 6.400000000000000
0 0

0101101
*
Ed
 0.000000100000000 1 1 0
1  1 0 2.188233430410253 4.094951876769334
2  1 1 17 2.188233430410253 4.094951876769334
2  2 1 19 2.188233430410253 4.094951876769334
2  3 2 20 2.188233430410253 4.094951876769334
0

0101000
+76 24 -78 24 *
Ve
0.000000100240757
-2.200000000000000 3.098386677206690 5.469999999999999
0 0

0101101
*
Ed
 0.000000100000000 1 1 0
1  6 0 -6.800000000000001 -5.869999999999999
2  12 1 12 -6.800000000000001 -5.869999999999999
2  13 5 0 -6.800000000000001 -5.869999999999999
0

0101000
+76 0 -74 0 *
Ve
0.000000100240757
2.200000000000000 3.098386677206690 5.469999999999999
0 0

0101101
*
Ed
 0.000000100000000 1 1 0
1  7 0 4.094951876806014 5.329826083963365
2  14 1 12 4.094951876806014 5.329826083963365
2  15 4 0 4.094951876806014 5.329826083963365
0

0101000
+74 0 -72 0 *
Ve
0.000000150000196
2.200000000000000 3.098386676965933 6.400000000000000
0 0

0101101
*
Ed
 0.000000100000000 1 1 0
1  8 0 -6.800000000000001 -5.869999999999999
2  16 1 12 -6.800000000000001 -5.869999999999999
2  17 3 0 -6.800000000000001 -5.869999999999999
0

0101000
+70 0 -72 0 *
Ed
 0.000000100000000 1 1 0
1  1 0 0.000000000000000 0.953359223179540
2  1 1 17 0.000000000000000 0.953359223179540
2  2 1 19 0.000000000000000 0.953359223179540
2  3 2 20 0.000000000000000 0.953359223179540
0

0101000
+87 20 -70 24 *
Wi

0101100
-86 16 -85 12 +83 23 -81 0 -79 0 +77 0 +75 23 -73 0 -71 0 +69 0 
+68 23 +85 12 *
Fa
0  0.000000100000000 1 12

0101000
+67 0 *
Wi

0101100
+86 27 *
Ve
0.000000100000001
2.120000000000000 0.000000000000000 -0.400000000000000
0 0

0101101
*
Ed
 0.000000100000000 1 1 0
1  9 0 0.000000000000000 6.283185307179586
2  18 2 26 0.000000000000000 6.283185307179586
2  19 6 0 0.000000000000000 6.283185307179586
0

0101000
+64 0 -64 0 *
Wi

0101100
-63 0 *
Fa
0  0.000000100000000 2 26

0101000
+65 0 +62 0 *
Ed
 0.000000150000000 1 1 0
1  10 0 2496.901613323033871 2503.098386676966129
2  20 2 28 2496.901613323033871 2503.098386676966129
2  21 3 0 2496.901613323033871 2503.098386676966129
0

0101000
+70 0 -84 0 *
Wi

0101100
+83 23 +60 0 +68 23 *
Fa
0  0.000000100000000 2 28

0101000
+59 0 *
Ed
 0.000000100000000 1 1 0
1  11 0 4996.901613322793310 5003.098386677206690
2  22 3 0 4996.901613322793310 5003.098386677206690
2  23 4 0 4996.901613322793310 5003.098386677206690
0

0101000
+72 0 -82 0 *
Wi

0101100
+69 0 -60 0 -81 0 +57 0 *
Fa
0  0.000000100000000 3 0

0101000
+56 0 *
Ed
 0.000000100000000 1 1 0
1  12 0 4996.901613322793310 5003.098386677206690
2  24 5 0 4996.901613322793310 5003.098386677206690
2  25 4 0 4996.901613322793310 5003.098386677206690
0

0101000
+74 0 -80 0 *
Wi

0101100
-71 0 -57 0 -79 0 +54 0 *
Ve
0.000000100000000
1.500000000000000 0.000000000000000 5.470000000000255
0 0

0101101
*
Ed
 0.000000100000000 1 1 0
1  13 0 0.000000000000000 6.283185307179586
2  26 7 29 0.000000000000000 6.283185307179586
2  27 4 0 0.000000000000000 6.283185307179586
0

0101000
+52 0 -52 0 *
Wi

0101100
-51 0 *
Fa
0  0.000000100000000 4 0

0101000
+53 0 +50 0 *
Ed
 0.000000150000000 1 1 0
1  14 0 -2503.098386676966129 -2496.901613323033871
2  28 2 28 -2503.098386676966129 -2496.901613323033871
2  29 5 0 -2503.098386676966129 -2496.901613323033871
0

0101000
+78 0 -76 0 *
Wi

0101100
-54 0 +77 0 -48 0 -73 0 *
Fa
0  0.000000100000000 5 0

0101000
+47 0 *
Wi

0101100
+48 0 +75 23 *
Fa
0  0.000000100000000 2 28

0101000
+45 0 *
Ve
0.000000100000000
2.120000000000000 0.000000000000000 0.000000000000000
0 0

0101101
*
Ve
0.000000150000000
0.909491616234037 1.915000000000000 3.150000000000000
0 0

0101101
*
Ed
 0.000000100000000 1 1 0
1  15 0 0.000000000000000 1.127404821769171
2  30 6 35 0.000000000000000 1.127404821769171
2  31 6 37 0.000000000000000 1.127404821769171
2  32 8 38 0.000000000000000 1.127404821769171
0

0101000
+43 38 -42 39 *
Ve
0.000000150001000
0.909491616234037 1.915000000000000 0.000000000000000
0 0

0101101
*
Ed
 0.000000150000000 1 1 0
1  16 0 -3.150000000000000 0.000000000000000
2  33 6 31 -3.150000000000000 0.000000000000000
2  34 9 0 -3.150000000000000 0.000000000000000
0

0101000
+40 40 -42 0 *
Ve
0.000000150001000
-0.909491616234037 1.915000000000000 0.000000000000000
0 0

0101101
*
Ed
 0.000000100000000 1 1 0
1  17 0 1.127404821769171 2.014187831820623
2  35 6 41 1.127404821769171 2.014187831820623
2  36 10 43 1.127404821769171 2.014187831820623
2  37 11 44 1.127404821769171 2.014187831820623
0

0101000
+40 0 -38 0 *
Ve
0.000000150000000
-0.909491616234037 1.915000000000000 3.150000000000000
0 0

0101101
*
Ed
 0.000000150000000 1 1 0
1  18 0 -3.150000000000000 0.000000000000000
2  38 6 31 -3.150000000000000 0.000000000000000
2  39 9 0 -3.150000000000000 0.000000000000000
0

0101000
+38 40 -36 0 *
Ve
0.000000150000000
-0.909491616234037 -1.915000000000000 3.150000000000000
0 0

0101101
*
Ed
 0.000000100000000 1 1 0
1  15 0 2.014187831820623 4.268997475358963
2  30 6 35 2.014187831820623 4.268997475358963
2  31 6 37 2.014187831820623 4.268997475358963
2  32 8 38 2.014187831820623 4.268997475358963
0

0101000
+36 39 -34 39 *
Ve
0.000000150001000
-0.909491616234037 -1.915000000000000 0.000000000000000
0 0

0101101
*
Ed
 0.000000150000000 1 1 0
1  19 0 -3.150000000000000 0.000000000000000
2  40 6 31 -3.150000000000000 0.000000000000000
2  41 12 0 -3.150000000000000 0.000000000000000
0

0101000
+32 40 -34 0 *
Ve
0.000000150001000
0.909491616234037 -1.915000000000000 0.000000000000000
0 0

0101101
*
Ed
 0.000000100000000 1 1 0
1  17 0 4.268997475358963 5.155780485410416
2  35 6 41 4.268997475358963 5.155780485410416
2  36 10 43 4.268997475358963 5.155780485410416
2  42 11 44 4.268997475358963 5.155780485410416
0

0101000
+32 0 -30 0 *
Ve
0.000000150000000
0.909491616234037 -1.915000000000000 3.150000000000000
0 0

0101101
*
Ed
 0.000000150000000 1 1 0
1  20 0 -3.150000000000000 0.000000000000000
2  43 6 31 -3.150000000000000 0.000000000000000
2  44 12 0 -3.150000000000000 0.000000000000000
0

0101000
+30 40 -28 0 *
Ed
 0.000000100000000 1 1 0
1  15 0 5.155780485410416 6.283185307179586
2  30 6 35 5.155780485410416 6.283185307179586
2  31 6 37 5.155780485410416 6.283185307179586
2  32 8 38 5.155780485410416 6.283185307179586
0

0101000
+28 39 -43 38 *
Ed
 0.000000100000000 1 1 0
1  21 0 0.000000000000000 3.550000000000000
3  45 46CN 6 0 0.000000000000000 3.550000000000000
0

0101000
+43 45 -64 0 *
Wi

0101000
-41 34 +39 0 -37 40 -35 0 -33 34 +31 0 -29 40 -27 0 -26 34 -25 31 
+63 31 +25 31 *
Fa
0  0.000000100000000 6 31

0101000
+24 0 *
Ve
0.000000100000000
1.500000000000000 0.000000000000000 3.149999999999636
0 0

0101101
*
Ed
 0.000000100000000 1 1 0
1  22 0 4994.529999999999745 4996.850000000000364
3  47 48CN 7 0 4994.529999999999745 4996.850000000000364
0

0101000
+52 46 -22 0 *
Ed
 0.000000100000000 1 1 0
1  23 0 0.000000000000000 6.283185307179586
2  49 8 47 0.000000000000000 6.283185307179586
2  50 7 0 0.000000000000000 6.283185307179586
0

0101000
+22 0 -22 0 *
Wi

0101100
-51 0 -21 29 +20 29 +21 29 *
Fa
0  0.000000100000000 7 29

0101000
+19 0 *
Ed
 0.000000150000000 1 1 0
1  24 0 -2.059491616234037 -0.240508383765963
2  51 8 48 -2.059491616234037 -0.240508383765963
2  52 12 0 -2.059491616234037 -0.240508383765963
0

0101000
+34 0 -28 0 *
Ed
 0.000000150000000 1 1 0
1  25 0 -2.059491616234037 -0.240508383765963
2  53 8 48 -2.059491616234037 -0.240508383765963
2  54 9 0 -2.059491616234037 -0.240508383765963
0

0101000
+42 0 -36 0 *
Wi

0101100
+26 34 +17 0 +33 34 +16 0 +41 34 *
Wi

0101100
-20 49 *
Fa
0  0.000000100000000 8 48

0101000
+15 0 +14 0 *
Ed
 0.000000150000000 1 1 0
1  26 0 1.390508383765963 3.209491616234037
2  55 10 52 1.390508383765963 3.209491616234037
2  56 13 53 1.390508383765963 3.209491616234037
2  57 13 55 1.390508383765963 3.209491616234037
2  58 9 56 1.390508383765963 3.209491616234037
2  59 11 57 1.390508383765963 3.209491616234037
0

0101000
+38 53 -40 53 *
Wi

0101000
+39 0 +16 0 -35 0 +12 51 *
Fa
0  0.000000150000000 9 0

0101000
-11 0 *
Wi

0101100
-12 59 -37 0 *
Fa
0  0.000000100000000 10 43

0101000
+9 0 *
Ed
 0.000000150000000 1 1 0
1  27 0 1.390508383765963 3.209491616234037
2  60 10 52 1.390508383765963 3.209491616234037
2  61 14 53 1.390508383765963 3.209491616234037
2  62 14 55 1.390508383765963 3.209491616234037
2  63 12 56 1.390508383765963 3.209491616234037
2  64 11 57 1.390508383765963 3.209491616234037
0

0101000
+30 53 -32 53 *
Wi

0101000
+31 0 +17 0 -27 0 +7 51 *
Fa
0  0.000000150000000 12 0

0101000
-6 0 *
Wi

0101100
-29 0 -7 59 *
Fa
0  0.000000100000000 10 43

0101000
+4 0 *
Sh

0101100
-66 0 -61 25 +58 0 +55 0 +49 0 +46 0 +44 0 -23 30 -18 0 -13 30 
-10 30 +8 58 -5 30 +3 58 *
So

1100000
+2 0 *

+1 1 
