# Supplementary material for: Fabricating a Raman spectrometer using an optical pickup unit and pulsed power
Source: Sci Rep. 2020 Jul 16;10:11692. doi: 10.1038/s41598-020-68650-7 (PMC7366627; doi:10.1038/s41598-020-68650-7)
Supplement: Supplementary file 3 — Supplementary file3 (FCSTD 34 kb) [file 41598_2020_68650_MOESM3_ESM.fcstd › GuiDocument.xml]

<?xml version='1.0' encoding='utf-8'?>
<!--
 FreeCAD Document, see http://www.freecadweb.org for more information...
-->
<Document SchemaVersion="1">
    <ViewProviderData Count="19">
        <ViewProvider name="Body" expanded="1" Extensions="True">
            <Extensions Count="1">
                <Extension type="Gui::ViewProviderOriginGroupExtension" name="ViewProviderOriginGroupExtension">
                </Extension>
            </Extensions>
            <Properties Count="22">
                <Property name="AngularDeflection" type="App::PropertyAngle">
                    <Float value="28.5000000000000000"/>
                </Property>
                <Property name="BoundingBox" type="App::PropertyBool">
                    <Bool value="false"/>
                </Property>
                <Property name="Deviation" type="App::PropertyFloatConstraint">
                    <Float value="0.5000000000000000"/>
                </Property>
                <Property name="DiffuseColor" type="App::PropertyColorList">
                    <ColorList file="DiffuseColor"/>
                </Property>
                <Property name="DisplayMode" type="App::PropertyEnumeration">
                    <Integer value="0"/>
                </Property>
                <Property name="DisplayModeBody" type="App::PropertyEnumeration">
                    <Integer value="0"/>
                </Property>
                <Property name="DrawStyle" type="App::PropertyEnumeration">
                    <Integer value="0"/>
                </Property>
                <Property name="Lighting" type="App::PropertyEnumeration">
                    <Integer value="1"/>
                </Property>
                <Property name="LineColor" type="App::PropertyColor">
                    <PropertyColor value="421075200"/>
                </Property>
                <Property name="LineColorArray" type="App::PropertyColorList">
                    <ColorList file="LineColorArray"/>
                </Property>
                <Property name="LineMaterial" type="App::PropertyMaterial">
                    <PropertyMaterial ambientColor="858993408" diffuseColor="421075200" specularColor="0" emissiveColor="0" shininess="1.0000000000000000" transparency="0.0000000000000000"/>
                </Property>
                <Property name="LineWidth" type="App::PropertyFloatConstraint">
                    <Float value="2.0000000000000000"/>
                </Property>
                <Property name="PointColor" type="App::PropertyColor">
                    <PropertyColor value="421075200"/>
                </Property>
                <Property name="PointColorArray" type="App::PropertyColorList">
                    <ColorList file="PointColorArray"/>
                </Property>
                <Property name="PointMaterial" type="App::PropertyMaterial">
                    <PropertyMaterial ambientColor="858993408" diffuseColor="421075200" specularColor="0" emissiveColor="0" shininess="1.0000000000000000" transparency="0.0000000000000000"/>
                </Property>
                <Property name="PointSize" type="App::PropertyFloatConstraint">
                    <Float value="2.0000000000000000"/>
                </Property>
                <Property name="Selectable" type="App::PropertyBool">
                    <Bool value="true"/>
                </Property>
                <Property name="SelectionStyle" type="App::PropertyEnumeration">
                    <Integer value="0"/>
                </Property>
                <Property name="ShapeColor" type="App::PropertyColor">
                    <PropertyColor value="3435973632"/>
                </Property>
                <Property name="ShapeMaterial" type="App::PropertyMaterial">
                    <PropertyMaterial ambientColor="858993408" diffuseColor="3435973632" specularColor="0" emissiveColor="0" shininess="0.2000000029802322" transparency="0.0000000000000000"/>
                </Property>
                <Property name="Transparency" type="App::PropertyPercent">
                    <Integer value="0"/>
                </Property>
                <Property name="Visibility" type="App::PropertyBool">
                    <Bool value="true"/>
                </Property>
            </Properties>
        </ViewProvider>
        <ViewProvider name="YZ_Plane" expanded="0">
            <Properties Count="9">
                <Property name="BoundingBox" type="App::PropertyBool">
                    <Bool value="false"/>
                </Property>
                <Property name="DisplayMode" type="App::PropertyEnumeration">
                    <Integer value="0"/>
                </Property>
                <Property name="Selectable" type="App::PropertyBool">
                    <Bool value="true"/>
                </Property>
                <Property name="SelectionStyle" type="App::PropertyEnumeration">
                    <Integer value="0"/>
                </Property>
                <Property name="ShapeColor" type="App::PropertyColor">
                    <PropertyColor value="848755200"/>
                </Property>
                <Property name="ShapeMaterial" type="App::PropertyMaterial">
                    <PropertyMaterial ambientColor="858993408" diffuseColor="848755200" specularColor="0" emissiveColor="0" shininess="0.2000000029802322" transparency="0.0000000000000000"/>
                </Property>
                <Property name="Size" type="App::PropertyFloat">
                    <Float value="12.0000000000000000"/>
                </Property>
                <Property name="Transparency" type="App::PropertyPercent">
                    <Integer value="0"/>
                </Property>
                <Property name="Visibility" type="App::PropertyBool">
                    <Bool value="true"/>
                </Property>
            </Properties>
        </ViewProvider>
        <ViewProvider name="Z_Axis" expanded="0">
            <Properties Count="9">
                <Property name="BoundingBox" type="App::PropertyBool">
                    <Bool value="false"/>
                </Property>
                <Property name="DisplayMode" type="App::PropertyEnumeration">
                    <Integer value="0"/>
                </Property>
                <Property name="Selectable" type="App::PropertyBool">
                    <Bool value="true"/>
                </Property>
                <Property name="SelectionStyle" type="App::PropertyEnumeration">
                    <Integer value="0"/>
                </Property>
                <Property name="ShapeColor" type="App::PropertyColor">
                    <PropertyColor value="848755200"/>
                </Property>
                <Property name="ShapeMaterial" type="App::PropertyMaterial">
                    <PropertyMaterial ambientColor="858993408" diffuseColor="848755200" specularColor="0" emissiveColor="0" shininess="0.2000000029802322" transparency="0.0000000000000000"/>
                </Property>
                <Property name="Size" type="App::PropertyFloat">
                    <Float value="12.0000000000000000"/>
                </Property>
                <Property name="Transparency" type="App::PropertyPercent">
                    <Integer value="0"/>
                </Property>
                <Property name="Visibility" type="App::PropertyBool">
                    <Bool value="true"/>
                </Property>
            </Properties>
        </ViewProvider>
        <ViewProvider name="XZ_Plane" expanded="0">
            <Properties Count="9">
                <Property name="BoundingBox" type="App::PropertyBool">
                    <Bool value="false"/>
                </Property>
                <Property name="DisplayMode" type="App::PropertyEnumeration">
                    <Integer value="0"/>
                </Property>
                <Property name="Selectable" type="App::PropertyBool">
                    <Bool value="true"/>
                </Property>
                <Property name="SelectionStyle" type="App::PropertyEnumeration">
                    <Integer value="0"/>
                </Property>
                <Property name="ShapeColor" type="App::PropertyColor">
                    <PropertyColor value="848755200"/>
                </Property>
                <Property name="ShapeMaterial" type="App::PropertyMaterial">
                    <PropertyMaterial ambientColor="858993408" diffuseColor="848755200" specularColor="0" emissiveColor="0" shininess="0.2000000029802322" transparency="0.0000000000000000"/>
                </Property>
                <Property name="Size" type="App::PropertyFloat">
                    <Float value="12.0000000000000000"/>
                </Property>
                <Property name="Transparency" type="App::PropertyPercent">
                    <Integer value="0"/>
                </Property>
                <Property name="Visibility" type="App::PropertyBool">
                    <Bool value="true"/>
                </Property>
            </Properties>
        </ViewProvider>
        <ViewProvider name="Y_Axis" expanded="0">
            <Properties Count="9">
                <Property name="BoundingBox" type="App::PropertyBool">
                    <Bool value="false"/>
                </Property>
                <Property name="DisplayMode" type="App::PropertyEnumeration">
                    <Integer value="0"/>
                </Property>
                <Property name="Selectable" type="App::PropertyBool">
                    <Bool value="true"/>
                </Property>
                <Property name="SelectionStyle" type="App::PropertyEnumeration">
                    <Integer value="0"/>
                </Property>
                <Property name="ShapeColor" type="App::PropertyColor">
                    <PropertyColor value="848755200"/>
                </Property>
                <Property name="ShapeMaterial" type="App::PropertyMaterial">
                    <PropertyMaterial ambientColor="858993408" diffuseColor="848755200" specularColor="0" emissiveColor="0" shininess="0.2000000029802322" transparency="0.0000000000000000"/>
                </Property>
                <Property name="Size" type="App::PropertyFloat">
                    <Float value="12.0000000000000000"/>
                </Property>
                <Property name="Transparency" type="App::PropertyPercent">
                    <Integer value="0"/>
                </Property>
                <Property name="Visibility" type="App::PropertyBool">
                    <Bool value="true"/>
                </Property>
            </Properties>
        </ViewProvider>
        <ViewProvider name="XY_Plane" expanded="0">
            <Properties Count="9">
                <Property name="BoundingBox" type="App::PropertyBool">
                    <Bool value="false"/>
                </Property>
                <Property name="DisplayMode" type="App::PropertyEnumeration">
                    <Integer value="0"/>
                </Property>
                <Property name="Selectable" type="App::PropertyBool">
                    <Bool value="true"/>
                </Property>
                <Property name="SelectionStyle" type="App::PropertyEnumeration">
                    <Integer value="0"/>
                </Property>
                <Property name="ShapeColor" type="App::PropertyColor">
                    <PropertyColor value="848755200"/>
                </Property>
                <Property name="ShapeMaterial" type="App::PropertyMaterial">
                    <PropertyMaterial ambientColor="858993408" diffuseColor="848755200" specularColor="0" emissiveColor="0" shininess="0.2000000029802322" transparency="0.0000000000000000"/>
                </Property>
                <Property name="Size" type="App::PropertyFloat">
                    <Float value="12.0000000000000000"/>
                </Property>
                <Property name="Transparency" type="App::PropertyPercent">
                    <Integer value="0"/>
                </Property>
                <Property name="Visibility" type="App::PropertyBool">
                    <Bool value="true"/>
                </Property>
            </Properties>
        </ViewProvider>
        <ViewProvider name="X_Axis" expanded="0">
            <Properties Count="9">
                <Property name="BoundingBox" type="App::PropertyBool">
                    <Bool value="false"/>
                </Property>
                <Property name="DisplayMode" type="App::PropertyEnumeration">
                    <Integer value="0"/>
                </Property>
                <Property name="Selectable" type="App::PropertyBool">
                    <Bool value="true"/>
                </Property>
                <Property name="SelectionStyle" type="App::PropertyEnumeration">
                    <Integer value="0"/>
                </Property>
                <Property name="ShapeColor" type="App::PropertyColor">
                    <PropertyColor value="848755200"/>
                </Property>
                <Property name="ShapeMaterial" type="App::PropertyMaterial">
                    <PropertyMaterial ambientColor="858993408" diffuseColor="848755200" specularColor="0" emissiveColor="0" shininess="0.2000000029802322" transparency="0.0000000000000000"/>
                </Property>
                <Property name="Size" type="App::PropertyFloat">
                    <Float value="12.0000000000000000"/>
                </Property>
                <Property name="Transparency" type="App::PropertyPercent">
                    <Integer value="0"/>
                </Property>
                <Property name="Visibility" type="App::PropertyBool">
                    <Bool value="true"/>
                </Property>
            </Properties>
        </ViewProvider>
        <ViewProvider name="Sketch004" expanded="0">
            <Properties Count="32">
                <Property name="AngularDeflection" type="App::PropertyAngle">
                    <Float value="28.5000000000000000"/>
                </Property>
                <Property name="Autoconstraints" type="App::PropertyBool">
                    <Bool value="true"/>
                </Property>
                <Property name="BoundingBox" type="App::PropertyBool">
                    <Bool value="false"/>
                </Property>
                <Property name="Deviation" type="App::PropertyFloatConstraint">
                    <Float value="0.5000000000000000"/>
                </Property>
                <Property name="DiffuseColor" type="App::PropertyColorList">
                    <ColorList file="DiffuseColor1"/>
                </Property>
                <Property name="DisplayMode" type="App::PropertyEnumeration">
                    <Integer value="1"/>
                </Property>
                <Property name="DrawStyle" type="App::PropertyEnumeration">
                    <Integer value="0"/>
                </Property>
                <Property name="GridSize" type="App::PropertyLength">
                    <Float value="10.0000000000000000"/>
                </Property>
                <Property name="GridSnap" type="App::PropertyBool">
                    <Bool value="false"/>
                </Property>
                <Property name="GridStyle" type="App::PropertyEnumeration">
                    <Integer value="0"/>
                </Property>
                <Property name="HideDependent" type="App::PropertyBool">
                    <Bool value="true"/>
                </Property>
                <Property name="Lighting" type="App::PropertyEnumeration">
                    <Integer value="1"/>
                </Property>
                <Property name="LineColor" type="App::PropertyColor">
                    <PropertyColor value="4294967295"/>
                </Property>
                <Property name="LineColorArray" type="App::PropertyColorList">
                    <ColorList file="LineColorArray1"/>
                </Property>
                <Property name="LineMaterial" type="App::PropertyMaterial">
                    <PropertyMaterial ambientColor="858993408" diffuseColor="4294967295" specularColor="0" emissiveColor="0" shininess="1.0000000000000000" transparency="0.0000000000000000"/>
                </Property>
                <Property name="LineWidth" type="App::PropertyFloatConstraint">
                    <Float value="2.0000000000000000"/>
                </Property>
                <Property name="PointColor" type="App::PropertyColor">
                    <PropertyColor value="4294967295"/>
                </Property>
                <Property name="PointColorArray" type="App::PropertyColorList">
                    <ColorList file="PointColorArray1"/>
                </Property>
                <Property name="PointMaterial" type="App::PropertyMaterial">
                    <PropertyMaterial ambientColor="858993408" diffuseColor="4294967295" specularColor="0" emissiveColor="0" shininess="1.0000000000000000" transparency="0.0000000000000000"/>
                </Property>
                <Property name="PointSize" type="App::PropertyFloatConstraint">
                    <Float value="4.0000000000000000"/>
                </Property>
                <Property name="RestoreCamera" type="App::PropertyBool">
                    <Bool value="true"/>
                </Property>
                <Property name="Selectable" type="App::PropertyBool">
                    <Bool value="true"/>
                </Property>
                <Property name="SelectionStyle" type="App::PropertyEnumeration">
                    <Integer value="0"/>
                </Property>
                <Property name="ShapeColor" type="App::PropertyColor">
                    <PropertyColor value="3435973632"/>
                </Property>
                <Property name="ShapeMaterial" type="App::PropertyMaterial">
                    <PropertyMaterial ambientColor="858993408" diffuseColor="3435973632" specularColor="0" emissiveColor="0" shininess="0.2000000029802322" transparency="0.0000000000000000"/>
                </Property>
                <Property name="ShowGrid" type="App::PropertyBool">
                    <Bool value="false"/>
                </Property>
                <Property name="ShowLinks" type="App::PropertyBool">
                    <Bool value="true"/>
                </Property>
                <Property name="ShowSupport" type="App::PropertyBool">
                    <Bool value="true"/>
                </Property>
                <Property name="TempoVis" type="App::PropertyPythonObject">
                    <Python value="bnVsbA==" encoded="yes" json="yes"/>
                </Property>
                <Property name="TightGrid" type="App::PropertyBool">
                    <Bool value="true"/>
                </Property>
                <Property name="Transparency" type="App::PropertyPercent">
                    <Integer value="0"/>
                </Property>
                <Property name="Visibility" type="App::PropertyBool">
                    <Bool value="false"/>
                </Property>
            </Properties>
        </ViewProvider>
        <ViewProvider name="Sketch001" expanded="0">
            <Properties Count="32">
                <Property name="AngularDeflection" type="App::PropertyAngle">
                    <Float value="28.5000000000000000"/>
                </Property>
                <Property name="Autoconstraints" type="App::PropertyBool">
                    <Bool value="true"/>
                </Property>
                <Property name="BoundingBox" type="App::PropertyBool">
                    <Bool value="false"/>
                </Property>
                <Property name="Deviation" type="App::PropertyFloatConstraint">
                    <Float value="0.5000000000000000"/>
                </Property>
                <Property name="DiffuseColor" type="App::PropertyColorList">
                    <ColorList file="DiffuseColor2"/>
                </Property>
                <Property name="DisplayMode" type="App::PropertyEnumeration">
                    <Integer value="1"/>
                </Property>
                <Property name="DrawStyle" type="App::PropertyEnumeration">
                    <Integer value="0"/>
                </Property>
                <Property name="GridSize" type="App::PropertyLength">
                    <Float value="10.0000000000000000"/>
                </Property>
                <Property name="GridSnap" type="App::PropertyBool">
                    <Bool value="false"/>
                </Property>
                <Property name="GridStyle" type="App::PropertyEnumeration">
                    <Integer value="0"/>
                </Property>
                <Property name="HideDependent" type="App::PropertyBool">
                    <Bool value="true"/>
                </Property>
                <Property name="Lighting" type="App::PropertyEnumeration">
                    <Integer value="1"/>
                </Property>
                <Property name="LineColor" type="App::PropertyColor">
                    <PropertyColor value="4294967295"/>
                </Property>
                <Property name="LineColorArray" type="App::PropertyColorList">
                    <ColorList file="LineColorArray2"/>
                </Property>
                <Property name="LineMaterial" type="App::PropertyMaterial">
                    <PropertyMaterial ambientColor="858993408" diffuseColor="4294967295" specularColor="0" emissiveColor="0" shininess="1.0000000000000000" transparency="0.0000000000000000"/>
                </Property>
                <Property name="LineWidth" type="App::PropertyFloatConstraint">
                    <Float value="2.0000000000000000"/>
                </Property>
                <Property name="PointColor" type="App::PropertyColor">
                    <PropertyColor value="4294967295"/>
                </Property>
                <Property name="PointColorArray" type="App::PropertyColorList">
                    <ColorList file="PointColorArray2"/>
                </Property>
                <Property name="PointMaterial" type="App::PropertyMaterial">
                    <PropertyMaterial ambientColor="858993408" diffuseColor="4294967295" specularColor="0" emissiveColor="0" shininess="1.0000000000000000" transparency="0.0000000000000000"/>
                </Property>
                <Property name="PointSize" type="App::PropertyFloatConstraint">
                    <Float value="4.0000000000000000"/>
                </Property>
                <Property name="RestoreCamera" type="App::PropertyBool">
                    <Bool value="true"/>
                </Property>
                <Property name="Selectable" type="App::PropertyBool">
                    <Bool value="true"/>
                </Property>
                <Property name="SelectionStyle" type="App::PropertyEnumeration">
                    <Integer value="0"/>
                </Property>
                <Property name="ShapeColor" type="App::PropertyColor">
                    <PropertyColor value="3435973632"/>
                </Property>
                <Property name="ShapeMaterial" type="App::PropertyMaterial">
                    <PropertyMaterial ambientColor="858993408" diffuseColor="3435973632" specularColor="0" emissiveColor="0" shininess="0.2000000029802322" transparency="0.0000000000000000"/>
                </Property>
                <Property name="ShowGrid" type="App::PropertyBool">
                    <Bool value="false"/>
                </Property>
                <Property name="ShowLinks" type="App::PropertyBool">
                    <Bool value="true"/>
                </Property>
                <Property name="ShowSupport" type="App::PropertyBool">
                    <Bool value="true"/>
                </Property>
                <Property name="TempoVis" type="App::PropertyPythonObject">
                    <Python value="bnVsbA==" encoded="yes" json="yes"/>
                </Property>
                <Property name="TightGrid" type="App::PropertyBool">
                    <Bool value="true"/>
                </Property>
                <Property name="Transparency" type="App::PropertyPercent">
                    <Integer value="0"/>
                </Property>
                <Property name="Visibility" type="App::PropertyBool">
                    <Bool value="false"/>
                </Property>
            </Properties>
        </ViewProvider>
        <ViewProvider name="Sketch" expanded="0">
            <Properties Count="32">
                <Property name="AngularDeflection" type="App::PropertyAngle">
                    <Float value="28.5000000000000000"/>
                </Property>
                <Property name="Autoconstraints" type="App::PropertyBool">
                    <Bool value="true"/>
                </Property>
                <Property name="BoundingBox" type="App::PropertyBool">
                    <Bool value="false"/>
                </Property>
                <Property name="Deviation" type="App::PropertyFloatConstraint">
                    <Float value="0.5000000000000000"/>
                </Property>
                <Property name="DiffuseColor" type="App::PropertyColorList">
                    <ColorList file="DiffuseColor3"/>
                </Property>
                <Property name="DisplayMode" type="App::PropertyEnumeration">
                    <Integer value="1"/>
                </Property>
                <Property name="DrawStyle" type="App::PropertyEnumeration">
                    <Integer value="0"/>
                </Property>
                <Property name="GridSize" type="App::PropertyLength">
                    <Float value="10.0000000000000000"/>
                </Property>
                <Property name="GridSnap" type="App::PropertyBool">
                    <Bool value="false"/>
                </Property>
                <Property name="GridStyle" type="App::PropertyEnumeration">
                    <Integer value="0"/>
                </Property>
                <Property name="HideDependent" type="App::PropertyBool">
                    <Bool value="true"/>
                </Property>
                <Property name="Lighting" type="App::PropertyEnumeration">
                    <Integer value="1"/>
                </Property>
                <Property name="LineColor" type="App::PropertyColor">
                    <PropertyColor value="4294967295"/>
                </Property>
                <Property name="LineColorArray" type="App::PropertyColorList">
                    <ColorList file="LineColorArray3"/>
                </Property>
                <Property name="LineMaterial" type="App::PropertyMaterial">
                    <PropertyMaterial ambientColor="858993408" diffuseColor="4294967295" specularColor="0" emissiveColor="0" shininess="1.0000000000000000" transparency="0.0000000000000000"/>
                </Property>
                <Property name="LineWidth" type="App::PropertyFloatConstraint">
                    <Float value="2.0000000000000000"/>
                </Property>
                <Property name="PointColor" type="App::PropertyColor">
                    <PropertyColor value="4294967295"/>
                </Property>
                <Property name="PointColorArray" type="App::PropertyColorList">
                    <ColorList file="PointColorArray3"/>
                </Property>
                <Property name="PointMaterial" type="App::PropertyMaterial">
                    <PropertyMaterial ambientColor="858993408" diffuseColor="4294967295" specularColor="0" emissiveColor="0" shininess="1.0000000000000000" transparency="0.0000000000000000"/>
                </Property>
                <Property name="PointSize" type="App::PropertyFloatConstraint">
                    <Float value="4.0000000000000000"/>
                </Property>
                <Property name="RestoreCamera" type="App::PropertyBool">
                    <Bool value="true"/>
                </Property>
                <Property name="Selectable" type="App::PropertyBool">
                    <Bool value="true"/>
                </Property>
                <Property name="SelectionStyle" type="App::PropertyEnumeration">
                    <Integer value="0"/>
                </Property>
                <Property name="ShapeColor" type="App::PropertyColor">
                    <PropertyColor value="3435973632"/>
                </Property>
                <Property name="ShapeMaterial" type="App::PropertyMaterial">
                    <PropertyMaterial ambientColor="858993408" diffuseColor="3435973632" specularColor="0" emissiveColor="0" shininess="0.2000000029802322" transparency="0.0000000000000000"/>
                </Property>
                <Property name="ShowGrid" type="App::PropertyBool">
                    <Bool value="false"/>
                </Property>
                <Property name="ShowLinks" type="App::PropertyBool">
                    <Bool value="true"/>
                </Property>
                <Property name="ShowSupport" type="App::PropertyBool">
                    <Bool value="true"/>
                </Property>
                <Property name="TempoVis" type="App::PropertyPythonObject">
                    <Python value="bnVsbA==" encoded="yes" json="yes"/>
                </Property>
                <Property name="TightGrid" type="App::PropertyBool">
                    <Bool value="true"/>
                </Property>
                <Property name="Transparency" type="App::PropertyPercent">
                    <Integer value="0"/>
                </Property>
                <Property name="Visibility" type="App::PropertyBool">
                    <Bool value="false"/>
                </Property>
            </Properties>
        </ViewProvider>
        <ViewProvider name="Sketch003" expanded="0">
            <Properties Count="32">
                <Property name="AngularDeflection" type="App::PropertyAngle">
                    <Float value="28.5000000000000000"/>
                </Property>
                <Property name="Autoconstraints" type="App::PropertyBool">
                    <Bool value="true"/>
                </Property>
                <Property name="BoundingBox" type="App::PropertyBool">
                    <Bool value="false"/>
                </Property>
                <Property name="Deviation" type="App::PropertyFloatConstraint">
                    <Float value="0.5000000000000000"/>
                </Property>
                <Property name="DiffuseColor" type="App::PropertyColorList">
                    <ColorList file="DiffuseColor4"/>
                </Property>
                <Property name="DisplayMode" type="App::PropertyEnumeration">
                    <Integer value="1"/>
                </Property>
                <Property name="DrawStyle" type="App::PropertyEnumeration">
                    <Integer value="0"/>
                </Property>
                <Property name="GridSize" type="App::PropertyLength">
                    <Float value="10.0000000000000000"/>
                </Property>
                <Property name="GridSnap" type="App::PropertyBool">
                    <Bool value="false"/>
                </Property>
                <Property name="GridStyle" type="App::PropertyEnumeration">
                    <Integer value="0"/>
                </Property>
                <Property name="HideDependent" type="App::PropertyBool">
                    <Bool value="true"/>
                </Property>
                <Property name="Lighting" type="App::PropertyEnumeration">
                    <Integer value="1"/>
                </Property>
                <Property name="LineColor" type="App::PropertyColor">
                    <PropertyColor value="4294967295"/>
                </Property>
                <Property name="LineColorArray" type="App::PropertyColorList">
                    <ColorList file="LineColorArray4"/>
                </Property>
                <Property name="LineMaterial" type="App::PropertyMaterial">
                    <PropertyMaterial ambientColor="858993408" diffuseColor="4294967295" specularColor="0" emissiveColor="0" shininess="1.0000000000000000" transparency="0.0000000000000000"/>
                </Property>
                <Property name="LineWidth" type="App::PropertyFloatConstraint">
                    <Float value="2.0000000000000000"/>
                </Property>
                <Property name="PointColor" type="App::PropertyColor">
                    <PropertyColor value="4294967295"/>
                </Property>
                <Property name="PointColorArray" type="App::PropertyColorList">
                    <ColorList file="PointColorArray4"/>
                </Property>
                <Property name="PointMaterial" type="App::PropertyMaterial">
                    <PropertyMaterial ambientColor="858993408" diffuseColor="4294967295" specularColor="0" emissiveColor="0" shininess="1.0000000000000000" transparency="0.0000000000000000"/>
                </Property>
                <Property name="PointSize" type="App::PropertyFloatConstraint">
                    <Float value="4.0000000000000000"/>
                </Property>
                <Property name="RestoreCamera" type="App::PropertyBool">
                    <Bool value="true"/>
                </Property>
                <Property name="Selectable" type="App::PropertyBool">
                    <Bool value="true"/>
                </Property>
                <Property name="SelectionStyle" type="App::PropertyEnumeration">
                    <Integer value="0"/>
                </Property>
                <Property name="ShapeColor" type="App::PropertyColor">
                    <PropertyColor value="3435973632"/>
                </Property>
                <Property name="ShapeMaterial" type="App::PropertyMaterial">
                    <PropertyMaterial ambientColor="858993408" diffuseColor="3435973632" specularColor="0" emissiveColor="0" shininess="0.2000000029802322" transparency="0.0000000000000000"/>
                </Property>
                <Property name="ShowGrid" type="App::PropertyBool">
                    <Bool value="false"/>
                </Property>
                <Property name="ShowLinks" type="App::PropertyBool">
                    <Bool value="true"/>
                </Property>
                <Property name="ShowSupport" type="App::PropertyBool">
                    <Bool value="true"/>
                </Property>
                <Property name="TempoVis" type="App::PropertyPythonObject">
                    <Python value="bnVsbA==" encoded="yes" json="yes"/>
                </Property>
                <Property name="TightGrid" type="App::PropertyBool">
                    <Bool value="true"/>
                </Property>
                <Property name="Transparency" type="App::PropertyPercent">
                    <Integer value="0"/>
                </Property>
                <Property name="Visibility" type="App::PropertyBool">
                    <Bool value="false"/>
                </Property>
            </Properties>
        </ViewProvider>
        <ViewProvider name="Sketch002" expanded="0">
            <Properties Count="32">
                <Property name="AngularDeflection" type="App::PropertyAngle">
                    <Float value="28.5000000000000000"/>
                </Property>
                <Property name="Autoconstraints" type="App::PropertyBool">
                    <Bool value="true"/>
                </Property>
                <Property name="BoundingBox" type="App::PropertyBool">
                    <Bool value="false"/>
                </Property>
                <Property name="Deviation" type="App::PropertyFloatConstraint">
                    <Float value="0.5000000000000000"/>
                </Property>
                <Property name="DiffuseColor" type="App::PropertyColorList">
                    <ColorList file="DiffuseColor5"/>
                </Property>
                <Property name="DisplayMode" type="App::PropertyEnumeration">
                    <Integer value="1"/>
                </Property>
                <Property name="DrawStyle" type="App::PropertyEnumeration">
                    <Integer value="0"/>
                </Property>
                <Property name="GridSize" type="App::PropertyLength">
                    <Float value="10.0000000000000000"/>
                </Property>
                <Property name="GridSnap" type="App::PropertyBool">
                    <Bool value="false"/>
                </Property>
                <Property name="GridStyle" type="App::PropertyEnumeration">
                    <Integer value="0"/>
                </Property>
                <Property name="HideDependent" type="App::PropertyBool">
                    <Bool value="true"/>
                </Property>
                <Property name="Lighting" type="App::PropertyEnumeration">
                    <Integer value="1"/>
                </Property>
                <Property name="LineColor" type="App::PropertyColor">
                    <PropertyColor value="4294967295"/>
                </Property>
                <Property name="LineColorArray" type="App::PropertyColorList">
                    <ColorList file="LineColorArray5"/>
                </Property>
                <Property name="LineMaterial" type="App::PropertyMaterial">
                    <PropertyMaterial ambientColor="858993408" diffuseColor="4294967295" specularColor="0" emissiveColor="0" shininess="1.0000000000000000" transparency="0.0000000000000000"/>
                </Property>
                <Property name="LineWidth" type="App::PropertyFloatConstraint">
                    <Float value="2.0000000000000000"/>
                </Property>
                <Property name="PointColor" type="App::PropertyColor">
                    <PropertyColor value="4294967295"/>
                </Property>
                <Property name="PointColorArray" type="App::PropertyColorList">
                    <ColorList file="PointColorArray5"/>
                </Property>
                <Property name="PointMaterial" type="App::PropertyMaterial">
                    <PropertyMaterial ambientColor="858993408" diffuseColor="4294967295" specularColor="0" emissiveColor="0" shininess="1.0000000000000000" transparency="0.0000000000000000"/>
                </Property>
                <Property name="PointSize" type="App::PropertyFloatConstraint">
                    <Float value="4.0000000000000000"/>
                </Property>
                <Property name="RestoreCamera" type="App::PropertyBool">
                    <Bool value="true"/>
                </Property>
                <Property name="Selectable" type="App::PropertyBool">
                    <Bool value="true"/>
                </Property>
                <Property name="SelectionStyle" type="App::PropertyEnumeration">
                    <Integer value="0"/>
                </Property>
                <Property name="ShapeColor" type="App::PropertyColor">
                    <PropertyColor value="3435973632"/>
                </Property>
                <Property name="ShapeMaterial" type="App::PropertyMaterial">
                    <PropertyMaterial ambientColor="858993408" diffuseColor="3435973632" specularColor="0" emissiveColor="0" shininess="0.2000000029802322" transparency="0.0000000000000000"/>
                </Property>
                <Property name="ShowGrid" type="App::PropertyBool">
                    <Bool value="false"/>
                </Property>
                <Property name="ShowLinks" type="App::PropertyBool">
                    <Bool value="true"/>
                </Property>
                <Property name="ShowSupport" type="App::PropertyBool">
                    <Bool value="true"/>
                </Property>
                <Property name="TempoVis" type="App::PropertyPythonObject">
                    <Python value="bnVsbA==" encoded="yes" json="yes"/>
                </Property>
                <Property name="TightGrid" type="App::PropertyBool">
                    <Bool value="true"/>
                </Property>
                <Property name="Transparency" type="App::PropertyPercent">
                    <Integer value="0"/>
                </Property>
                <Property name="Visibility" type="App::PropertyBool">
                    <Bool value="false"/>
                </Property>
            </Properties>
        </ViewProvider>
        <ViewProvider name="Pocket" expanded="0">
            <Properties Count="21">
                <Property name="AngularDeflection" type="App::PropertyAngle">
                    <Float value="28.5000000000000000"/>
                </Property>
                <Property name="BoundingBox" type="App::PropertyBool">
                    <Bool value="false"/>
                </Property>
                <Property name="Deviation" type="App::PropertyFloatConstraint">
                    <Float value="0.5000000000000000"/>
                </Property>
                <Property name="DiffuseColor" type="App::PropertyColorList">
                    <ColorList file="DiffuseColor6"/>
                </Property>
                <Property name="DisplayMode" type="App::PropertyEnumeration">
                    <Integer value="0"/>
                </Property>
                <Property name="DrawStyle" type="App::PropertyEnumeration">
                    <Integer value="0"/>
                </Property>
                <Property name="Lighting" type="App::PropertyEnumeration">
                    <Integer value="1"/>
                </Property>
                <Property name="LineColor" type="App::PropertyColor">
                    <PropertyColor value="421075200"/>
                </Property>
                <Property name="LineColorArray" type="App::PropertyColorList">
                    <ColorList file="LineColorArray6"/>
                </Property>
                <Property name="LineMaterial" type="App::PropertyMaterial">
                    <PropertyMaterial ambientColor="858993408" diffuseColor="421075200" specularColor="0" emissiveColor="0" shininess="1.0000000000000000" transparency="0.0000000000000000"/>
                </Property>
                <Property name="LineWidth" type="App::PropertyFloatConstraint">
                    <Float value="2.0000000000000000"/>
                </Property>
                <Property name="PointColor" type="App::PropertyColor">
                    <PropertyColor value="421075200"/>
                </Property>
                <Property name="PointColorArray" type="App::PropertyColorList">
                    <ColorList file="PointColorArray6"/>
                </Property>
                <Property name="PointMaterial" type="App::PropertyMaterial">
                    <PropertyMaterial ambientColor="858993408" diffuseColor="421075200" specularColor="0" emissiveColor="0" shininess="1.0000000000000000" transparency="0.0000000000000000"/>
                </Property>
                <Property name="PointSize" type="App::PropertyFloatConstraint">
                    <Float value="2.0000000000000000"/>
                </Property>
                <Property name="Selectable" type="App::PropertyBool">
                    <Bool value="true"/>
                </Property>
                <Property name="SelectionStyle" type="App::PropertyEnumeration">
                    <Integer value="0"/>
                </Property>
                <Property name="ShapeColor" type="App::PropertyColor">
                    <PropertyColor value="3435973632"/>
                </Property>
                <Property name="ShapeMaterial" type="App::PropertyMaterial">
                    <PropertyMaterial ambientColor="858993408" diffuseColor="3435973632" specularColor="0" emissiveColor="0" shininess="0.2000000029802322" transparency="0.0000000000000000"/>
                </Property>
                <Property name="Transparency" type="App::PropertyPercent">
                    <Integer value="0"/>
                </Property>
                <Property name="Visibility" type="App::PropertyBool">
                    <Bool value="false"/>
                </Property>
            </Properties>
        </ViewProvider>
        <ViewProvider name="Pad" expanded="1">
            <Properties Count="21">
                <Property name="AngularDeflection" type="App::PropertyAngle">
                    <Float value="28.5000000000000000"/>
                </Property>
                <Property name="BoundingBox" type="App::PropertyBool">
                    <Bool value="false"/>
                </Property>
                <Property name="Deviation" type="App::PropertyFloatConstraint">
                    <Float value="0.5000000000000000"/>
                </Property>
                <Property name="DiffuseColor" type="App::PropertyColorList">
                    <ColorList file="DiffuseColor7"/>
                </Property>
                <Property name="DisplayMode" type="App::PropertyEnumeration">
                    <Integer value="0"/>
                </Property>
                <Property name="DrawStyle" type="App::PropertyEnumeration">
                    <Integer value="0"/>
                </Property>
                <Property name="Lighting" type="App::PropertyEnumeration">
                    <Integer value="1"/>
                </Property>
                <Property name="LineColor" type="App::PropertyColor">
                    <PropertyColor value="421075200"/>
                </Property>
                <Property name="LineColorArray" type="App::PropertyColorList">
                    <ColorList file="LineColorArray7"/>
                </Property>
                <Property name="LineMaterial" type="App::PropertyMaterial">
                    <PropertyMaterial ambientColor="858993408" diffuseColor="421075200" specularColor="0" emissiveColor="0" shininess="1.0000000000000000" transparency="0.0000000000000000"/>
                </Property>
                <Property name="LineWidth" type="App::PropertyFloatConstraint">
                    <Float value="2.0000000000000000"/>
                </Property>
                <Property name="PointColor" type="App::PropertyColor">
                    <PropertyColor value="421075200"/>
                </Property>
                <Property name="PointColorArray" type="App::PropertyColorList">
                    <ColorList file="PointColorArray7"/>
                </Property>
                <Property name="PointMaterial" type="App::PropertyMaterial">
                    <PropertyMaterial ambientColor="858993408" diffuseColor="421075200" specularColor="0" emissiveColor="0" shininess="1.0000000000000000" transparency="0.0000000000000000"/>
                </Property>
                <Property name="PointSize" type="App::PropertyFloatConstraint">
                    <Float value="2.0000000000000000"/>
                </Property>
                <Property name="Selectable" type="App::PropertyBool">
                    <Bool value="true"/>
                </Property>
                <Property name="SelectionStyle" type="App::PropertyEnumeration">
                    <Integer value="0"/>
                </Property>
                <Property name="ShapeColor" type="App::PropertyColor">
                    <PropertyColor value="3435973632"/>
                </Property>
                <Property name="ShapeMaterial" type="App::PropertyMaterial">
                    <PropertyMaterial ambientColor="858993408" diffuseColor="3435973632" specularColor="0" emissiveColor="0" shininess="0.2000000029802322" transparency="0.0000000000000000"/>
                </Property>
                <Property name="Transparency" type="App::PropertyPercent">
                    <Integer value="0"/>
                </Property>
                <Property name="Visibility" type="App::PropertyBool">
                    <Bool value="false"/>
                </Property>
            </Properties>
        </ViewProvider>
        <ViewProvider name="Pocket002" expanded="1">
            <Properties Count="21">
                <Property name="AngularDeflection" type="App::PropertyAngle">
                    <Float value="28.5000000000000000"/>
                </Property>
                <Property name="BoundingBox" type="App::PropertyBool">
                    <Bool value="false"/>
                </Property>
                <Property name="Deviation" type="App::PropertyFloatConstraint">
                    <Float value="0.5000000000000000"/>
                </Property>
                <Property name="DiffuseColor" type="App::PropertyColorList">
                    <ColorList file="DiffuseColor8"/>
                </Property>
                <Property name="DisplayMode" type="App::PropertyEnumeration">
                    <Integer value="0"/>
                </Property>
                <Property name="DrawStyle" type="App::PropertyEnumeration">
                    <Integer value="0"/>
                </Property>
                <Property name="Lighting" type="App::PropertyEnumeration">
                    <Integer value="1"/>
                </Property>
                <Property name="LineColor" type="App::PropertyColor">
                    <PropertyColor value="421075200"/>
                </Property>
                <Property name="LineColorArray" type="App::PropertyColorList">
                    <ColorList file="LineColorArray8"/>
                </Property>
                <Property name="LineMaterial" type="App::PropertyMaterial">
                    <PropertyMaterial ambientColor="858993408" diffuseColor="421075200" specularColor="0" emissiveColor="0" shininess="1.0000000000000000" transparency="0.0000000000000000"/>
                </Property>
                <Property name="LineWidth" type="App::PropertyFloatConstraint">
                    <Float value="2.0000000000000000"/>
                </Property>
                <Property name="PointColor" type="App::PropertyColor">
                    <PropertyColor value="421075200"/>
                </Property>
                <Property name="PointColorArray" type="App::PropertyColorList">
                    <ColorList file="PointColorArray8"/>
                </Property>
                <Property name="PointMaterial" type="App::PropertyMaterial">
                    <PropertyMaterial ambientColor="858993408" diffuseColor="421075200" specularColor="0" emissiveColor="0" shininess="1.0000000000000000" transparency="0.0000000000000000"/>
                </Property>
                <Property name="PointSize" type="App::PropertyFloatConstraint">
                    <Float value="2.0000000000000000"/>
                </Property>
                <Property name="Selectable" type="App::PropertyBool">
                    <Bool value="true"/>
                </Property>
                <Property name="SelectionStyle" type="App::PropertyEnumeration">
                    <Integer value="0"/>
                </Property>
                <Property name="ShapeColor" type="App::PropertyColor">
                    <PropertyColor value="3435973632"/>
                </Property>
                <Property name="ShapeMaterial" type="App::PropertyMaterial">
                    <PropertyMaterial ambientColor="858993408" diffuseColor="3435973632" specularColor="0" emissiveColor="0" shininess="0.2000000029802322" transparency="0.0000000000000000"/>
                </Property>
                <Property name="Transparency" type="App::PropertyPercent">
                    <Integer value="0"/>
                </Property>
                <Property name="Visibility" type="App::PropertyBool">
                    <Bool value="true"/>
                </Property>
            </Properties>
        </ViewProvider>
        <ViewProvider name="Pocket001" expanded="0">
            <Properties Count="21">
                <Property name="AngularDeflection" type="App::PropertyAngle">
                    <Float value="28.5000000000000000"/>
                </Property>
                <Property name="BoundingBox" type="App::PropertyBool">
                    <Bool value="false"/>
                </Property>
                <Property name="Deviation" type="App::PropertyFloatConstraint">
                    <Float value="0.5000000000000000"/>
                </Property>
                <Property name="DiffuseColor" type="App::PropertyColorList">
                    <ColorList file="DiffuseColor9"/>
                </Property>
                <Property name="DisplayMode" type="App::PropertyEnumeration">
                    <Integer value="0"/>
                </Property>
                <Property name="DrawStyle" type="App::PropertyEnumeration">
                    <Integer value="0"/>
                </Property>
                <Property name="Lighting" type="App::PropertyEnumeration">
                    <Integer value="1"/>
                </Property>
                <Property name="LineColor" type="App::PropertyColor">
                    <PropertyColor value="421075200"/>
                </Property>
                <Property name="LineColorArray" type="App::PropertyColorList">
                    <ColorList file="LineColorArray9"/>
                </Property>
                <Property name="LineMaterial" type="App::PropertyMaterial">
                    <PropertyMaterial ambientColor="858993408" diffuseColor="421075200" specularColor="0" emissiveColor="0" shininess="1.0000000000000000" transparency="0.0000000000000000"/>
                </Property>
                <Property name="LineWidth" type="App::PropertyFloatConstraint">
                    <Float value="2.0000000000000000"/>
                </Property>
                <Property name="PointColor" type="App::PropertyColor">
                    <PropertyColor value="421075200"/>
                </Property>
                <Property name="PointColorArray" type="App::PropertyColorList">
                    <ColorList file="PointColorArray9"/>
                </Property>
                <Property name="PointMaterial" type="App::PropertyMaterial">
                    <PropertyMaterial ambientColor="858993408" diffuseColor="421075200" specularColor="0" emissiveColor="0" shininess="1.0000000000000000" transparency="0.0000000000000000"/>
                </Property>
                <Property name="PointSize" type="App::PropertyFloatConstraint">
                    <Float value="2.0000000000000000"/>
                </Property>
                <Property name="Selectable" type="App::PropertyBool">
                    <Bool value="true"/>
                </Property>
                <Property name="SelectionStyle" type="App::PropertyEnumeration">
                    <Integer value="0"/>
                </Property>
                <Property name="ShapeColor" type="App::PropertyColor">
                    <PropertyColor value="3435973632"/>
                </Property>
                <Property name="ShapeMaterial" type="App::PropertyMaterial">
                    <PropertyMaterial ambientColor="858993408" diffuseColor="3435973632" specularColor="0" emissiveColor="0" shininess="0.2000000029802322" transparency="0.0000000000000000"/>
                </Property>
                <Property name="Transparency" type="App::PropertyPercent">
                    <Integer value="0"/>
                </Property>
                <Property name="Visibility" type="App::PropertyBool">
                    <Bool value="false"/>
                </Property>
            </Properties>
        </ViewProvider>
        <ViewProvider name="Pad001" expanded="0">
            <Properties Count="21">
                <Property name="AngularDeflection" type="App::PropertyAngle">
                    <Float value="28.5000000000000000"/>
                </Property>
                <Property name="BoundingBox" type="App::PropertyBool">
                    <Bool value="false"/>
                </Property>
                <Property name="Deviation" type="App::PropertyFloatConstraint">
                    <Float value="0.5000000000000000"/>
                </Property>
                <Property name="DiffuseColor" type="App::PropertyColorList">
                    <ColorList file="DiffuseColor10"/>
                </Property>
                <Property name="DisplayMode" type="App::PropertyEnumeration">
                    <Integer value="0"/>
                </Property>
                <Property name="DrawStyle" type="App::PropertyEnumeration">
                    <Integer value="0"/>
                </Property>
                <Property name="Lighting" type="App::PropertyEnumeration">
                    <Integer value="1"/>
                </Property>
                <Property name="LineColor" type="App::PropertyColor">
                    <PropertyColor value="421075200"/>
                </Property>
                <Property name="LineColorArray" type="App::PropertyColorList">
                    <ColorList file="LineColorArray10"/>
                </Property>
                <Property name="LineMaterial" type="App::PropertyMaterial">
                    <PropertyMaterial ambientColor="858993408" diffuseColor="421075200" specularColor="0" emissiveColor="0" shininess="1.0000000000000000" transparency="0.0000000000000000"/>
                </Property>
                <Property name="LineWidth" type="App::PropertyFloatConstraint">
                    <Float value="2.0000000000000000"/>
                </Property>
                <Property name="PointColor" type="App::PropertyColor">
                    <PropertyColor value="421075200"/>
                </Property>
                <Property name="PointColorArray" type="App::PropertyColorList">
                    <ColorList file="PointColorArray10"/>
                </Property>
                <Property name="PointMaterial" type="App::PropertyMaterial">
                    <PropertyMaterial ambientColor="858993408" diffuseColor="421075200" specularColor="0" emissiveColor="0" shininess="1.0000000000000000" transparency="0.0000000000000000"/>
                </Property>
                <Property name="PointSize" type="App::PropertyFloatConstraint">
                    <Float value="2.0000000000000000"/>
                </Property>
                <Property name="Selectable" type="App::PropertyBool">
                    <Bool value="true"/>
                </Property>
                <Property name="SelectionStyle" type="App::PropertyEnumeration">
                    <Integer value="0"/>
                </Property>
                <Property name="ShapeColor" type="App::PropertyColor">
                    <PropertyColor value="3435973632"/>
                </Property>
                <Property name="ShapeMaterial" type="App::PropertyMaterial">
                    <PropertyMaterial ambientColor="858993408" diffuseColor="3435973632" specularColor="0" emissiveColor="0" shininess="0.2000000029802322" transparency="0.0000000000000000"/>
                </Property>
                <Property name="Transparency" type="App::PropertyPercent">
                    <Integer value="0"/>
                </Property>
                <Property name="Visibility" type="App::PropertyBool">
                    <Bool value="false"/>
                </Property>
            </Properties>
        </ViewProvider>
        <ViewProvider name="Pad002" expanded="0">
            <Properties Count="21">
                <Property name="AngularDeflection" type="App::PropertyAngle">
                    <Float value="28.5000000000000000"/>
                </Property>
                <Property name="BoundingBox" type="App::PropertyBool">
                    <Bool value="false"/>
                </Property>
                <Property name="Deviation" type="App::PropertyFloatConstraint">
                    <Float value="0.5000000000000000"/>
                </Property>
                <Property name="DiffuseColor" type="App::PropertyColorList">
                    <ColorList file="DiffuseColor11"/>
                </Property>
                <Property name="DisplayMode" type="App::PropertyEnumeration">
                    <Integer value="0"/>
                </Property>
                <Property name="DrawStyle" type="App::PropertyEnumeration">
                    <Integer value="0"/>
                </Property>
                <Property name="Lighting" type="App::PropertyEnumeration">
                    <Integer value="1"/>
                </Property>
                <Property name="LineColor" type="App::PropertyColor">
                    <PropertyColor value="421075200"/>
                </Property>
                <Property name="LineColorArray" type="App::PropertyColorList">
                    <ColorList file="LineColorArray11"/>
                </Property>
                <Property name="LineMaterial" type="App::PropertyMaterial">
                    <PropertyMaterial ambientColor="858993408" diffuseColor="421075200" specularColor="0" emissiveColor="0" shininess="1.0000000000000000" transparency="0.0000000000000000"/>
                </Property>
                <Property name="LineWidth" type="App::PropertyFloatConstraint">
                    <Float value="2.0000000000000000"/>
                </Property>
                <Property name="PointColor" type="App::PropertyColor">
                    <PropertyColor value="421075200"/>
                </Property>
                <Property name="PointColorArray" type="App::PropertyColorList">
                    <ColorList file="PointColorArray11"/>
                </Property>
                <Property name="PointMaterial" type="App::PropertyMaterial">
                    <PropertyMaterial ambientColor="858993408" diffuseColor="421075200" specularColor="0" emissiveColor="0" shininess="1.0000000000000000" transparency="0.0000000000000000"/>
                </Property>
                <Property name="PointSize" type="App::PropertyFloatConstraint">
                    <Float value="2.0000000000000000"/>
                </Property>
                <Property name="Selectable" type="App::PropertyBool">
                    <Bool value="true"/>
                </Property>
                <Property name="SelectionStyle" type="App::PropertyEnumeration">
                    <Integer value="0"/>
                </Property>
                <Property name="ShapeColor" type="App::PropertyColor">
                    <PropertyColor value="3435973632"/>
                </Property>
                <Property name="ShapeMaterial" type="App::PropertyMaterial">
                    <PropertyMaterial ambientColor="858993408" diffuseColor="3435973632" specularColor="0" emissiveColor="0" shininess="0.2000000029802322" transparency="0.0000000000000000"/>
                </Property>
                <Property name="Transparency" type="App::PropertyPercent">
                    <Integer value="0"/>
                </Property>
                <Property name="Visibility" type="App::PropertyBool">
                    <Bool value="false"/>
                </Property>
            </Properties>
        </ViewProvider>
        <ViewProvider name="Origin" expanded="0">
            <Properties Count="3">
                <Property name="DisplayMode" type="App::PropertyEnumeration">
                    <Integer value="0"/>
                </Property>
                <Property name="Size" type="App::PropertyVector">
                    <PropertyVector valueX="12.0000000000000000" valueY="12.0000000000000000" valueZ="12.0000000000000000"/>
                </Property>
                <Property name="Visibility" type="App::PropertyBool">
                    <Bool value="false"/>
                </Property>
            </Properties>
        </ViewProvider>
    </ViewProviderData>
    <Camera settings="  OrthographicCamera {   viewportMapping ADJUST_CAMERA   position -66.599037 20.71773 16.146358   orientation -0.65508997 0.073674127 0.7519502  2.8574636   nearDistance 65.003052   farDistance 75.553123   aspectRatio 1   focalDistance 70.820084   height 10.170912  } "/>
</Document>
