# Supplementary material for: Fabricating a Raman spectrometer using an optical pickup unit and pulsed power
Source: Sci Rep. 2020 Jul 16;10:11692. doi: 10.1038/s41598-020-68650-7 (PMC7366627; doi:10.1038/s41598-020-68650-7)
Supplement: Supplementary file 4 — Supplementary file4 (FCSTD 27 kb) [file 41598_2020_68650_MOESM4_ESM.fcstd › PartShape.brp]

CASCADE Topology V1, (c) Matra-Datavision
Locations 37
1
1.000000000000000 0.000000000000000 0.000000000000000 0.000000000000000 
0.000000000000000 1.000000000000000 0.000000000000000 0.000000000000000 
0.000000000000000 0.000000000000000 1.000000000000000 0.000000000000000 
1
1.000000000000000 0.000000000000000 0.000000000000000 0.000000000000000 
0.000000000000000 1.000000000000000 0.000000000000000 0.000000000000000 
0.000000000000000 0.000000000000000 1.000000000000000 0.000000000000000 
1
1.000000000000000 0.000000000000000 0.000000000000000 0.000000000000000 
0.000000000000000 1.000000000000000 0.000000000000000 0.000000000000000 
0.000000000000000 0.000000000000000 1.000000000000000 0.000000000000000 
1
1.000000000000000 0.000000000000000 0.000000000000000 0.000000000000000 
0.000000000000000 1.000000000000000 0.000000000000000 0.000000000000000 
0.000000000000000 0.000000000000000 1.000000000000000 0.000000000000000 
1
1.000000000000000 0.000000000000000 0.000000000000000 0.000000000000000 
0.000000000000000 1.000000000000000 0.000000000000000 0.000000000000000 
0.000000000000000 0.000000000000000 1.000000000000000 0.000000000000000 
1
1.000000000000000 0.000000000000000 0.000000000000000 0.000000000000000 
0.000000000000000 1.000000000000000 0.000000000000000 0.000000000000000 
0.000000000000000 0.000000000000000 1.000000000000000 0.000000000000000 
1
1.000000000000000 0.000000000000000 0.000000000000000 0.000000000000000 
0.000000000000000 1.000000000000000 0.000000000000000 0.000000000000000 
0.000000000000000 0.000000000000000 1.000000000000000 0.000000000000000 
2  2 1 3 -1 4 1 5 -1 6 1 7 -1 0
1
1.000000000000000 0.000000000000000 0.000000000000000 0.000000000000000 
0.000000000000000 1.000000000000000 0.000000000000000 0.000000000000000 
0.000000000000000 0.000000000000000 1.000000000000000 0.000000000000000 
2  9 -1 7 1 6 -1 5 1 4 -1 3 1 2 -1 0
1
1.000000000000000 0.000000000000000 0.000000000000000 0.000000000000000 
0.000000000000000 1.000000000000000 0.000000000000000 0.000000000000000 
0.000000000000000 0.000000000000000 1.000000000000000 0.000000000000000 
1
1.000000000000000 0.000000000000000 0.000000000000000 0.000000000000000 
0.000000000000000 1.000000000000000 0.000000000000000 0.000000000000000 
0.000000000000000 0.000000000000000 1.000000000000000 0.000000000000000 
2  11 1 12 -1 0
2  9 -1 7 1 6 -1 5 1 4 -1 3 1 2 -1 12 1 11 -1 0
1
1.000000000000000 0.000000000000000 0.000000000000000 0.000000000000000 
0.000000000000000 1.000000000000000 0.000000000000000 0.000000000000000 
0.000000000000000 0.000000000000000 1.000000000000000 82.000000000000000 
2  11 1 12 -1 15 1 0
2  9 -1 7 1 6 -1 5 1 4 -1 3 1 2 -1 15 -1 12 1 11 -1 0
2  12 -1 2 1 3 -1 4 1 5 -1 6 1 7 -1 0
2  11 1 12 -1 2 1 3 -1 4 1 5 -1 6 1 7 -1 0
2  9 -1 0
1
1.000000000000000 0.000000000000000 0.000000000000000 0.000000000000000 
0.000000000000000 1.000000000000000 0.000000000000000 0.000000000000000 
0.000000000000000 0.000000000000000 1.000000000000000 0.000000000000000 
2  21 1 3 -1 4 1 5 -1 6 1 7 -1 0
2  9 -1 7 1 6 -1 5 1 4 -1 3 1 21 -1 0
2  6 1 7 -1 0
2  12 -1 15 1 2 1 3 -1 4 1 5 -1 0
2  11 1 12 -1 15 1 2 1 3 -1 4 1 5 -1 0
2  9 -1 7 1 6 -1 0
2  11 1 12 -1 15 1 2 1 3 -1 4 1 5 -1 6 1 7 -1 0
2  4 1 5 -1 6 1 7 -1 0
2  9 -1 7 1 6 -1 5 1 4 -1 0
1
1.000000000000000 0.000000000000000 0.000000000000000 0.000000000000000 
0.000000000000000 1.000000000000000 0.000000000000000 0.000000000000000 
0.000000000000000 0.000000000000000 1.000000000000000 80.750000000000000 
2  21 1 3 -1 31 1 4 1 5 -1 6 1 7 -1 0
2  9 -1 7 1 6 -1 5 1 4 -1 31 -1 3 1 21 -1 0
2  21 1 3 -1 0
2  21 1 3 -1 31 1 0
2  3 -1 31 1 4 1 5 -1 0
2  21 1 3 -1 31 1 4 1 5 -1 0
Curve2ds 0
Curves 48
1 -48.75000000000000000 48.75000000000000000 0.00000000000000000 0.00000000000000000 0.00000000000000000 1.00000000000000000 
1 48.75000000000000000 48.75000000000000000 0.00000000000000000 0.00000000000000000 0.00000000000000000 1.00000000000000000 
1 -48.75000000000000000 48.75000000000000000 0.00000000000000000 1.00000000000000000 0.00000000000000000 0.00000000000000000 
1 -48.75000000000000000 48.75000000000000000 0.00000000000000000 1.00000000000000000 0.00000000000000000 0.00000000000000000 
1 -48.75000000000000000 -48.75000000000000000 0.00000000000000000 0.00000000000000000 0.00000000000000000 1.00000000000000000 
1 -48.75000000000000000 -48.75000000000000000 0.00000000000000000 0.00000000000000000 1.00000000000000000 0.00000000000000000 
1 -48.75000000000000000 -48.75000000000000000 0.00000000000000000 0.00000000000000000 1.00000000000000000 0.00000000000000000 
1 48.75000000000000000 -48.75000000000000000 0.00000000000000000 0.00000000000000000 0.00000000000000000 1.00000000000000000 
1 48.75000000000000000 48.75000000000000000 0.00000000000000000 0.00000000000000000 -1.00000000000000000 0.00000000000000000 
1 48.75000000000000000 48.75000000000000000 0.00000000000000000 0.00000000000000000 -1.00000000000000000 0.00000000000000000 
1 48.75000000000000000 -48.75000000000000000 0.00000000000000000 -1.00000000000000000 0.00000000000000000 0.00000000000000000 
1 -26.19999999999999929 0.00000000000000001 0.00000000000000000 0.00000000000000000 1.00000000000000000 0.00000000000000000 
1 47.50000000000000000 -47.50000000000000000 0.00000000000000000 -1.00000000000000000 0.00000000000000000 0.00000000000000000 
1 -47.50000000000000000 -47.50000000000000000 0.00000000000000000 0.00000000000000000 1.00000000000000000 0.00000000000000000 
1 -47.50000000000000000 47.50000000000000000 0.00000000000000000 1.00000000000000000 0.00000000000000000 0.00000000000000000 
1 47.50000000000000000 47.50000000000000000 0.00000000000000000 0.00000000000000000 -1.00000000000000000 0.00000000000000000 
1 47.50000000000000000 -47.50000000000000000 0.00000000000000000 -1.00000000000000000 0.00000000000000000 0.00000000000000000 
1 5.19999999999999929 -0.00000000000000284 0.00000000000000000 0.00000000000000000 -1.00000000000000000 0.00000000000000000 
1 48.75000000000000000 -48.75000000000000000 0.00000000000000000 -1.00000000000000000 0.00000000000000000 0.00000000000000000 
1 48.75000000000000000 -48.75000000000000000 0.00000000000000000 -1.00000000000000000 0.00000000000000000 0.00000000000000000 
1 10.00000000000000000 4.99999999999999911 82.00000000000000000 0.00000000000000000 1.00000000000000000 0.00000000000000000 
1 5.00000000000000000 -10.00000000000000178 82.00000000000000000 1.00000000000000000 0.00000000000000000 0.00000000000000000 
1 -10.00000000000000000 -5.00000000000000089 82.00000000000000000 0.00000000000000000 -1.00000000000000000 0.00000000000000000 
1 -5.00000000000000000 10.00000000000000000 82.00000000000000000 -1.00000000000000000 0.00000000000000009 0.00000000000000000 
1 5.20000000000000107 -48.75000000000000000 12.77500000000000036 0.00000000000000000 0.00000000000000000 1.00000000000000000 
1 11.27500000000000036 -48.75000000000000000 25.54999999999999005 -1.00000000000000000 0.00000000000000000 0.00000000000000000 
1 -26.20000000000000284 -48.75000000000000000 -0.02500000000000036 -0.00000000000000000 -0.00000000000000000 -1.00000000000000000 
1 -26.19999999999999929 -0.00000000000000567 25.55000000000000071 -0.00000000000000000 -1.00000000000000000 -0.00000000000000022 
1 -26.20000000000000284 -47.50000000000000000 -0.02500000000000036 -0.00000000000000000 -0.00000000000000000 -1.00000000000000000 
1 5.20000000000000107 -47.50000000000000000 12.77500000000000036 0.00000000000000000 0.00000000000000000 1.00000000000000000 
1 10.65000000000000036 -47.50000000000000000 25.54999999999999005 -1.00000000000000000 0.00000000000000000 0.00000000000000000 
1 -47.50000000000000000 -47.50000000000000000 0.00000000000000000 0.00000000000000000 0.00000000000000000 1.00000000000000000 
1 47.50000000000000000 -47.50000000000000000 0.00000000000000000 -1.00000000000000000 0.00000000000000000 0.00000000000000000 
1 47.50000000000000000 -47.50000000000000000 0.00000000000000000 0.00000000000000000 0.00000000000000000 1.00000000000000000 
1 -47.50000000000000000 47.50000000000000000 0.00000000000000000 0.00000000000000000 0.00000000000000000 1.00000000000000000 
1 -47.50000000000000000 -47.50000000000000000 0.00000000000000000 0.00000000000000000 1.00000000000000000 0.00000000000000000 
1 47.50000000000000000 47.50000000000000000 0.00000000000000000 0.00000000000000000 0.00000000000000000 1.00000000000000000 
1 -47.50000000000000000 47.50000000000000000 0.00000000000000000 1.00000000000000000 0.00000000000000000 0.00000000000000000 
1 47.50000000000000000 47.50000000000000000 0.00000000000000000 0.00000000000000000 -1.00000000000000000 0.00000000000000000 
1 5.19999999999999929 -0.00000000000000567 25.55000000000000071 -0.00000000000000000 -1.00000000000000000 -0.00000000000000022 
1 10.00000000000000000 -10.00000000000000178 5000.00000000000000000 -0.00000000000000000 -0.00000000000000000 -1.00000000000000000 
1 10.00000000000000000 4.99999999999999911 80.75000000000000000 0.00000000000000000 1.00000000000000000 0.00000000000000000 
1 10.00000000000000000 9.99999999999999822 5000.00000000000000000 -0.00000000000000000 -0.00000000000000000 -1.00000000000000000 
1 -10.00000000000000000 -10.00000000000000178 5000.00000000000000000 -0.00000000000000000 -0.00000000000000000 -1.00000000000000000 
1 5.00000000000000000 -10.00000000000000178 80.75000000000000000 1.00000000000000000 0.00000000000000000 0.00000000000000000 
1 -10.00000000000000000 10.00000000000000000 5000.00000000000000000 -0.00000000000000000 -0.00000000000000000 -1.00000000000000000 
1 -10.00000000000000000 -5.00000000000000089 80.75000000000000000 0.00000000000000000 -1.00000000000000000 0.00000000000000000 
1 -5.00000000000000000 10.00000000000000000 80.75000000000000000 -1.00000000000000000 0.00000000000000009 0.00000000000000000 
Polygon3D 0
PolygonOnTriangulations 0
Surfaces 18
1 -48.75000000000000000 48.75000000000000000 0.00000000000000000 0.00000000000000000 1.00000000000000000 0.00000000000000000 1.00000000000000000 0.00000000000000000 0.00000000000000000 0.00000000000000000 0.00000000000000000 -1.00000000000000000 
1 -48.75000000000000000 -48.75000000000000000 0.00000000000000000 -1.00000000000000000 0.00000000000000000 0.00000000000000000 0.00000000000000000 1.00000000000000000 0.00000000000000000 0.00000000000000000 0.00000000000000000 -1.00000000000000000 
1 48.75000000000000000 48.75000000000000000 0.00000000000000000 1.00000000000000000 0.00000000000000000 0.00000000000000000 0.00000000000000000 -1.00000000000000000 0.00000000000000000 0.00000000000000000 0.00000000000000000 -1.00000000000000000 
1 0.00000000000000000 0.00000000000000000 0.00000000000000000 -0.00000000000000000 -0.00000000000000000 -1.00000000000000000 -1.00000000000000000 0.00000000000000000 0.00000000000000000 0.00000000000000000 1.00000000000000000 0.00000000000000000 
1 0.00000000000000000 0.00000000000000000 0.00000000000000000 -0.00000000000000000 -0.00000000000000000 -1.00000000000000000 -1.00000000000000000 0.00000000000000000 0.00000000000000000 0.00000000000000000 1.00000000000000000 0.00000000000000000 
1 48.75000000000000000 -48.75000000000000000 0.00000000000000000 0.00000000000000000 -1.00000000000000000 0.00000000000000000 -1.00000000000000000 0.00000000000000000 0.00000000000000000 -0.00000000000000000 -0.00000000000000000 -1.00000000000000000 
1 -26.19999999999999929 0.00000000000000001 -0.05000000000000071 -1.00000000000000000 0.00000000000000000 0.00000000000000000 0.00000000000000000 -0.00000000000000022 1.00000000000000000 0.00000000000000000 1.00000000000000000 0.00000000000000022 
1 47.50000000000000000 -47.50000000000000000 0.00000000000000000 0.00000000000000000 -1.00000000000000000 0.00000000000000000 -1.00000000000000000 0.00000000000000000 0.00000000000000000 -0.00000000000000000 -0.00000000000000000 -1.00000000000000000 
1 -47.50000000000000000 -47.50000000000000000 0.00000000000000000 -1.00000000000000000 0.00000000000000000 0.00000000000000000 0.00000000000000000 1.00000000000000000 0.00000000000000000 0.00000000000000000 0.00000000000000000 -1.00000000000000000 
1 -47.50000000000000000 47.50000000000000000 0.00000000000000000 0.00000000000000000 1.00000000000000000 0.00000000000000000 1.00000000000000000 0.00000000000000000 0.00000000000000000 0.00000000000000000 0.00000000000000000 -1.00000000000000000 
1 47.50000000000000000 47.50000000000000000 0.00000000000000000 1.00000000000000000 0.00000000000000000 0.00000000000000000 0.00000000000000000 -1.00000000000000000 0.00000000000000000 0.00000000000000000 0.00000000000000000 -1.00000000000000000 
1 5.19999999999999929 -0.00000000000000567 25.55000000000000071 1.00000000000000000 0.00000000000000000 0.00000000000000000 0.00000000000000000 0.00000000000000022 -1.00000000000000000 0.00000000000000000 1.00000000000000000 0.00000000000000022 
1 10.00000000000000000 9.99999999999999822 5000.00000000000000000 -1.00000000000000000 0.00000000000000000 0.00000000000000000 0.00000000000000000 -1.00000000000000000 0.00000000000000000 0.00000000000000000 0.00000000000000000 1.00000000000000000 
1 10.00000000000000000 -10.00000000000000178 5000.00000000000000000 0.00000000000000000 1.00000000000000000 0.00000000000000000 -1.00000000000000000 0.00000000000000000 0.00000000000000000 0.00000000000000000 0.00000000000000000 1.00000000000000000 
1 -10.00000000000000000 -10.00000000000000178 5000.00000000000000000 1.00000000000000000 0.00000000000000000 0.00000000000000000 0.00000000000000000 1.00000000000000000 0.00000000000000000 0.00000000000000000 0.00000000000000000 1.00000000000000000 
1 -10.00000000000000000 10.00000000000000000 5000.00000000000000000 -0.00000000000000009 -1.00000000000000000 0.00000000000000000 1.00000000000000000 -0.00000000000000009 0.00000000000000000 0.00000000000000000 0.00000000000000000 1.00000000000000000 
1 -26.19999999999999929 -0.00000000000000567 25.55000000000000071 0.00000000000000000 -0.00000000000000022 1.00000000000000000 1.00000000000000000 0.00000000000000000 0.00000000000000000 0.00000000000000000 1.00000000000000000 0.00000000000000022 
1 0.00000000000000000 0.00000000000000000 0.00000000000000000 -0.00000000000000000 -0.00000000000000000 -1.00000000000000000 -1.00000000000000000 0.00000000000000000 0.00000000000000000 0.00000000000000000 1.00000000000000000 0.00000000000000000 
Triangulations 0

TShapes 120
Ve
0.000000100000000
-48.750000000000000 48.750000000000000 0.000000000000000
0 0

0101101
*
Ve
0.000000100000000
-48.750000000000000 48.750000000000000 82.000000000000000
0 0

0101101
*
Ed
 0.000000100000000 1 1 0
1  1 0 0.000000000000000 82.000000000000000
0

0101000
+120 10 -119 10 *
Ve
0.000000100000000
48.750000000000000 48.750000000000000 0.000000000000000
0 0

0101101
*
Ve
0.000000100000000
48.750000000000000 48.750000000000000 82.000000000000000
0 0

0101101
*
Ed
 0.000000100000000 1 1 0
1  2 0 0.000000000000000 82.000000000000000
0

0101000
+117 10 -116 10 *
Ed
 0.000000100000000 1 1 0
1  3 0 0.000000000000000 97.500000000000000
0

0101000
+120 14 -117 14 *
Ed
 0.000000100000000 1 1 0
1  4 0 0.000000000000000 97.500000000000000
0

0101000
+119 17 -116 17 *
Wi

0101100
+118 0 -115 0 -114 13 +113 16 *
Fa
0  0.000000100000000 1 0

0101000
+112 0 *
Ve
0.000000100000000
-48.750000000000000 -48.750000000000000 0.000000000000000
0 0

0101101
*
Ve
0.000000100000000
-48.750000000000000 -48.750000000000000 82.000000000000000
0 0

0101101
*
Ed
 0.000000100000000 1 1 0
1  5 0 0.000000000000000 82.000000000000000
0

0101000
+110 10 -109 10 *
Ed
 0.000000100000000 1 1 0
1  6 0 0.000000000000000 97.500000000000000
0

0101000
+110 14 -120 14 *
Ed
 0.000000100000000 1 1 0
1  7 0 0.000000000000000 97.500000000000000
0

0101000
+109 17 -119 17 *
Wi

0101100
+108 0 -118 0 -107 13 +106 16 *
Fa
0  0.000000100000000 2 0

0101000
+105 0 *
Ve
0.000000100000000
48.750000000000000 -48.750000000000000 0.000000000000000
0 0

0101101
*
Ve
0.000000100000000
48.750000000000000 -48.750000000000000 82.000000000000000
0 0

0101101
*
Ed
 0.000000100000000 1 1 0
1  8 0 0.000000000000000 82.000000000000000
0

0101000
+103 10 -102 10 *
Ed
 0.000000100000000 1 1 0
1  9 0 0.000000000000000 97.500000000000000
0

0101000
+117 14 -103 14 *
Ed
 0.000000100000000 1 1 0
1  10 0 0.000000000000000 97.500000000000000
0

0101000
+116 17 -102 17 *
Wi

0101100
+115 0 -101 0 -100 13 +99 16 *
Fa
0  0.000000100000000 3 0

0101000
+98 0 *
Ve
0.000000150000004
-26.200000000000003 -48.750000000000000 0.000000000000000
0 0

0101101
*
Ed
 0.000000100000000 1 1 0
1  11 0 74.950000000000003 97.500000000000000
0

0101000
+96 14 -110 14 *
Ve
0.000000150000004
-26.200000000000003 -47.500000000000000 0.000000000000000
0 0

0101101
*
Ed
 0.000000150000000 1 1 0
1  12 0 -48.750000000000000 -47.500000000000000
0

0101000
+96 20 -94 20 *
Ve
0.000000212133034
-47.500000000000000 -47.500000000000000 0.000000000000000
0 0

0101101
*
Ed
 0.000000100000000 1 1 0
1  13 0 73.700000000000003 95.000000000000000
0

0101000
+94 23 -92 23 *
Ve
0.000000212133034
-47.500000000000000 47.500000000000000 0.000000000000000
0 0

0101101
*
Ed
 0.000000100000000 1 1 0
1  14 0 0.000000000000000 95.000000000000000
0

0101000
+92 23 -90 23 *
Ve
0.000000212133034
47.500000000000000 47.500000000000000 0.000000000000000
0 0

0101101
*
Ed
 0.000000100000000 1 1 0
1  15 0 0.000000000000000 95.000000000000000
0

0101000
+90 23 -88 23 *
Ve
0.000000212133034
47.500000000000000 -47.500000000000000 0.000000000000000
0 0

0101101
*
Ed
 0.000000100000000 1 1 0
1  16 0 0.000000000000000 95.000000000000000
0

0101000
+88 23 -86 23 *
Ve
0.000000150000004
5.200000000000003 -47.500000000000000 0.000000000000000
0 0

0101101
*
Ed
 0.000000100000000 1 1 0
1  17 0 0.000000000000000 42.299999999999997
0

0101000
+86 23 -84 23 *
Ve
0.000000150000004
5.200000000000003 -48.750000000000000 0.000000000000000
0 0

0101101
*
Ed
 0.000000150000000 1 1 0
1  18 0 47.500000000000000 48.750000000000000
0

0101000
+84 20 -82 20 *
Ed
 0.000000100000000 1 1 0
1  19 0 0.000000000000000 43.549999999999997
0

0101000
+103 14 -82 14 *
Wi

0101100
+107 19 +95 19 -93 0 -91 22 -89 22 -87 22 -85 22 -83 22 -81 0 +80 19 
+100 19 +114 19 *
Fa
0  0.000000100000000 4 18

0101000
+79 0 *
Ed
 0.000000100000000 1 1 0
1  20 0 0.000000000000000 97.500000000000000
0

0101000
+102 17 -109 17 *
Wi

0101100
+113 26 +106 26 +99 26 +77 26 *
Ve
0.000000150000002
10.000000000000000 -10.000000000000002 82.000000000000000
0 0

0101101
*
Ve
0.000000150000000
10.000000000000000 9.999999999999998 82.000000000000000
0 0

0101101
*
Ed
 0.000000150000000 1 1 0
1  21 0 -15.000000000000000 4.999999999999999
0

0101000
+75 27 -74 27 *
Ve
0.000000150000000
-10.000000000000000 -10.000000000000002 82.000000000000000
0 0

0101101
*
Ed
 0.000000150000000 1 1 0
1  22 0 -15.000000000000000 5.000000000000000
0

0101000
+72 27 -75 27 *
Ve
0.000000150000000
-10.000000000000000 10.000000000000000 82.000000000000000
0 0

0101101
*
Ed
 0.000000150000000 1 1 0
1  23 0 -15.000000000000000 5.000000000000001
0

0101000
+70 27 -72 27 *
Ed
 0.000000150000000 1 1 0
1  24 0 -15.000000000000000 5.000000000000000
0

0101000
+74 27 -70 27 *
Wi

0101100
+73 0 +71 0 +69 0 +68 0 *
Fa
0  0.000000100000000 5 25

0101000
+76 0 +67 0 *
Ve
0.000000150000002
5.199999999999999 -48.750000000000000 25.549999999999990
0 0

0101101
*
Ed
 0.000000150000000 1 1 0
1  25 0 -12.775000000000000 12.774999999999990
0

0101000
+82 20 -65 20 *
Ve
0.000000150000004
-26.199999999999999 -48.750000000000000 25.549999999999990
0 0

0101101
*
Ed
 0.000000150000000 1 1 0
1  26 0 6.075000000000001 37.475000000000001
0

0101000
+65 20 -63 20 *
Ed
 0.000000150000000 1 1 0
1  27 0 -25.574999999999989 -0.025000000000000
0

0101000
+63 20 -96 20 *
Wi

0101100
-80 19 -64 0 -62 0 -61 0 -95 19 -108 8 +77 28 +101 8 *
Fa
0  0.000000100000000 6 8

0101000
+60 0 *
Ve
0.000000150000004
-26.199999999999999 -47.500000000000000 25.549999999999990
0 0

0101101
*
Ed
 0.000000100000000 1 1 0
1  28 0 47.499999999999993 48.749999999999993
0

0101000
+58 20 -63 20 *
Ed
 0.000000150000000 1 1 0
1  29 0 -25.574999999999989 -0.025000000000000
0

0101000
+58 20 -94 20 *
Wi

0101100
-57 0 -61 0 -93 0 +56 0 *
Fa
0  0.000000100000000 7 0

0101000
+55 0 *
Ve
0.000000150000002
5.199999999999999 -47.500000000000000 25.549999999999990
0 0

0101101
*
Ed
 0.000000150000000 1 1 0
1  30 0 -12.775000000000000 12.774999999999990
0

0101000
+84 20 -53 20 *
Ed
 0.000000150000000 1 1 0
1  31 0 5.450000000000001 36.850000000000001
0

0101000
+53 20 -58 20 *
Ve
0.000000212133034
-47.500000000000000 -47.500000000000000 80.750000000000000
0 0

0101101
*
Ed
 0.000000100000000 1 1 0
1  32 0 0.000000000000000 80.750000000000000
0

0101000
+92 30 -50 30 *
Ve
0.000000212133034
47.500000000000000 -47.500000000000000 80.750000000000000
0 0

0101101
*
Ed
 0.000000100000000 1 1 0
1  33 0 0.000000000000000 95.000000000000000
0

0101000
+48 33 -50 33 *
Ed
 0.000000100000000 1 1 0
1  34 0 0.000000000000000 80.750000000000000
0

0101000
+86 30 -48 30 *
Wi

0101100
-83 22 -52 0 -51 0 -56 0 -91 22 -49 29 +47 32 +46 29 *
Fa
0  0.000000100000000 8 29

0101000
+45 0 *
Ve
0.000000212133034
-47.500000000000000 47.500000000000000 80.750000000000000
0 0

0101101
*
Ed
 0.000000100000000 1 1 0
1  35 0 0.000000000000000 80.750000000000000
0

0101000
+90 30 -43 30 *
Ed
 0.000000100000000 1 1 0
1  36 0 0.000000000000000 95.000000000000000
0

0101000
+50 33 -43 33 *
Wi

0101100
+49 0 -42 0 -89 34 +41 35 *
Fa
0  0.000000100000000 9 0

0101000
+40 0 *
Ve
0.000000212133034
47.500000000000000 47.500000000000000 80.750000000000000
0 0

0101101
*
Ed
 0.000000100000000 1 1 0
1  37 0 0.000000000000000 80.750000000000000
0

0101000
+88 30 -38 30 *
Ed
 0.000000100000000 1 1 0
1  38 0 0.000000000000000 95.000000000000000
0

0101000
+43 33 -38 33 *
Wi

0101100
+42 0 -37 0 -87 34 +36 35 *
Fa
0  0.000000100000000 10 0

0101000
+35 0 *
Ed
 0.000000100000000 1 1 0
1  39 0 0.000000000000000 95.000000000000000
0

0101000
+38 33 -48 33 *
Wi

0101100
+37 0 -46 0 -85 34 +33 35 *
Fa
0  0.000000100000000 11 0

0101000
+32 0 *
Ed
 0.000000100000000 1 1 0
1  40 0 47.499999999999993 48.749999999999993
0

0101000
+53 20 -65 20 *
Wi

0101100
+52 0 -81 0 -64 0 +30 0 *
Fa
0  0.000000100000000 12 0

0101000
+29 0 *
Ve
0.000000150000002
10.000000000000000 -10.000000000000002 80.750000000000000
0 0

0101101
*
Ed
 0.000000100000000 1 1 0
1  41 0 4918.000000000000000 4919.250000000000000
0

0101000
+75 27 -27 27 *
Ve
0.000000150000000
10.000000000000000 9.999999999999998 80.750000000000000
0 0

0101101
*
Ed
 0.000000150000000 1 1 0
1  42 0 -15.000000000000000 4.999999999999999
0

0101000
+27 27 -25 27 *
Ed
 0.000000100000000 1 1 0
1  43 0 4918.000000000000000 4919.250000000000000
0

0101000
+74 27 -25 27 *
Wi

0101100
+73 0 -26 0 -24 0 +23 0 *
Fa
0  0.000000100000000 13 0

0101000
+22 0 *
Ve
0.000000150000000
-10.000000000000000 -10.000000000000002 80.750000000000000
0 0

0101101
*
Ed
 0.000000100000000 1 1 0
1  44 0 4918.000000000000000 4919.250000000000000
0

0101000
+72 27 -20 27 *
Ed
 0.000000150000000 1 1 0
1  45 0 -15.000000000000000 5.000000000000000
0

0101000
+20 27 -27 27 *
Wi

0101100
+71 0 -19 0 -18 0 +26 0 *
Fa
0  0.000000100000000 14 0

0101000
+17 0 *
Ve
0.000000150000000
-10.000000000000000 10.000000000000000 80.750000000000000
0 0

0101101
*
Ed
 0.000000100000001 1 1 0
1  46 0 4918.000000000000000 4919.250000000000000
0

0101000
+70 27 -15 27 *
Ed
 0.000000150000000 1 1 0
1  47 0 -15.000000000000000 5.000000000000001
0

0101000
+15 27 -20 27 *
Wi

0101100
+69 0 -14 0 -13 0 +19 0 *
Fa
0  0.000000100000000 15 0

0101000
+12 0 *
Ed
 0.000000150000000 1 1 0
1  48 0 -15.000000000000000 5.000000000000000
0

0101000
+25 27 -15 27 *
Wi

0101100
+68 0 -23 0 -10 0 +14 0 *
Fa
0  0.000000100000000 16 0

0101000
+9 0 *
Wi

0101100
+51 0 -30 0 -62 0 +57 0 *
Fa
0  0.000000100000000 17 0

0101000
+7 0 *
Wi

0101100
+36 37 +41 37 +33 37 +47 37 *
Wi

0101100
+24 0 +18 0 +13 0 +10 0 *
Fa
0  0.000000100000000 18 36

0101000
+5 0 +4 0 *
Sh

0101100
+111 8 +104 8 +97 8 +78 0 -66 24 +59 0 -54 0 -44 0 -39 29 -34 29 
-31 29 -28 0 +21 24 +16 24 +11 24 +8 24 -6 0 +3 24 *
So

1100000
+2 0 *

+1 1 
