# Supplementary material for: Fabricating a Raman spectrometer using an optical pickup unit and pulsed power
Source: Sci Rep. 2020 Jul 16;10:11692. doi: 10.1038/s41598-020-68650-7 (PMC7366627; doi:10.1038/s41598-020-68650-7)
Supplement: Supplementary file 4 — Supplementary file4 (FCSTD 27 kb) [file 41598_2020_68650_MOESM4_ESM.fcstd › PartShape5.brp]

CASCADE Topology V1, (c) Matra-Datavision
Locations 13
1
1.000000000000000 0.000000000000000 0.000000000000000 0.000000000000000 
0.000000000000000 1.000000000000000 0.000000000000000 0.000000000000000 
0.000000000000000 0.000000000000000 1.000000000000000 0.000000000000000 
2  1 -1 0
1
1.000000000000000 0.000000000000000 0.000000000000000 0.000000000000000 
0.000000000000000 1.000000000000000 0.000000000000000 0.000000000000000 
0.000000000000000 0.000000000000000 1.000000000000000 80.750000000000000 
2  1 -1 3 1 0
1
1.000000000000000 0.000000000000000 0.000000000000000 0.000000000000000 
0.000000000000000 1.000000000000000 0.000000000000000 0.000000000000000 
0.000000000000000 0.000000000000000 1.000000000000000 0.000000000000000 
2  5 1 1 -1 0
2  1 1 5 -1 0
2  3 -1 1 1 5 -1 0
2  5 -1 0
1
1.000000000000000 0.000000000000000 0.000000000000000 0.000000000000000 
0.000000000000000 1.000000000000000 0.000000000000000 0.000000000000000 
0.000000000000000 0.000000000000000 1.000000000000000 0.000000000000000 
1
1.000000000000000 0.000000000000000 0.000000000000000 0.000000000000000 
0.000000000000000 1.000000000000000 0.000000000000000 0.000000000000000 
0.000000000000000 0.000000000000000 1.000000000000000 0.000000000000000 
2  10 -1 11 1 5 -1 0
2  5 1 1 -1 3 1 0
Curve2ds 24
1 0.00000000000000000 0.00000000000000000 0.00000000000000000 -1.00000000000000000 
1 95.00000000000000000 0.00000000000000000 0.00000000000000000 -1.00000000000000000 
1 95.00000000000000000 0.00000000000000000 0.00000000000000000 -1.00000000000000000 
1 0.00000000000000000 0.00000000000000000 0.00000000000000000 -1.00000000000000000 
1 0.00000000000000000 0.00000000000000000 1.00000000000000000 0.00000000000000000 
1 0.00000000000000000 -80.75000000000000000 1.00000000000000000 0.00000000000000000 
1 47.50000000000000000 47.50000000000000000 -1.00000000000000000 0.00000000000000000 
1 47.50000000000000000 47.50000000000000000 -1.00000000000000000 0.00000000000000000 
1 95.00000000000000000 0.00000000000000000 0.00000000000000000 -1.00000000000000000 
1 0.00000000000000000 -0.00000000000000000 0.00000000000000000 -1.00000000000000000 
1 0.00000000000000000 0.00000000000000000 1.00000000000000000 0.00000000000000000 
1 0.00000000000000000 -80.75000000000000000 1.00000000000000000 0.00000000000000000 
1 -47.50000000000000000 47.50000000000000000 0.00000000000000000 -1.00000000000000000 
1 -47.50000000000000000 47.50000000000000000 0.00000000000000000 -1.00000000000000000 
1 95.00000000000000000 0.00000000000000000 0.00000000000000000 -1.00000000000000000 
1 0.00000000000000000 0.00000000000000000 0.00000000000000000 -1.00000000000000000 
1 0.00000000000000000 -0.00000000000000000 1.00000000000000000 0.00000000000000000 
1 0.00000000000000000 -80.75000000000000000 1.00000000000000000 0.00000000000000000 
1 -47.50000000000000000 -47.50000000000000000 1.00000000000000000 0.00000000000000000 
1 -47.50000000000000000 -47.50000000000000000 1.00000000000000000 0.00000000000000000 
1 0.00000000000000000 0.00000000000000000 1.00000000000000000 0.00000000000000000 
1 0.00000000000000000 -80.75000000000000000 1.00000000000000000 0.00000000000000000 
1 47.50000000000000000 -47.50000000000000000 0.00000000000000000 1.00000000000000000 
1 47.50000000000000000 -47.50000000000000000 0.00000000000000000 1.00000000000000000 
Curves 8
1 -47.50000000000000000 47.50000000000000000 0.00000000000000000 0.00000000000000000 0.00000000000000000 1.00000000000000000 
1 47.50000000000000000 47.50000000000000000 0.00000000000000000 0.00000000000000000 0.00000000000000000 1.00000000000000000 
1 -47.50000000000000000 47.50000000000000000 0.00000000000000000 1.00000000000000000 0.00000000000000000 0.00000000000000000 
1 47.50000000000000000 -47.50000000000000000 0.00000000000000000 0.00000000000000000 0.00000000000000000 1.00000000000000000 
1 47.50000000000000000 47.50000000000000000 0.00000000000000000 0.00000000000000000 -1.00000000000000000 0.00000000000000000 
1 -47.50000000000000000 -47.50000000000000000 0.00000000000000000 0.00000000000000000 0.00000000000000000 1.00000000000000000 
1 47.50000000000000000 -47.50000000000000000 0.00000000000000000 -1.00000000000000000 0.00000000000000000 0.00000000000000000 
1 -47.50000000000000000 -47.50000000000000000 0.00000000000000000 0.00000000000000000 1.00000000000000000 0.00000000000000000 
Polygon3D 0
PolygonOnTriangulations 0
Surfaces 6
1 -47.50000000000000000 47.50000000000000000 0.00000000000000000 0.00000000000000000 1.00000000000000000 0.00000000000000000 1.00000000000000000 0.00000000000000000 0.00000000000000000 0.00000000000000000 0.00000000000000000 -1.00000000000000000 
1 -47.50000000000000000 -47.50000000000000000 0.00000000000000000 -1.00000000000000000 0.00000000000000000 0.00000000000000000 0.00000000000000000 1.00000000000000000 0.00000000000000000 0.00000000000000000 0.00000000000000000 -1.00000000000000000 
1 47.50000000000000000 47.50000000000000000 0.00000000000000000 1.00000000000000000 0.00000000000000000 -0.00000000000000000 0.00000000000000000 -1.00000000000000000 0.00000000000000000 0.00000000000000000 -0.00000000000000000 -1.00000000000000000 
1 0.00000000000000000 0.00000000000000000 0.00000000000000000 -0.00000000000000000 -0.00000000000000000 -1.00000000000000000 -1.00000000000000000 0.00000000000000000 0.00000000000000000 0.00000000000000000 1.00000000000000000 -0.00000000000000000 
1 0.00000000000000000 0.00000000000000000 0.00000000000000000 -0.00000000000000000 -0.00000000000000000 -1.00000000000000000 -1.00000000000000000 0.00000000000000000 0.00000000000000000 0.00000000000000000 1.00000000000000000 -0.00000000000000000 
1 47.50000000000000000 -47.50000000000000000 0.00000000000000000 0.00000000000000000 -1.00000000000000000 0.00000000000000000 -1.00000000000000000 0.00000000000000000 0.00000000000000000 -0.00000000000000000 -0.00000000000000000 -1.00000000000000000 
Triangulations 0

TShapes 24
Ve
0.000000212133034
-47.500000000000000 47.500000000000000 0.000000000000000
0 0

0101101
*
Ed
 0.000000100000000 1 1 0
1  1 0 0.000000000000000 80.750000000000000
2  1 1 0 0.000000000000000 80.750000000000000
2  2 2 0 0.000000000000000 80.750000000000000
0

0101000
+24 2 -24 4 *
Ve
0.000000212133034
47.500000000000000 47.500000000000000 0.000000000000000
0 0

0101101
*
Ed
 0.000000100000000 1 1 0
1  2 0 0.000000000000000 80.750000000000000
2  3 1 0 0.000000000000000 80.750000000000000
2  4 3 0 0.000000000000000 80.750000000000000
0

0101000
+22 2 -22 4 *
Ed
 0.000000100000000 1 1 0
1  3 0 0.000000000000000 95.000000000000000
2  5 1 7 0.000000000000000 95.000000000000000
2  6 1 8 0.000000000000000 95.000000000000000
2  7 4 9 0.000000000000000 95.000000000000000
2  8 5 12 0.000000000000000 95.000000000000000
0

0101000
+24 9 -22 9 *
Wi

0101100
+23 0 -21 0 -20 6 +20 13 *
Fa
0  0.000000100000000 1 0

0111000
+19 0 *
Ve
0.000000212133034
47.500000000000000 -47.500000000000000 0.000000000000000
0 0

0101101
*
Ed
 0.000000100000000 1 1 0
1  4 0 0.000000000000000 80.750000000000000
2  9 3 0 0.000000000000000 80.750000000000000
2  10 6 0 0.000000000000000 80.750000000000000
0

0101000
+17 2 -17 4 *
Ed
 0.000000100000000 1 1 0
1  5 0 0.000000000000000 95.000000000000000
2  11 3 7 0.000000000000000 95.000000000000000
2  12 3 8 0.000000000000000 95.000000000000000
2  13 4 9 0.000000000000000 95.000000000000000
2  14 5 12 0.000000000000000 95.000000000000000
0

0101000
+22 9 -17 9 *
Wi

0101100
+21 0 -16 0 -15 6 +15 13 *
Fa
0  0.000000100000000 3 0

0111000
+14 0 *
Ve
0.000000212133034
-47.500000000000000 -47.500000000000000 0.000000000000000
0 0

0101101
*
Ed
 0.000000100000000 1 1 0
1  6 0 0.000000000000000 80.750000000000000
2  15 6 0 0.000000000000000 80.750000000000000
2  16 2 0 0.000000000000000 80.750000000000000
0

0101000
+12 2 -12 4 *
Ed
 0.000000100000000 1 1 0
1  7 0 0.000000000000000 95.000000000000000
2  17 6 7 0.000000000000000 95.000000000000000
2  18 6 8 0.000000000000000 95.000000000000000
2  19 4 9 0.000000000000000 95.000000000000000
2  20 5 12 0.000000000000000 95.000000000000000
0

0101000
+17 9 -12 9 *
Wi

0101100
+16 0 -11 0 -10 6 +10 13 *
Fa
0  0.000000100000000 6 0

0111000
+9 0 *
Ed
 0.000000100000000 1 1 0
1  8 0 0.000000000000000 95.000000000000000
2  21 2 7 0.000000000000000 95.000000000000000
2  22 2 8 0.000000000000000 95.000000000000000
2  23 4 9 0.000000000000000 95.000000000000000
2  24 5 12 0.000000000000000 95.000000000000000
0

0101000
+12 9 -24 9 *
Wi

0101100
+11 0 -23 0 -7 6 +7 13 *
Fa
0  0.000000100000000 2 0

0111000
+6 0 *
Wi

0101100
+20 0 +15 0 +10 0 +7 0 *
Fa
0  0.000000100000000 4 0

0111000
+4 5 *
Sh

0101100
+18 0 +13 0 +8 0 +5 0 +3 2 -3 4 *
So

0100000
+2 0 *

+1 0 
