# Supplementary material for: Fabricating a Raman spectrometer using an optical pickup unit and pulsed power
Source: Sci Rep. 2020 Jul 16;10:11692. doi: 10.1038/s41598-020-68650-7 (PMC7366627; doi:10.1038/s41598-020-68650-7)
Supplement: Supplementary file 4 — Supplementary file4 (FCSTD 27 kb) [file 41598_2020_68650_MOESM4_ESM.fcstd › PartShape6.brp]

CASCADE Topology V1, (c) Matra-Datavision
Locations 27
1
1.000000000000000 0.000000000000000 0.000000000000000 0.000000000000000 
0.000000000000000 1.000000000000000 0.000000000000000 0.000000000000000 
0.000000000000000 0.000000000000000 1.000000000000000 0.000000000000000 
1
1.000000000000000 0.000000000000000 0.000000000000000 0.000000000000000 
0.000000000000000 1.000000000000000 0.000000000000000 0.000000000000000 
0.000000000000000 0.000000000000000 1.000000000000000 0.000000000000000 
1
1.000000000000000 0.000000000000000 0.000000000000000 0.000000000000000 
0.000000000000000 1.000000000000000 0.000000000000000 0.000000000000000 
0.000000000000000 0.000000000000000 1.000000000000000 0.000000000000000 
2  2 1 3 -1 0
1
1.000000000000000 0.000000000000000 0.000000000000000 0.000000000000000 
0.000000000000000 1.000000000000000 0.000000000000000 0.000000000000000 
0.000000000000000 0.000000000000000 1.000000000000000 0.000000000000000 
2  5 -1 0
1
1.000000000000000 0.000000000000000 0.000000000000000 0.000000000000000 
0.000000000000000 1.000000000000000 0.000000000000000 0.000000000000000 
0.000000000000000 0.000000000000000 1.000000000000000 82.000000000000000 
2  5 -1 7 1 0
1
1.000000000000000 0.000000000000000 0.000000000000000 0.000000000000000 
0.000000000000000 1.000000000000000 0.000000000000000 0.000000000000000 
0.000000000000000 0.000000000000000 1.000000000000000 0.000000000000000 
2  9 1 5 -1 0
2  9 -1 0
2  5 1 9 -1 0
2  7 -1 5 1 9 -1 0
2  9 1 5 -1 7 1 0
2  5 -1 2 1 3 -1 0
2  9 1 5 -1 2 1 3 -1 0
1
1.000000000000000 0.000000000000000 0.000000000000000 0.000000000000000 
0.000000000000000 1.000000000000000 0.000000000000000 0.000000000000000 
0.000000000000000 0.000000000000000 1.000000000000000 0.000000000000000 
2  17 1 3 -1 0
2  3 1 17 -1 0
1
1.000000000000000 0.000000000000000 0.000000000000000 0.000000000000000 
0.000000000000000 1.000000000000000 0.000000000000000 0.000000000000000 
0.000000000000000 0.000000000000000 1.000000000000000 80.750000000000000 
2  20 -1 3 1 17 -1 0
2  17 -1 0
2  5 -1 2 1 17 -1 0
2  5 -1 7 1 2 1 3 -1 0
2  3 -1 0
2  3 -1 20 1 0
2  17 1 3 -1 20 1 0
Curve2ds 32
1 0.00000000000000000 0.00000000000000000 0.00000000000000000 -1.00000000000000000 
1 97.50000000000000000 0.00000000000000000 0.00000000000000000 -1.00000000000000000 
1 48.75000000000000000 48.75000000000000000 -1.00000000000000000 0.00000000000000000 
1 0.00000000000000000 0.00000000000000000 1.00000000000000000 0.00000000000000000 
1 0.00000000000000000 -82.00000000000000000 1.00000000000000000 0.00000000000000000 
1 48.75000000000000000 -48.75000000000000000 0.00000000000000000 1.00000000000000000 
1 -48.75000000000000000 48.75000000000000000 0.00000000000000000 -1.00000000000000000 
1 -48.75000000000000000 -48.75000000000000000 1.00000000000000000 0.00000000000000000 
1 0.00000000000000000 0.00000000000000000 1.00000000000000000 0.00000000000000000 
1 0.00000000000000000 -80.75000000000000000 1.00000000000000000 0.00000000000000000 
1 47.50000000000000000 47.50000000000000000 -1.00000000000000000 0.00000000000000000 
1 47.50000000000000000 47.50000000000000000 -1.00000000000000000 0.00000000000000000 
1 0.00000000000000000 0.00000000000000000 1.00000000000000000 0.00000000000000000 
1 0.00000000000000000 -80.75000000000000000 1.00000000000000000 0.00000000000000000 
1 -47.50000000000000000 47.50000000000000000 0.00000000000000000 -1.00000000000000000 
1 -47.50000000000000000 47.50000000000000000 0.00000000000000000 -1.00000000000000000 
1 0.00000000000000000 -0.00000000000000000 1.00000000000000000 0.00000000000000000 
1 0.00000000000000000 -80.75000000000000000 1.00000000000000000 0.00000000000000000 
1 -47.50000000000000000 -47.50000000000000000 1.00000000000000000 0.00000000000000000 
1 -47.50000000000000000 -47.50000000000000000 1.00000000000000000 0.00000000000000000 
1 0.00000000000000000 0.00000000000000000 1.00000000000000000 0.00000000000000000 
1 0.00000000000000000 -80.75000000000000000 1.00000000000000000 0.00000000000000000 
1 47.50000000000000000 -47.50000000000000000 0.00000000000000000 1.00000000000000000 
1 47.50000000000000000 -47.50000000000000000 0.00000000000000000 1.00000000000000000 
1 0.00000000000000000 0.00000000000000000 0.00000000000000000 -1.00000000000000000 
1 95.00000000000000000 0.00000000000000000 0.00000000000000000 -1.00000000000000000 
1 95.00000000000000000 0.00000000000000000 0.00000000000000000 -1.00000000000000000 
1 0.00000000000000000 0.00000000000000000 0.00000000000000000 -1.00000000000000000 
1 95.00000000000000000 0.00000000000000000 0.00000000000000000 -1.00000000000000000 
1 0.00000000000000000 -0.00000000000000000 0.00000000000000000 -1.00000000000000000 
1 95.00000000000000000 0.00000000000000000 0.00000000000000000 -1.00000000000000000 
1 0.00000000000000000 0.00000000000000000 0.00000000000000000 -1.00000000000000000 
Curves 16
1 -48.75000000000000000 48.75000000000000000 0.00000000000000000 0.00000000000000000 0.00000000000000000 1.00000000000000000 
1 48.75000000000000000 48.75000000000000000 0.00000000000000000 0.00000000000000000 0.00000000000000000 1.00000000000000000 
1 -48.75000000000000000 48.75000000000000000 0.00000000000000000 1.00000000000000000 0.00000000000000000 0.00000000000000000 
1 -48.75000000000000000 -48.75000000000000000 0.00000000000000000 0.00000000000000000 0.00000000000000000 1.00000000000000000 
1 -48.75000000000000000 -48.75000000000000000 0.00000000000000000 0.00000000000000000 1.00000000000000000 0.00000000000000000 
1 48.75000000000000000 -48.75000000000000000 0.00000000000000000 0.00000000000000000 0.00000000000000000 1.00000000000000000 
1 48.75000000000000000 48.75000000000000000 0.00000000000000000 0.00000000000000000 -1.00000000000000000 0.00000000000000000 
1 48.75000000000000000 -48.75000000000000000 0.00000000000000000 -1.00000000000000000 0.00000000000000000 0.00000000000000000 
1 -47.50000000000000000 47.50000000000000000 0.00000000000000000 1.00000000000000000 0.00000000000000000 0.00000000000000000 
1 47.50000000000000000 47.50000000000000000 0.00000000000000000 0.00000000000000000 -1.00000000000000000 0.00000000000000000 
1 47.50000000000000000 -47.50000000000000000 0.00000000000000000 -1.00000000000000000 0.00000000000000000 0.00000000000000000 
1 -47.50000000000000000 -47.50000000000000000 0.00000000000000000 0.00000000000000000 1.00000000000000000 0.00000000000000000 
1 -47.50000000000000000 47.50000000000000000 0.00000000000000000 0.00000000000000000 0.00000000000000000 1.00000000000000000 
1 47.50000000000000000 47.50000000000000000 0.00000000000000000 0.00000000000000000 0.00000000000000000 1.00000000000000000 
1 47.50000000000000000 -47.50000000000000000 0.00000000000000000 0.00000000000000000 0.00000000000000000 1.00000000000000000 
1 -47.50000000000000000 -47.50000000000000000 0.00000000000000000 0.00000000000000000 0.00000000000000000 1.00000000000000000 
Polygon3D 0
PolygonOnTriangulations 0
Surfaces 10
1 -48.75000000000000000 48.75000000000000000 0.00000000000000000 0.00000000000000000 1.00000000000000000 0.00000000000000000 1.00000000000000000 0.00000000000000000 0.00000000000000000 0.00000000000000000 0.00000000000000000 -1.00000000000000000 
1 0.00000000000000000 0.00000000000000000 0.00000000000000000 -0.00000000000000000 -0.00000000000000000 -1.00000000000000000 -1.00000000000000000 0.00000000000000000 0.00000000000000000 0.00000000000000000 1.00000000000000000 -0.00000000000000000 
1 -48.75000000000000000 -48.75000000000000000 0.00000000000000000 -1.00000000000000000 0.00000000000000000 0.00000000000000000 0.00000000000000000 1.00000000000000000 0.00000000000000000 0.00000000000000000 0.00000000000000000 -1.00000000000000000 
1 48.75000000000000000 48.75000000000000000 0.00000000000000000 1.00000000000000000 0.00000000000000000 -0.00000000000000000 0.00000000000000000 -1.00000000000000000 0.00000000000000000 0.00000000000000000 -0.00000000000000000 -1.00000000000000000 
1 -47.50000000000000000 47.50000000000000000 0.00000000000000000 0.00000000000000000 1.00000000000000000 0.00000000000000000 1.00000000000000000 0.00000000000000000 0.00000000000000000 0.00000000000000000 0.00000000000000000 -1.00000000000000000 
1 0.00000000000000000 0.00000000000000000 0.00000000000000000 -0.00000000000000000 -0.00000000000000000 -1.00000000000000000 -1.00000000000000000 0.00000000000000000 0.00000000000000000 0.00000000000000000 1.00000000000000000 -0.00000000000000000 
1 47.50000000000000000 47.50000000000000000 0.00000000000000000 1.00000000000000000 0.00000000000000000 -0.00000000000000000 0.00000000000000000 -1.00000000000000000 0.00000000000000000 0.00000000000000000 -0.00000000000000000 -1.00000000000000000 
1 47.50000000000000000 -47.50000000000000000 0.00000000000000000 0.00000000000000000 -1.00000000000000000 0.00000000000000000 -1.00000000000000000 0.00000000000000000 0.00000000000000000 -0.00000000000000000 -0.00000000000000000 -1.00000000000000000 
1 -47.50000000000000000 -47.50000000000000000 0.00000000000000000 -1.00000000000000000 0.00000000000000000 0.00000000000000000 0.00000000000000000 1.00000000000000000 0.00000000000000000 0.00000000000000000 0.00000000000000000 -1.00000000000000000 
1 48.75000000000000000 -48.75000000000000000 0.00000000000000000 0.00000000000000000 -1.00000000000000000 0.00000000000000000 -1.00000000000000000 0.00000000000000000 0.00000000000000000 -0.00000000000000000 -0.00000000000000000 -1.00000000000000000 
Triangulations 0

TShapes 49
Ve
0.000000100000000
-48.750000000000000 48.750000000000000 0.000000000000000
0 0

0101101
*
Ed
 0.000000100000000 1 1 0
1  1 0 0.000000000000000 82.000000000000000
2  1 1 0 0.000000000000000 82.000000000000000
0

0101000
+49 6 -49 8 *
Ve
0.000000100000000
48.750000000000000 48.750000000000000 0.000000000000000
0 0

0101101
*
Ed
 0.000000100000000 1 1 0
1  2 0 0.000000000000000 82.000000000000000
2  2 1 0 0.000000000000000 82.000000000000000
0

0101000
+47 6 -47 8 *
Ed
 0.000000100000000 1 1 0
1  3 0 0.000000000000000 97.500000000000000
2  3 2 11 0.000000000000000 97.500000000000000
2  4 1 12 0.000000000000000 97.500000000000000
2  5 1 13 0.000000000000000 97.500000000000000
0

0101000
+49 11 -47 11 *
Wi

0101100
+48 0 -46 0 -45 10 +45 14 *
Fa
0  0.000000100000000 1 0

0111000
+44 0 *
Ve
0.000000100000000
-48.750000000000000 -48.750000000000000 0.000000000000000
0 0

0101101
*
Ed
 0.000000100000000 1 1 0
1  4 0 0.000000000000000 82.000000000000000
0

0101000
+42 6 -42 8 *
Ed
 0.000000100000000 1 1 0
1  5 0 0.000000000000000 97.500000000000000
2  6 2 11 0.000000000000000 97.500000000000000
0

0101000
+42 11 -49 11 *
Wi

0101100
+41 0 -48 0 -40 10 +40 14 *
Fa
0  0.000000100000000 3 0

0111000
+39 0 *
Ve
0.000000100000000
48.750000000000000 -48.750000000000000 0.000000000000000
0 0

0101101
*
Ed
 0.000000100000000 1 1 0
1  6 0 0.000000000000000 82.000000000000000
0

0101000
+37 6 -37 8 *
Ed
 0.000000100000000 1 1 0
1  7 0 0.000000000000000 97.500000000000000
2  7 2 11 0.000000000000000 97.500000000000000
0

0101000
+47 11 -37 11 *
Wi

0101100
+46 0 -36 0 -35 10 +35 14 *
Fa
0  0.000000100000000 4 0

0111000
+34 0 *
Ed
 0.000000100000000 1 1 0
1  8 0 0.000000000000000 97.500000000000000
2  8 2 11 0.000000000000000 97.500000000000000
0

0101000
+37 11 -42 11 *
Wi

0101100
+45 16 +40 16 +35 16 +32 16 *
Ve
0.000000212133034
-47.500000000000000 47.500000000000000 0.000000000000000
0 0

0101101
*
Ve
0.000000212133034
47.500000000000000 47.500000000000000 0.000000000000000
0 0

0101101
*
Ed
 0.000000100000000 1 1 0
1  9 0 0.000000000000000 95.000000000000000
2  9 5 19 0.000000000000000 95.000000000000000
2  10 5 21 0.000000000000000 95.000000000000000
2  11 6 22 0.000000000000000 95.000000000000000
2  12 2 23 0.000000000000000 95.000000000000000
0

0101000
+30 22 -29 22 *
Ve
0.000000212133034
47.500000000000000 -47.500000000000000 0.000000000000000
0 0

0101101
*
Ed
 0.000000100000000 1 1 0
1  10 0 0.000000000000000 95.000000000000000
2  13 7 19 0.000000000000000 95.000000000000000
2  14 7 21 0.000000000000000 95.000000000000000
2  15 6 22 0.000000000000000 95.000000000000000
2  16 2 23 0.000000000000000 95.000000000000000
0

0101000
+29 22 -27 22 *
Ve
0.000000212133034
-47.500000000000000 -47.500000000000000 0.000000000000000
0 0

0101101
*
Ed
 0.000000100000000 1 1 0
1  11 0 0.000000000000000 95.000000000000000
2  17 8 19 0.000000000000000 95.000000000000000
2  18 8 21 0.000000000000000 95.000000000000000
2  19 6 22 0.000000000000000 95.000000000000000
2  20 2 23 0.000000000000000 95.000000000000000
0

0101000
+27 22 -25 22 *
Ed
 0.000000100000000 1 1 0
1  12 0 0.000000000000000 95.000000000000000
2  21 9 19 0.000000000000000 95.000000000000000
2  22 9 21 0.000000000000000 95.000000000000000
2  23 6 22 0.000000000000000 95.000000000000000
2  24 2 23 0.000000000000000 95.000000000000000
0

0101000
+25 22 -30 22 *
Wi

0101100
-28 18 -26 18 -24 18 -23 18 *
Fa
0  0.000000100000000 2 15

0111000
+31 0 +22 0 *
Wi

0101100
+45 0 +35 0 +32 0 +40 0 *
Fa
0  0.000000100000000 2 0

0111000
+20 9 *
Wi

0101100
+36 0 -41 0 -32 10 +32 14 *
Fa
0  0.000000100000000 10 0

0111000
+18 0 *
Ed
 0.000000100000000 1 1 0
1  13 0 0.000000000000000 80.750000000000000
2  25 5 0 0.000000000000000 80.750000000000000
2  26 9 0 0.000000000000000 80.750000000000000
0

0101000
+30 25 -30 26 *
Ed
 0.000000100000000 1 1 0
1  14 0 0.000000000000000 80.750000000000000
2  27 5 0 0.000000000000000 80.750000000000000
2  28 7 0 0.000000000000000 80.750000000000000
0

0101000
+29 25 -29 26 *
Wi

0101100
+16 0 -15 0 -28 18 +28 27 *
Fa
0  0.000000100000000 5 0

0111000
+14 0 *
Ed
 0.000000100000000 1 1 0
1  15 0 0.000000000000000 80.750000000000000
2  29 7 0 0.000000000000000 80.750000000000000
2  30 8 0 0.000000000000000 80.750000000000000
0

0101000
+27 25 -27 26 *
Wi

0101100
+15 0 -12 0 -26 18 +26 27 *
Fa
0  0.000000100000000 7 0

0111000
+11 0 *
Ed
 0.000000100000000 1 1 0
1  16 0 0.000000000000000 80.750000000000000
2  31 8 0 0.000000000000000 80.750000000000000
2  32 9 0 0.000000000000000 80.750000000000000
0

0101000
+25 25 -25 26 *
Wi

0101100
+12 0 -9 0 -24 18 +24 27 *
Fa
0  0.000000100000000 8 0

0111000
+8 0 *
Wi

0101100
+9 0 -16 0 -23 18 +23 27 *
Fa
0  0.000000100000000 9 0

0111000
+6 0 *
Wi

0101100
+28 0 +26 0 +24 0 +23 0 *
Fa
0  0.000000100000000 6 0

0111000
+4 17 *
Sh

0101100
+43 4 +38 4 +33 4 +21 0 -19 24 +17 4 -13 0 -10 0 -7 0 -5 0 
+3 26 *
So

0100000
+2 0 *

+1 1 
