# Supplementary material for: Fabricating a Raman spectrometer using an optical pickup unit and pulsed power
Source: Sci Rep. 2020 Jul 16;10:11692. doi: 10.1038/s41598-020-68650-7 (PMC7366627; doi:10.1038/s41598-020-68650-7)
Supplement: Supplementary file 4 — Supplementary file4 (FCSTD 27 kb) [file 41598_2020_68650_MOESM4_ESM.fcstd › PartShape9.brp]

CASCADE Topology V1, (c) Matra-Datavision
Locations 33
1
1.000000000000000 0.000000000000000 0.000000000000000 0.000000000000000 
0.000000000000000 1.000000000000000 0.000000000000000 0.000000000000000 
0.000000000000000 0.000000000000000 1.000000000000000 0.000000000000000 
1
1.000000000000000 0.000000000000000 0.000000000000000 0.000000000000000 
0.000000000000000 1.000000000000000 0.000000000000000 0.000000000000000 
0.000000000000000 0.000000000000000 1.000000000000000 0.000000000000000 
1
1.000000000000000 0.000000000000000 0.000000000000000 0.000000000000000 
0.000000000000000 1.000000000000000 0.000000000000000 0.000000000000000 
0.000000000000000 0.000000000000000 1.000000000000000 0.000000000000000 
1
1.000000000000000 0.000000000000000 0.000000000000000 0.000000000000000 
0.000000000000000 1.000000000000000 0.000000000000000 0.000000000000000 
0.000000000000000 0.000000000000000 1.000000000000000 0.000000000000000 
1
1.000000000000000 0.000000000000000 0.000000000000000 0.000000000000000 
0.000000000000000 1.000000000000000 0.000000000000000 0.000000000000000 
0.000000000000000 0.000000000000000 1.000000000000000 0.000000000000000 
2  2 1 3 -1 4 1 5 -1 0
1
1.000000000000000 0.000000000000000 0.000000000000000 0.000000000000000 
0.000000000000000 1.000000000000000 0.000000000000000 0.000000000000000 
0.000000000000000 0.000000000000000 1.000000000000000 0.000000000000000 
2  7 -1 0
1
1.000000000000000 0.000000000000000 0.000000000000000 0.000000000000000 
0.000000000000000 1.000000000000000 0.000000000000000 0.000000000000000 
0.000000000000000 0.000000000000000 1.000000000000000 82.000000000000000 
2  7 -1 9 1 0
1
1.000000000000000 0.000000000000000 0.000000000000000 0.000000000000000 
0.000000000000000 1.000000000000000 0.000000000000000 0.000000000000000 
0.000000000000000 0.000000000000000 1.000000000000000 0.000000000000000 
2  11 1 7 -1 0
2  11 -1 0
2  7 1 11 -1 0
2  9 -1 7 1 11 -1 0
2  11 1 7 -1 9 1 0
2  4 1 5 -1 0
2  7 -1 2 1 3 -1 0
2  11 1 7 -1 2 1 3 -1 0
1
1.000000000000000 0.000000000000000 0.000000000000000 0.000000000000000 
0.000000000000000 1.000000000000000 0.000000000000000 0.000000000000000 
0.000000000000000 0.000000000000000 1.000000000000000 0.000000000000000 
2  20 1 3 -1 0
2  3 1 20 -1 0
1
1.000000000000000 0.000000000000000 0.000000000000000 0.000000000000000 
0.000000000000000 1.000000000000000 0.000000000000000 0.000000000000000 
0.000000000000000 0.000000000000000 1.000000000000000 80.750000000000000 
2  23 -1 3 1 20 -1 0
2  20 -1 0
2  7 -1 2 1 20 -1 0
2  7 -1 9 1 2 1 3 -1 4 1 5 -1 0
2  11 1 7 -1 9 1 2 1 3 -1 4 1 5 -1 0
2  3 -1 0
2  3 -1 23 1 0
2  20 1 3 -1 23 1 0
2  3 -1 23 1 4 1 5 -1 0
2  20 1 3 -1 23 1 4 1 5 -1 0
Curve2ds 60
1 0.00000000000000000 0.00000000000000000 0.00000000000000000 -1.00000000000000000 
1 97.50000000000000000 0.00000000000000000 0.00000000000000000 -1.00000000000000000 
1 48.75000000000000000 48.75000000000000000 -1.00000000000000000 0.00000000000000000 
1 0.00000000000000000 0.00000000000000000 1.00000000000000000 0.00000000000000000 
1 0.00000000000000000 -82.00000000000000000 1.00000000000000000 0.00000000000000000 
1 97.50000000000000000 0.00000000000000000 0.00000000000000000 -1.00000000000000000 
1 48.75000000000000000 -48.75000000000000000 0.00000000000000000 1.00000000000000000 
1 0.00000000000000000 -0.00000000000000000 0.00000000000000000 -1.00000000000000000 
1 -48.75000000000000000 48.75000000000000000 0.00000000000000000 -1.00000000000000000 
1 -48.75000000000000000 -48.75000000000000000 1.00000000000000000 0.00000000000000000 
1 0.00000000000000000 -0.00000000000000000 1.00000000000000000 0.00000000000000000 
1 0.00000000000000000 -82.00000000000000000 1.00000000000000000 0.00000000000000000 
1 0.00000000000000000 0.00000000000000000 1.00000000000000000 0.00000000000000000 
1 0.00000000000000000 -80.75000000000000000 1.00000000000000000 0.00000000000000000 
1 47.50000000000000000 47.50000000000000000 -1.00000000000000000 0.00000000000000000 
1 47.50000000000000000 47.50000000000000000 -1.00000000000000000 0.00000000000000000 
1 0.00000000000000000 0.00000000000000000 1.00000000000000000 0.00000000000000000 
1 0.00000000000000000 -80.75000000000000000 1.00000000000000000 0.00000000000000000 
1 -47.50000000000000000 47.50000000000000000 0.00000000000000000 -1.00000000000000000 
1 -47.50000000000000000 47.50000000000000000 0.00000000000000000 -1.00000000000000000 
1 0.00000000000000000 -0.00000000000000000 1.00000000000000000 0.00000000000000000 
1 0.00000000000000000 -80.75000000000000000 1.00000000000000000 0.00000000000000000 
1 -47.50000000000000000 -47.50000000000000000 1.00000000000000000 0.00000000000000000 
1 -47.50000000000000000 -47.50000000000000000 1.00000000000000000 0.00000000000000000 
1 0.00000000000000000 0.00000000000000000 1.00000000000000000 0.00000000000000000 
1 0.00000000000000000 -80.75000000000000000 1.00000000000000000 0.00000000000000000 
1 47.50000000000000000 -47.50000000000000000 0.00000000000000000 1.00000000000000000 
1 47.50000000000000000 -47.50000000000000000 0.00000000000000000 1.00000000000000000 
8 -17.00000000000000000 6.99999999999999911
1 -10.00000000000000000 4.99999999999999911 0.00000000000000000 1.00000000000000000 
8 -17.00000000000000000 6.99999999999999911
1 4.99999999999999911 -4918.00000000000000000 -1.00000000000000000 0.00000000000000000 
8 -17.00000000000000000 7.00000000000000000
1 -5.00000000000000000 -10.00000000000000178 -1.00000000000000000 0.00000000000000000 
8 -17.00000000000000000 7.00000000000000000
1 5.00000000000000000 -4918.00000000000000000 -1.00000000000000000 0.00000000000000000 
8 -17.00000000000000000 7.00000000000000089
1 10.00000000000000000 -5.00000000000000089 0.00000000000000000 -1.00000000000000000 
8 -17.00000000000000000 7.00000000000000089
1 5.00000000000000089 -4918.00000000000000000 -1.00000000000000000 0.00000000000000000 
8 -17.00000000000000000 7.00000000000000000
1 5.00000000000000000 10.00000000000000000 1.00000000000000000 0.00000000000000009 
8 -17.00000000000000000 7.00000000000000000
1 5.00000000000000000 -4918.00000000000000000 -1.00000000000000000 0.00000000000000000 
1 0.00000000000000000 0.00000000000000000 0.00000000000000000 -1.00000000000000000 
1 95.00000000000000000 0.00000000000000000 0.00000000000000000 -1.00000000000000000 
1 95.00000000000000000 0.00000000000000000 0.00000000000000000 -1.00000000000000000 
1 0.00000000000000000 0.00000000000000000 0.00000000000000000 -1.00000000000000000 
1 95.00000000000000000 0.00000000000000000 0.00000000000000000 -1.00000000000000000 
1 0.00000000000000000 -0.00000000000000000 0.00000000000000000 -1.00000000000000000 
1 95.00000000000000000 0.00000000000000000 0.00000000000000000 -1.00000000000000000 
1 0.00000000000000000 0.00000000000000000 0.00000000000000000 -1.00000000000000000 
1 20.00000000000000000 0.00000000000000000 0.00000000000000000 -1.00000000000000000 
1 0.00000000000000000 0.00000000000000000 0.00000000000000000 -1.00000000000000000 
8 -17.00000000000000000 6.99999999999999911
1 -10.00000000000000000 4.99999999999999911 0.00000000000000000 1.00000000000000000 
8 -17.00000000000000000 6.99999999999999911
1 4.99999999999999911 -4919.25000000000000000 -1.00000000000000000 0.00000000000000000 
1 20.00000000000000000 0.00000000000000000 0.00000000000000000 -1.00000000000000000 
1 0.00000000000000000 0.00000000000000000 0.00000000000000000 -1.00000000000000000 
1 20.00000000000000000 0.00000000000000000 0.00000000000000000 -1.00000000000000000 
1 0.00000000000000000 0.00000000000000000 0.00000000000000000 -1.00000000000000000 
8 -17.00000000000000000 7.00000000000000000
1 -5.00000000000000000 -10.00000000000000178 -1.00000000000000000 0.00000000000000000 
8 -17.00000000000000000 7.00000000000000000
1 5.00000000000000000 -4919.25000000000000000 -1.00000000000000000 0.00000000000000000 
1 0.00000000000000000 0.00000000000000000 0.00000000000000000 -1.00000000000000000 
1 20.00000000000000000 0.00000000000000000 0.00000000000000000 -1.00000000000000000 
8 -17.00000000000000000 7.00000000000000089
1 10.00000000000000000 -5.00000000000000089 0.00000000000000000 -1.00000000000000000 
8 -17.00000000000000000 7.00000000000000089
1 5.00000000000000089 -4919.25000000000000000 -1.00000000000000000 0.00000000000000000 
8 -17.00000000000000000 7.00000000000000000
1 5.00000000000000000 10.00000000000000000 1.00000000000000000 0.00000000000000009 
8 -17.00000000000000000 7.00000000000000000
1 5.00000000000000000 -4919.25000000000000000 -1.00000000000000000 0.00000000000000000 
Curves 28
1 -48.75000000000000000 48.75000000000000000 0.00000000000000000 0.00000000000000000 0.00000000000000000 1.00000000000000000 
1 48.75000000000000000 48.75000000000000000 0.00000000000000000 0.00000000000000000 0.00000000000000000 1.00000000000000000 
1 -48.75000000000000000 48.75000000000000000 0.00000000000000000 1.00000000000000000 0.00000000000000000 0.00000000000000000 
1 -48.75000000000000000 -48.75000000000000000 0.00000000000000000 0.00000000000000000 0.00000000000000000 1.00000000000000000 
1 -48.75000000000000000 -48.75000000000000000 0.00000000000000000 0.00000000000000000 1.00000000000000000 0.00000000000000000 
1 48.75000000000000000 -48.75000000000000000 0.00000000000000000 0.00000000000000000 0.00000000000000000 1.00000000000000000 
1 48.75000000000000000 48.75000000000000000 0.00000000000000000 0.00000000000000000 -1.00000000000000000 0.00000000000000000 
1 48.75000000000000000 -48.75000000000000000 0.00000000000000000 -1.00000000000000000 0.00000000000000000 0.00000000000000000 
1 -47.50000000000000000 47.50000000000000000 0.00000000000000000 1.00000000000000000 0.00000000000000000 0.00000000000000000 
1 47.50000000000000000 47.50000000000000000 0.00000000000000000 0.00000000000000000 -1.00000000000000000 0.00000000000000000 
1 47.50000000000000000 -47.50000000000000000 0.00000000000000000 -1.00000000000000000 0.00000000000000000 0.00000000000000000 
1 -47.50000000000000000 -47.50000000000000000 0.00000000000000000 0.00000000000000000 1.00000000000000000 0.00000000000000000 
1 10.00000000000000000 4.99999999999999911 82.00000000000000000 0.00000000000000000 1.00000000000000000 -0.00000000000000000 
1 5.00000000000000000 -10.00000000000000178 82.00000000000000000 1.00000000000000000 -0.00000000000000000 0.00000000000000000 
1 -10.00000000000000000 -5.00000000000000089 82.00000000000000000 0.00000000000000000 -1.00000000000000000 0.00000000000000000 
1 -5.00000000000000000 10.00000000000000000 82.00000000000000000 -1.00000000000000000 0.00000000000000009 0.00000000000000000 
1 -47.50000000000000000 47.50000000000000000 0.00000000000000000 0.00000000000000000 0.00000000000000000 1.00000000000000000 
1 47.50000000000000000 47.50000000000000000 0.00000000000000000 0.00000000000000000 0.00000000000000000 1.00000000000000000 
1 47.50000000000000000 -47.50000000000000000 0.00000000000000000 0.00000000000000000 0.00000000000000000 1.00000000000000000 
1 -47.50000000000000000 -47.50000000000000000 0.00000000000000000 0.00000000000000000 0.00000000000000000 1.00000000000000000 
1 10.00000000000000000 -10.00000000000000178 5000.00000000000000000 -0.00000000000000000 -0.00000000000000000 -1.00000000000000000 
1 10.00000000000000000 4.99999999999999911 80.75000000000000000 0.00000000000000000 1.00000000000000000 -0.00000000000000000 
1 10.00000000000000000 9.99999999999999822 5000.00000000000000000 -0.00000000000000000 -0.00000000000000000 -1.00000000000000000 
1 -10.00000000000000000 -10.00000000000000178 5000.00000000000000000 -0.00000000000000000 -0.00000000000000000 -1.00000000000000000 
1 5.00000000000000000 -10.00000000000000178 80.75000000000000000 1.00000000000000000 -0.00000000000000000 0.00000000000000000 
1 -10.00000000000000000 10.00000000000000000 5000.00000000000000000 -0.00000000000000000 -0.00000000000000000 -1.00000000000000000 
1 -10.00000000000000000 -5.00000000000000089 80.75000000000000000 0.00000000000000000 -1.00000000000000000 0.00000000000000000 
1 -5.00000000000000000 10.00000000000000000 80.75000000000000000 -1.00000000000000000 0.00000000000000009 0.00000000000000000 
Polygon3D 0
PolygonOnTriangulations 0
Surfaces 14
1 -48.75000000000000000 48.75000000000000000 0.00000000000000000 0.00000000000000000 1.00000000000000000 0.00000000000000000 1.00000000000000000 0.00000000000000000 0.00000000000000000 0.00000000000000000 0.00000000000000000 -1.00000000000000000 
1 0.00000000000000000 0.00000000000000000 0.00000000000000000 -0.00000000000000000 -0.00000000000000000 -1.00000000000000000 -1.00000000000000000 0.00000000000000000 0.00000000000000000 0.00000000000000000 1.00000000000000000 -0.00000000000000000 
1 -48.75000000000000000 -48.75000000000000000 0.00000000000000000 -1.00000000000000000 0.00000000000000000 0.00000000000000000 0.00000000000000000 1.00000000000000000 0.00000000000000000 0.00000000000000000 0.00000000000000000 -1.00000000000000000 
1 48.75000000000000000 -48.75000000000000000 0.00000000000000000 0.00000000000000000 -1.00000000000000000 0.00000000000000000 -1.00000000000000000 0.00000000000000000 0.00000000000000000 -0.00000000000000000 -0.00000000000000000 -1.00000000000000000 
1 48.75000000000000000 48.75000000000000000 0.00000000000000000 1.00000000000000000 0.00000000000000000 -0.00000000000000000 0.00000000000000000 -1.00000000000000000 0.00000000000000000 0.00000000000000000 -0.00000000000000000 -1.00000000000000000 
1 -47.50000000000000000 47.50000000000000000 0.00000000000000000 0.00000000000000000 1.00000000000000000 0.00000000000000000 1.00000000000000000 0.00000000000000000 0.00000000000000000 0.00000000000000000 0.00000000000000000 -1.00000000000000000 
1 0.00000000000000000 0.00000000000000000 0.00000000000000000 -0.00000000000000000 -0.00000000000000000 -1.00000000000000000 -1.00000000000000000 0.00000000000000000 0.00000000000000000 0.00000000000000000 1.00000000000000000 -0.00000000000000000 
1 47.50000000000000000 47.50000000000000000 0.00000000000000000 1.00000000000000000 0.00000000000000000 -0.00000000000000000 0.00000000000000000 -1.00000000000000000 0.00000000000000000 0.00000000000000000 -0.00000000000000000 -1.00000000000000000 
1 47.50000000000000000 -47.50000000000000000 0.00000000000000000 0.00000000000000000 -1.00000000000000000 0.00000000000000000 -1.00000000000000000 0.00000000000000000 0.00000000000000000 -0.00000000000000000 -0.00000000000000000 -1.00000000000000000 
1 -47.50000000000000000 -47.50000000000000000 0.00000000000000000 -1.00000000000000000 0.00000000000000000 0.00000000000000000 0.00000000000000000 1.00000000000000000 0.00000000000000000 0.00000000000000000 0.00000000000000000 -1.00000000000000000 
1 10.00000000000000000 9.99999999999999822 5000.00000000000000000 -1.00000000000000000 0.00000000000000000 0.00000000000000000 0.00000000000000000 -1.00000000000000000 0.00000000000000000 0.00000000000000000 0.00000000000000000 1.00000000000000000 
1 10.00000000000000000 -10.00000000000000178 5000.00000000000000000 0.00000000000000000 1.00000000000000000 -0.00000000000000000 -1.00000000000000000 0.00000000000000000 0.00000000000000000 0.00000000000000000 0.00000000000000000 1.00000000000000000 
1 -10.00000000000000000 -10.00000000000000178 5000.00000000000000000 1.00000000000000000 0.00000000000000000 0.00000000000000000 -0.00000000000000000 1.00000000000000000 0.00000000000000000 0.00000000000000000 -0.00000000000000000 1.00000000000000000 
1 -10.00000000000000000 10.00000000000000000 5000.00000000000000000 -0.00000000000000009 -1.00000000000000000 0.00000000000000000 1.00000000000000000 -0.00000000000000009 0.00000000000000000 0.00000000000000000 0.00000000000000000 1.00000000000000000 
Triangulations 0

TShapes 79
Ve
0.000000100000000
-48.750000000000000 48.750000000000000 0.000000000000000
0 0

0101101
*
Ed
 0.000000100000000 1 1 0
1  1 0 0.000000000000000 82.000000000000000
2  1 1 0 0.000000000000000 82.000000000000000
0

0101000
+79 8 -79 10 *
Ve
0.000000100000000
48.750000000000000 48.750000000000000 0.000000000000000
0 0

0101101
*
Ed
 0.000000100000000 1 1 0
1  2 0 0.000000000000000 82.000000000000000
2  2 1 0 0.000000000000000 82.000000000000000
0

0101000
+77 8 -77 10 *
Ed
 0.000000100000000 1 1 0
1  3 0 0.000000000000000 97.500000000000000
2  3 2 13 0.000000000000000 97.500000000000000
2  4 1 14 0.000000000000000 97.500000000000000
2  5 1 15 0.000000000000000 97.500000000000000
0

0101000
+79 13 -77 13 *
Wi

0101100
+78 0 -76 0 -75 12 +75 16 *
Fa
0  0.000000100000000 1 0

0111000
+74 0 *
Ve
0.000000100000000
-48.750000000000000 -48.750000000000000 0.000000000000000
0 0

0101101
*
Ed
 0.000000100000000 1 1 0
1  4 0 0.000000000000000 82.000000000000000
2  6 4 0 0.000000000000000 82.000000000000000
0

0101000
+72 8 -72 10 *
Ed
 0.000000100000000 1 1 0
1  5 0 0.000000000000000 97.500000000000000
2  7 2 13 0.000000000000000 97.500000000000000
0

0101000
+72 13 -79 13 *
Wi

0101100
+71 0 -78 0 -70 12 +70 16 *
Fa
0  0.000000100000000 3 0

0101000
+69 0 *
Ve
0.000000100000000
48.750000000000000 -48.750000000000000 0.000000000000000
0 0

0101101
*
Ed
 0.000000100000000 1 1 0
1  6 0 0.000000000000000 82.000000000000000
2  8 4 0 0.000000000000000 82.000000000000000
0

0101000
+67 8 -67 10 *
Ed
 0.000000100000000 1 1 0
1  7 0 0.000000000000000 97.500000000000000
2  9 2 13 0.000000000000000 97.500000000000000
0

0101000
+77 13 -67 13 *
Wi

0101100
+76 0 -66 0 -65 12 +65 16 *
Fa
0  0.000000100000000 5 0

0101000
+64 0 *
Ed
 0.000000100000000 1 1 0
1  8 0 0.000000000000000 97.500000000000000
2  10 2 13 0.000000000000000 97.500000000000000
2  11 4 14 0.000000000000000 97.500000000000000
2  12 4 15 0.000000000000000 97.500000000000000
0

0101000
+67 13 -72 13 *
Wi

0101100
+75 19 +70 19 +65 19 +62 19 *
Ve
0.000000212133034
-47.500000000000000 47.500000000000000 0.000000000000000
0 0

0101101
*
Ve
0.000000212133034
47.500000000000000 47.500000000000000 0.000000000000000
0 0

0101101
*
Ed
 0.000000100000000 1 1 0
1  9 0 0.000000000000000 95.000000000000000
2  13 6 22 0.000000000000000 95.000000000000000
2  14 6 24 0.000000000000000 95.000000000000000
2  15 7 25 0.000000000000000 95.000000000000000
2  16 2 26 0.000000000000000 95.000000000000000
0

0101000
+60 25 -59 25 *
Ve
0.000000212133034
47.500000000000000 -47.500000000000000 0.000000000000000
0 0

0101101
*
Ed
 0.000000100000000 1 1 0
1  10 0 0.000000000000000 95.000000000000000
2  17 8 22 0.000000000000000 95.000000000000000
2  18 8 24 0.000000000000000 95.000000000000000
2  19 7 25 0.000000000000000 95.000000000000000
2  20 2 26 0.000000000000000 95.000000000000000
0

0101000
+59 25 -57 25 *
Ve
0.000000212133034
-47.500000000000000 -47.500000000000000 0.000000000000000
0 0

0101101
*
Ed
 0.000000100000000 1 1 0
1  11 0 0.000000000000000 95.000000000000000
2  21 9 22 0.000000000000000 95.000000000000000
2  22 9 24 0.000000000000000 95.000000000000000
2  23 7 25 0.000000000000000 95.000000000000000
2  24 2 26 0.000000000000000 95.000000000000000
0

0101000
+57 25 -55 25 *
Ed
 0.000000100000000 1 1 0
1  12 0 0.000000000000000 95.000000000000000
2  25 10 22 0.000000000000000 95.000000000000000
2  26 10 24 0.000000000000000 95.000000000000000
2  27 7 25 0.000000000000000 95.000000000000000
2  28 2 26 0.000000000000000 95.000000000000000
0

0101000
+55 25 -60 25 *
Wi

0101100
-58 21 -56 21 -54 21 -53 21 *
Fa
0  0.000000100000000 2 18

0111000
+61 0 +52 0 *
Wi

0101100
+75 28 +70 28 +65 28 +62 28 *
Ve
0.000000150000002
10.000000000000000 -10.000000000000002 82.000000000000000
0 0

0101101
*
Ve
0.000000150000000
10.000000000000000 9.999999999999998 82.000000000000000
0 0

0101101
*
Ed
 0.000000150000000 1 1 0
1  13 0 -15.000000000000000 4.999999999999999
2  29 2 27 -15.000000000000000 4.999999999999999
2  30 11 0 -15.000000000000000 4.999999999999999
0

0101000
+49 0 -48 0 *
Ve
0.000000150000000
-10.000000000000000 -10.000000000000002 82.000000000000000
0 0

0101101
*
Ed
 0.000000150000000 1 1 0
1  14 0 -15.000000000000000 5.000000000000000
2  31 2 27 -15.000000000000000 5.000000000000000
2  32 12 0 -15.000000000000000 5.000000000000000
0

0101000
+46 0 -49 0 *
Ve
0.000000150000000
-10.000000000000000 10.000000000000000 82.000000000000000
0 0

0101101
*
Ed
 0.000000150000000 1 1 0
1  15 0 -15.000000000000000 5.000000000000001
2  33 2 27 -15.000000000000000 5.000000000000001
2  34 13 0 -15.000000000000000 5.000000000000001
0

0101000
+44 0 -46 0 *
Ed
 0.000000150000000 1 1 0
1  16 0 -15.000000000000000 5.000000000000000
2  35 2 27 -15.000000000000000 5.000000000000000
2  36 14 0 -15.000000000000000 5.000000000000000
0

0101000
+48 0 -44 0 *
Wi

0101100
+47 0 +45 0 +43 0 +42 0 *
Fa
0  0.000000100000000 2 27

0101000
+50 0 +41 0 *
Wi

0101100
+66 0 -71 0 -62 12 +62 16 *
Fa
0  0.000000100000000 4 0

0111000
+39 0 *
Ed
 0.000000100000000 1 1 0
1  17 0 0.000000000000000 80.750000000000000
2  37 6 0 0.000000000000000 80.750000000000000
2  38 10 0 0.000000000000000 80.750000000000000
0

0101000
+60 29 -60 30 *
Ed
 0.000000100000000 1 1 0
1  18 0 0.000000000000000 80.750000000000000
2  39 6 0 0.000000000000000 80.750000000000000
2  40 8 0 0.000000000000000 80.750000000000000
0

0101000
+59 29 -59 30 *
Wi

0101100
+37 0 -36 0 -58 21 +58 31 *
Fa
0  0.000000100000000 6 0

0111000
+35 0 *
Ed
 0.000000100000000 1 1 0
1  19 0 0.000000000000000 80.750000000000000
2  41 8 0 0.000000000000000 80.750000000000000
2  42 9 0 0.000000000000000 80.750000000000000
0

0101000
+57 29 -57 30 *
Wi

0101100
+36 0 -33 0 -56 21 +56 31 *
Fa
0  0.000000100000000 8 0

0101000
+32 0 *
Ed
 0.000000100000000 1 1 0
1  20 0 0.000000000000000 80.750000000000000
2  43 9 0 0.000000000000000 80.750000000000000
2  44 10 0 0.000000000000000 80.750000000000000
0

0101000
+55 29 -55 30 *
Wi

0101100
+33 0 -30 0 -54 21 +54 31 *
Fa
0  0.000000100000000 9 0

0111000
+29 0 *
Wi

0101100
+30 0 -37 0 -53 21 +53 31 *
Fa
0  0.000000100000000 10 0

0101000
+27 0 *
Ve
0.000000150000002
10.000000000000000 -10.000000000000002 80.750000000000000
0 0

0101101
*
Ed
 0.000000100000000 1 1 0
1  21 0 4918.000000000000000 4919.250000000000000
2  45 11 0 4918.000000000000000 4919.250000000000000
2  46 12 0 4918.000000000000000 4919.250000000000000
0

0101000
+49 0 -25 0 *
Ve
0.000000150000000
10.000000000000000 9.999999999999998 80.750000000000000
0 0

0101101
*
Ed
 0.000000150000000 1 1 0
1  22 0 -15.000000000000000 4.999999999999999
2  47 7 32 -15.000000000000000 4.999999999999999
2  48 11 0 -15.000000000000000 4.999999999999999
0

0101000
+25 0 -23 0 *
Ed
 0.000000100000000 1 1 0
1  23 0 4918.000000000000000 4919.250000000000000
2  49 14 0 4918.000000000000000 4919.250000000000000
2  50 11 0 4918.000000000000000 4919.250000000000000
0

0101000
+48 0 -23 0 *
Wi

0101100
+47 0 -24 0 -22 0 +21 0 *
Fa
0  0.000000100000000 11 0

0101000
+20 0 *
Ve
0.000000150000000
-10.000000000000000 -10.000000000000002 80.750000000000000
0 0

0101101
*
Ed
 0.000000100000000 1 1 0
1  24 0 4918.000000000000000 4919.250000000000000
2  51 12 0 4918.000000000000000 4919.250000000000000
2  52 13 0 4918.000000000000000 4919.250000000000000
0

0101000
+46 0 -18 0 *
Ed
 0.000000150000000 1 1 0
1  25 0 -15.000000000000000 5.000000000000000
2  53 7 32 -15.000000000000000 5.000000000000000
2  54 12 0 -15.000000000000000 5.000000000000000
0

0101000
+18 0 -25 0 *
Wi

0101100
+45 0 -17 0 -16 0 +24 0 *
Fa
0  0.000000100000000 12 0

0101000
+15 0 *
Ve
0.000000150000000
-10.000000000000000 10.000000000000000 80.750000000000000
0 0

0101101
*
Ed
 0.000000100000001 1 1 0
1  26 0 4918.000000000000000 4919.250000000000000
2  55 14 0 4918.000000000000000 4919.250000000000000
2  56 13 0 4918.000000000000000 4919.250000000000000
0

0101000
+44 0 -13 0 *
Ed
 0.000000150000000 1 1 0
1  27 0 -15.000000000000000 5.000000000000001
2  57 7 32 -15.000000000000000 5.000000000000001
2  58 13 0 -15.000000000000000 5.000000000000001
0

0101000
+13 0 -18 0 *
Wi

0101100
+43 0 -12 0 -11 0 +17 0 *
Fa
0  0.000000100000000 13 0

0101000
+10 0 *
Ed
 0.000000150000000 1 1 0
1  28 0 -15.000000000000000 5.000000000000000
2  59 7 32 -15.000000000000000 5.000000000000000
2  60 14 0 -15.000000000000000 5.000000000000000
0

0101000
+23 0 -13 0 *
Wi

0101100
+42 0 -21 0 -8 0 +12 0 *
Fa
0  0.000000100000000 14 0

0101000
+7 0 *
Wi

0101100
+58 33 +53 33 +56 33 +54 33 *
Wi

0101100
+22 0 +16 0 +11 0 +8 0 *
Fa
0  0.000000100000000 7 32

0101000
+5 0 +4 0 *
Sh

0101100
+73 6 +68 6 +63 6 +51 17 -40 0 +38 6 -34 17 -31 17 -28 17 -26 17 
+19 0 +14 0 +9 0 +6 0 +3 0 *
So

0100000
+2 0 *

+1 1 
