# Supplementary material for: Fabricating a Raman spectrometer using an optical pickup unit and pulsed power
Source: Sci Rep. 2020 Jul 16;10:11692. doi: 10.1038/s41598-020-68650-7 (PMC7366627; doi:10.1038/s41598-020-68650-7)
Supplement: Supplementary file 4 — Supplementary file4 (FCSTD 27 kb) [file 41598_2020_68650_MOESM4_ESM.fcstd › PartShape11.brp]

CASCADE Topology V1, (c) Matra-Datavision
Locations 10
1
1.000000000000000 0.000000000000000 0.000000000000000 0.000000000000000 
0.000000000000000 1.000000000000000 0.000000000000000 0.000000000000000 
0.000000000000000 0.000000000000000 1.000000000000000 0.000000000000000 
2  1 -1 0
1
1.000000000000000 0.000000000000000 0.000000000000000 -0.000000000000000 
0.000000000000000 1.000000000000000 0.000000000000000 -10000.000000000000000 
0.000000000000000 0.000000000000000 1.000000000000000 -0.000000000002220 
2  1 -1 3 1 0
1
1.000000000000000 0.000000000000000 0.000000000000000 0.000000000000000 
0.000000000000000 -0.000000000000000 -1.000000000000000 0.000000000000000 
0.000000000000000 1.000000000000000 -0.000000000000000 0.000000000000000 
2  5 1 1 -1 0
2  5 -1 0
2  1 1 5 -1 0
2  3 -1 1 1 5 -1 0
2  5 1 1 -1 3 1 0
Curve2ds 20
1 25.60000000000000142 0.00000000000000000 0.00000000000000000 -1.00000000000000000 
1 0.00000000000000000 0.00000000000000000 -0.00000000000000000 -1.00000000000000000 
1 0.00000000000000000 0.00000000000000000 0.00000000000000000 -1.00000000000000000 
1 31.39999999999999858 0.00000000000000000 -0.00000000000000000 -1.00000000000000000 
1 12.80000000000000426 -15.69999999999999929 0.00000000000000000 1.00000000000000000 
1 0.00000000000000000 0.00000000000000000 1.00000000000000000 0.00000000000000000 
1 0.00000000000000000 -10000.00000000000000000 1.00000000000000000 0.00000000000000000 
1 25.60000000000000142 0.00000000000000000 0.00000000000000000 -1.00000000000000000 
1 0.00000000000000000 0.00000000000000000 0.00000000000000000 -1.00000000000000000 
1 0.00000000000000000 0.00000000000000000 1.00000000000000000 0.00000000000000000 
1 0.00000000000000000 -10000.00000000000000000 1.00000000000000000 0.00000000000000000 
1 12.80000000000000426 15.69999999999999929 -1.00000000000000000 0.00000000000000000 
1 31.39999999999999858 0.00000000000000000 0.00000000000000000 -1.00000000000000000 
1 -0.00000000000000029 0.00000000000000000 0.00000000000000000 -1.00000000000000000 
1 0.00000000000000000 0.00000000000000000 1.00000000000000000 0.00000000000000000 
1 0.00000000000000000 -10000.00000000000000000 1.00000000000000000 0.00000000000000000 
1 -12.79999999999999716 15.69999999999999929 0.00000000000000000 -1.00000000000000000 
1 0.00000000000000000 0.00000000000000000 1.00000000000000000 0.00000000000000000 
1 0.00000000000000000 -10000.00000000000000000 1.00000000000000000 0.00000000000000000 
1 -12.79999999999999716 -15.69999999999999929 1.00000000000000000 0.00000000000000000 
Curves 8
1 -26.19999999999999929 -0.00000000000000567 25.55000000000000071 -0.00000000000000000 -1.00000000000000000 -0.00000000000000022 
1 5.19999999999999929 -0.00000000000000567 25.55000000000000071 -0.00000000000000000 -1.00000000000000000 -0.00000000000000022 
1 -26.19999999999999929 25.55000000000000071 0.00000000000000000 1.00000000000000000 0.00000000000000000 0.00000000000000000 
1 5.19999999999999929 0.00000000000000001 -0.05000000000000100 -0.00000000000000000 -1.00000000000000000 -0.00000000000000022 
1 5.19999999999999929 25.55000000000000071 0.00000000000000000 0.00000000000000000 -1.00000000000000000 0.00000000000000000 
1 -26.19999999999999929 0.00000000000000001 -0.05000000000000100 -0.00000000000000000 -1.00000000000000000 -0.00000000000000022 
1 5.19999999999999929 -0.05000000000000071 0.00000000000000000 -1.00000000000000000 0.00000000000000000 0.00000000000000000 
1 -26.19999999999999929 -0.05000000000000071 0.00000000000000000 0.00000000000000000 1.00000000000000000 0.00000000000000000 
Polygon3D 0
PolygonOnTriangulations 0
Surfaces 5
1 -26.19999999999999929 -0.00000000000000567 25.55000000000000071 0.00000000000000000 -0.00000000000000022 1.00000000000000000 1.00000000000000000 0.00000000000000000 0.00000000000000000 -0.00000000000000000 1.00000000000000000 0.00000000000000022 
1 -26.19999999999999929 0.00000000000000001 -0.05000000000000071 -1.00000000000000000 0.00000000000000000 0.00000000000000000 0.00000000000000000 -0.00000000000000022 1.00000000000000000 0.00000000000000000 1.00000000000000000 0.00000000000000022 
1 5.19999999999999929 -0.00000000000000567 25.55000000000000071 1.00000000000000000 -0.00000000000000000 0.00000000000000000 0.00000000000000000 0.00000000000000022 -1.00000000000000000 0.00000000000000000 1.00000000000000000 0.00000000000000022 
1 -10.50000000000000000 -0.00000000000000283 12.74999999999999645 0.00000000000000000 1.00000000000000000 0.00000000000000022 0.00000000000000000 -0.00000000000000022 1.00000000000000000 1.00000000000000000 0.00000000000000000 -0.00000000000000000 
1 5.19999999999999929 0.00000000000000001 -0.05000000000000071 -0.00000000000000000 0.00000000000000022 -1.00000000000000000 -1.00000000000000000 -0.00000000000000000 0.00000000000000000 0.00000000000000000 1.00000000000000000 0.00000000000000022 
Triangulations 0

TShapes 24
Ve
0.000000100000000
-26.199999999999999 -0.000000000000006 25.550000000000001
0 0

0101101
*
Ed
 0.000000100000000 1 1 0
1  1 0 0.000000000000000 10000.000000000000000
2  1 2 0 0.000000000000000 10000.000000000000000
2  2 1 0 0.000000000000000 10000.000000000000000
0

0101000
+24 2 -24 4 *
Ve
0.000000100000000
5.199999999999999 -0.000000000000006 25.550000000000001
0 0

0101101
*
Ed
 0.000000100000000 1 1 0
1  2 0 0.000000000000000 10000.000000000000000
2  3 3 0 0.000000000000000 10000.000000000000000
2  4 1 0 0.000000000000000 10000.000000000000000
0

0101000
+22 2 -22 4 *
Ed
 0.000000100000000 1 1 0
1  3 0 0.000000000000000 31.399999999999999
2  5 4 7 0.000000000000000 31.399999999999999
2  6 1 8 0.000000000000000 31.399999999999999
2  7 1 9 0.000000000000000 31.399999999999999
0

0101000
+24 7 -22 7 *
Wi

0101100
+23 0 -21 0 -20 6 +20 10 *
Fa
0  0.000000100000000 1 0

0111000
+19 0 *
Ve
0.000000100000000
5.199999999999999 0.000000000000000 -0.050000000000001
0 0

0101101
*
Ed
 0.000000100000000 1 1 0
1  4 0 0.000000000000000 10000.000000000000000
2  8 3 0 0.000000000000000 10000.000000000000000
2  9 5 0 0.000000000000000 10000.000000000000000
0

0101000
+17 2 -17 4 *
Ed
 0.000000100000000 1 1 0
1  5 0 0.000000000000000 25.600000000000001
2  10 3 8 0.000000000000000 25.600000000000001
2  11 3 9 0.000000000000000 25.600000000000001
2  12 4 7 0.000000000000000 25.600000000000001
0

0101000
+22 7 -17 7 *
Wi

0101100
+21 0 -16 0 -15 6 +15 10 *
Fa
0  0.000000100000000 3 0

0111000
+14 0 *
Ve
0.000000100000000
-26.199999999999999 0.000000000000000 -0.050000000000001
0 0

0101101
*
Ed
 0.000000100000000 1 1 0
1  6 0 0.000000000000000 10000.000000000000000
2  13 5 0 0.000000000000000 10000.000000000000000
2  14 2 0 0.000000000000000 10000.000000000000000
0

0101000
+12 2 -12 4 *
Ed
 0.000000100000000 1 1 0
1  7 0 0.000000000000000 31.399999999999999
2  15 5 8 0.000000000000000 31.399999999999999
2  16 5 9 0.000000000000000 31.399999999999999
2  17 4 7 0.000000000000000 31.399999999999999
0

0101000
+17 7 -12 7 *
Wi

0101100
+16 0 -11 0 -10 6 +10 10 *
Fa
0  0.000000100000000 5 0

0111000
+9 0 *
Ed
 0.000000100000000 1 1 0
1  8 0 0.000000000000000 25.600000000000001
2  18 2 8 0.000000000000000 25.600000000000001
2  19 2 9 0.000000000000000 25.600000000000001
2  20 4 7 0.000000000000000 25.600000000000001
0

0101000
+12 7 -24 7 *
Wi

0101100
+11 0 -23 0 -7 6 +7 10 *
Fa
0  0.000000100000000 2 0

0111000
+6 0 *
Wi

0101100
+20 0 +15 0 +10 0 +7 0 *
Fa
0  0.000000100000000 4 0

0111000
+4 5 *
Sh

0101100
+18 0 +13 0 +8 0 +5 0 +3 2 -3 4 *
So

1100000
+2 0 *

+1 0 
