# Supplementary material for: Fabricating a Raman spectrometer using an optical pickup unit and pulsed power
Source: Sci Rep. 2020 Jul 16;10:11692. doi: 10.1038/s41598-020-68650-7 (PMC7366627; doi:10.1038/s41598-020-68650-7)
Supplement: Supplementary file 4 — Supplementary file4 (FCSTD 27 kb) [file 41598_2020_68650_MOESM4_ESM.fcstd › PartShape12.brp]

CASCADE Topology V1, (c) Matra-Datavision
Locations 41
1
1.000000000000000 0.000000000000000 0.000000000000000 0.000000000000000 
0.000000000000000 1.000000000000000 0.000000000000000 0.000000000000000 
0.000000000000000 0.000000000000000 1.000000000000000 0.000000000000000 
1
1.000000000000000 0.000000000000000 0.000000000000000 0.000000000000000 
0.000000000000000 1.000000000000000 0.000000000000000 0.000000000000000 
0.000000000000000 0.000000000000000 1.000000000000000 0.000000000000000 
1
1.000000000000000 0.000000000000000 0.000000000000000 0.000000000000000 
0.000000000000000 1.000000000000000 0.000000000000000 0.000000000000000 
0.000000000000000 0.000000000000000 1.000000000000000 0.000000000000000 
1
1.000000000000000 0.000000000000000 0.000000000000000 0.000000000000000 
0.000000000000000 1.000000000000000 0.000000000000000 0.000000000000000 
0.000000000000000 0.000000000000000 1.000000000000000 0.000000000000000 
1
1.000000000000000 0.000000000000000 0.000000000000000 0.000000000000000 
0.000000000000000 1.000000000000000 0.000000000000000 0.000000000000000 
0.000000000000000 0.000000000000000 1.000000000000000 0.000000000000000 
1
1.000000000000000 0.000000000000000 0.000000000000000 0.000000000000000 
0.000000000000000 1.000000000000000 0.000000000000000 0.000000000000000 
0.000000000000000 0.000000000000000 1.000000000000000 0.000000000000000 
1
1.000000000000000 0.000000000000000 0.000000000000000 0.000000000000000 
0.000000000000000 1.000000000000000 0.000000000000000 0.000000000000000 
0.000000000000000 0.000000000000000 1.000000000000000 0.000000000000000 
2  2 1 3 -1 4 1 5 -1 6 1 7 -1 0
1
1.000000000000000 0.000000000000000 0.000000000000000 0.000000000000000 
0.000000000000000 1.000000000000000 0.000000000000000 0.000000000000000 
0.000000000000000 0.000000000000000 1.000000000000000 0.000000000000000 
2  9 -1 0
1
1.000000000000000 0.000000000000000 0.000000000000000 0.000000000000000 
0.000000000000000 1.000000000000000 0.000000000000000 0.000000000000000 
0.000000000000000 0.000000000000000 1.000000000000000 82.000000000000000 
2  9 -1 11 1 0
1
1.000000000000000 0.000000000000000 0.000000000000000 0.000000000000000 
0.000000000000000 1.000000000000000 0.000000000000000 0.000000000000000 
0.000000000000000 0.000000000000000 1.000000000000000 0.000000000000000 
2  13 1 9 -1 0
2  13 -1 0
2  9 1 13 -1 0
2  11 -1 9 1 13 -1 0
2  13 1 9 -1 11 1 0
2  9 -1 2 1 3 -1 4 1 5 -1 6 1 7 -1 0
2  13 1 9 -1 2 1 3 -1 4 1 5 -1 6 1 7 -1 0
2  7 1 6 -1 5 1 4 -1 3 1 2 -1 9 1 13 -1 0
1
1.000000000000000 0.000000000000000 0.000000000000000 0.000000000000000 
0.000000000000000 1.000000000000000 0.000000000000000 0.000000000000000 
0.000000000000000 0.000000000000000 1.000000000000000 0.000000000000000 
2  22 1 3 -1 4 1 5 -1 6 1 7 -1 0
2  3 1 22 -1 0
1
1.000000000000000 0.000000000000000 0.000000000000000 0.000000000000000 
0.000000000000000 1.000000000000000 0.000000000000000 0.000000000000000 
0.000000000000000 0.000000000000000 1.000000000000000 80.750000000000000 
2  25 -1 3 1 22 -1 0
2  22 -1 0
2  9 -1 2 1 22 -1 0
2  7 1 6 -1 5 1 4 -1 3 1 22 -1 0
2  6 1 7 -1 0
2  9 -1 11 1 2 1 3 -1 4 1 5 -1 0
2  13 1 9 -1 11 1 2 1 3 -1 4 1 5 -1 0
2  13 1 9 -1 11 1 2 1 3 -1 4 1 5 -1 6 1 7 -1 0
2  4 1 5 -1 6 1 7 -1 0
2  3 -1 0
2  3 -1 25 1 0
2  22 1 3 -1 25 1 4 1 5 -1 6 1 7 -1 0
2  22 1 3 -1 0
2  22 1 3 -1 25 1 0
2  3 -1 25 1 4 1 5 -1 0
2  22 1 3 -1 25 1 4 1 5 -1 0
Curve2ds 80
1 0.00000000000000000 0.00000000000000000 0.00000000000000000 -1.00000000000000000 
1 97.50000000000000000 0.00000000000000000 0.00000000000000000 -1.00000000000000000 
1 48.75000000000000000 48.75000000000000000 -1.00000000000000000 0.00000000000000000 
1 0.00000000000000000 0.00000000000000000 1.00000000000000000 0.00000000000000000 
1 0.00000000000000000 -82.00000000000000000 1.00000000000000000 0.00000000000000000 
1 97.50000000000000000 0.00000000000000000 0.00000000000000000 -1.00000000000000000 
1 48.75000000000000000 -48.75000000000000000 0.00000000000000000 1.00000000000000000 
1 0.00000000000000000 -0.00000000000000000 0.00000000000000000 -1.00000000000000000 
1 -48.75000000000000000 48.75000000000000000 0.00000000000000000 -1.00000000000000000 
1 -48.75000000000000000 -48.75000000000000000 1.00000000000000000 0.00000000000000000 
1 0.00000000000000000 -0.00000000000000000 1.00000000000000000 0.00000000000000000 
1 0.00000000000000000 -82.00000000000000000 1.00000000000000000 0.00000000000000000 
8 -58.50000000000000000 58.50000000000000000
1 26.19999999999999929 0.00000000000000001 0.00000000000000000 1.00000000000000000 
8 -58.50000000000000000 58.50000000000000000
1 0.05000000000000071 0.00000000000000001 -0.00000000000000022 1.00000000000000000 
1 0.00000000000000000 -0.00000000000000000 1.00000000000000000 0.00000000000000000 
1 0.00000000000000000 -80.75000000000000000 1.00000000000000000 0.00000000000000000 
1 -47.50000000000000000 -47.50000000000000000 1.00000000000000000 0.00000000000000000 
1 -47.50000000000000000 -47.50000000000000000 1.00000000000000000 0.00000000000000000 
1 0.00000000000000000 0.00000000000000000 1.00000000000000000 0.00000000000000000 
1 0.00000000000000000 -80.75000000000000000 1.00000000000000000 0.00000000000000000 
1 47.50000000000000000 -47.50000000000000000 0.00000000000000000 1.00000000000000000 
1 47.50000000000000000 -47.50000000000000000 0.00000000000000000 1.00000000000000000 
1 0.00000000000000000 0.00000000000000000 1.00000000000000000 0.00000000000000000 
1 0.00000000000000000 -80.75000000000000000 1.00000000000000000 0.00000000000000000 
1 47.50000000000000000 47.50000000000000000 -1.00000000000000000 0.00000000000000000 
1 47.50000000000000000 47.50000000000000000 -1.00000000000000000 0.00000000000000000 
1 0.00000000000000000 0.00000000000000000 1.00000000000000000 0.00000000000000000 
1 0.00000000000000000 -80.75000000000000000 1.00000000000000000 0.00000000000000000 
1 -47.50000000000000000 47.50000000000000000 0.00000000000000000 -1.00000000000000000 
1 -47.50000000000000000 47.50000000000000000 0.00000000000000000 -1.00000000000000000 
8 -58.50000000000000000 58.50000000000000000
1 -5.19999999999999929 -0.00000000000000284 0.00000000000000000 -1.00000000000000000 
8 -58.50000000000000000 58.50000000000000000
1 25.55000000000000071 -0.00000000000000284 -0.00000000000000022 -1.00000000000000000 
8 -17.00000000000000000 6.99999999999999911
1 -10.00000000000000000 4.99999999999999911 0.00000000000000000 1.00000000000000000 
8 -17.00000000000000000 6.99999999999999911
1 4.99999999999999911 -4918.00000000000000000 -1.00000000000000000 0.00000000000000000 
8 -17.00000000000000000 7.00000000000000000
1 -5.00000000000000000 -10.00000000000000178 -1.00000000000000000 0.00000000000000000 
8 -17.00000000000000000 7.00000000000000000
1 5.00000000000000000 -4918.00000000000000000 -1.00000000000000000 0.00000000000000000 
8 -17.00000000000000000 7.00000000000000089
1 10.00000000000000000 -5.00000000000000089 0.00000000000000000 -1.00000000000000000 
8 -17.00000000000000000 7.00000000000000089
1 5.00000000000000089 -4918.00000000000000000 -1.00000000000000000 0.00000000000000000 
8 -17.00000000000000000 7.00000000000000000
1 5.00000000000000000 10.00000000000000000 1.00000000000000000 0.00000000000000009 
8 -17.00000000000000000 7.00000000000000000
1 5.00000000000000000 -4918.00000000000000000 -1.00000000000000000 0.00000000000000000 
8 -15.38500000000001400 15.33499999999999019
1 43.54999999999999716 -12.77500000000000036 0.00000000000000000 -1.00000000000000000 
8 -15.38500000000001400 15.33499999999999019
1 12.77499999999998970 -48.74999999999999289 -1.00000000000000000 0.00000000000000022 
8 2.93500000000000227 40.61500000000000199
1 37.47500000000000142 -25.54999999999999005 1.00000000000000000 0.00000000000000000 
8 2.93500000000000227 40.61500000000000199
1 37.47500000000000142 -48.74999999999999289 -1.00000000000000000 0.00000000000000000 
8 -28.13499999999999091 2.58500000000001195
1 74.95000000000000284 0.02500000000000036 0.00000000000000000 1.00000000000000000 
8 -28.13499999999999091 2.58500000000001195
1 0.02500000000001118 -48.75000000000000000 -1.00000000000000000 -0.00000000000000022 
1 25.60000000000000142 0.00000000000000000 0.00000000000000000 -1.00000000000000000 
1 0.00000000000000000 0.00000000000000000 -0.00000000000000000 -1.00000000000000000 
8 -28.13499999999999446 2.58500000000001195
1 73.70000000000000284 0.02500000000000036 0.00000000000000000 1.00000000000000000 
8 -28.13499999999999446 2.58500000000001195
1 0.02500000000001090 -47.50000000000000000 -1.00000000000000000 -0.00000000000000022 
8 -15.38500000000001400 15.33499999999999019
1 42.29999999999999716 -12.77500000000000036 0.00000000000000000 -1.00000000000000000 
8 -15.38500000000001400 15.33499999999999019
1 12.77499999999998970 -47.49999999999999289 -1.00000000000000000 0.00000000000000022 
8 2.31000000000000227 39.99000000000000199
1 36.85000000000000142 -25.54999999999999005 1.00000000000000000 0.00000000000000000 
8 2.31000000000000227 39.99000000000000199
1 36.85000000000000142 -47.49999999999999289 -1.00000000000000000 0.00000000000000000 
1 95.00000000000000000 0.00000000000000000 0.00000000000000000 -1.00000000000000000 
1 0.00000000000000000 0.00000000000000000 0.00000000000000000 -1.00000000000000000 
1 95.00000000000000000 0.00000000000000000 0.00000000000000000 -1.00000000000000000 
1 0.00000000000000000 -0.00000000000000000 0.00000000000000000 -1.00000000000000000 
1 0.00000000000000000 0.00000000000000000 0.00000000000000000 -1.00000000000000000 
1 95.00000000000000000 0.00000000000000000 0.00000000000000000 -1.00000000000000000 
1 95.00000000000000000 0.00000000000000000 0.00000000000000000 -1.00000000000000000 
1 0.00000000000000000 0.00000000000000000 0.00000000000000000 -1.00000000000000000 
1 0.00000000000000000 0.00000000000000000 0.00000000000000000 -1.00000000000000000 
1 31.39999999999999858 0.00000000000000000 -0.00000000000000000 -1.00000000000000000 
1 20.00000000000000000 0.00000000000000000 0.00000000000000000 -1.00000000000000000 
1 0.00000000000000000 0.00000000000000000 0.00000000000000000 -1.00000000000000000 
8 -17.00000000000000000 6.99999999999999911
1 -10.00000000000000000 4.99999999999999911 0.00000000000000000 1.00000000000000000 
8 -17.00000000000000000 6.99999999999999911
1 4.99999999999999911 -4919.25000000000000000 -1.00000000000000000 0.00000000000000000 
1 20.00000000000000000 0.00000000000000000 0.00000000000000000 -1.00000000000000000 
1 0.00000000000000000 0.00000000000000000 0.00000000000000000 -1.00000000000000000 
1 20.00000000000000000 0.00000000000000000 0.00000000000000000 -1.00000000000000000 
1 0.00000000000000000 0.00000000000000000 0.00000000000000000 -1.00000000000000000 
8 -17.00000000000000000 7.00000000000000000
1 -5.00000000000000000 -10.00000000000000178 -1.00000000000000000 0.00000000000000000 
8 -17.00000000000000000 7.00000000000000000
1 5.00000000000000000 -4919.25000000000000000 -1.00000000000000000 0.00000000000000000 
1 0.00000000000000000 0.00000000000000000 0.00000000000000000 -1.00000000000000000 
1 20.00000000000000000 0.00000000000000000 0.00000000000000000 -1.00000000000000000 
8 -17.00000000000000000 7.00000000000000089
1 10.00000000000000000 -5.00000000000000089 0.00000000000000000 -1.00000000000000000 
8 -17.00000000000000000 7.00000000000000089
1 5.00000000000000089 -4919.25000000000000000 -1.00000000000000000 0.00000000000000000 
8 -17.00000000000000000 7.00000000000000000
1 5.00000000000000000 10.00000000000000000 1.00000000000000000 0.00000000000000009 
8 -17.00000000000000000 7.00000000000000000
1 5.00000000000000000 -4919.25000000000000000 -1.00000000000000000 0.00000000000000000 
Curves 38
1 -48.75000000000000000 48.75000000000000000 0.00000000000000000 0.00000000000000000 0.00000000000000000 1.00000000000000000 
1 48.75000000000000000 48.75000000000000000 0.00000000000000000 0.00000000000000000 0.00000000000000000 1.00000000000000000 
1 -48.75000000000000000 48.75000000000000000 0.00000000000000000 1.00000000000000000 0.00000000000000000 0.00000000000000000 
1 -48.75000000000000000 -48.75000000000000000 0.00000000000000000 0.00000000000000000 0.00000000000000000 1.00000000000000000 
1 -48.75000000000000000 -48.75000000000000000 0.00000000000000000 0.00000000000000000 1.00000000000000000 0.00000000000000000 
1 48.75000000000000000 -48.75000000000000000 0.00000000000000000 0.00000000000000000 0.00000000000000000 1.00000000000000000 
1 48.75000000000000000 48.75000000000000000 0.00000000000000000 0.00000000000000000 -1.00000000000000000 0.00000000000000000 
1 48.75000000000000000 -48.75000000000000000 0.00000000000000000 -1.00000000000000000 0.00000000000000000 0.00000000000000000 
1 -26.19999999999999929 0.00000000000000001 0.00000000000000000 0.00000000000000000 1.00000000000000000 -0.00000000000000000 
1 47.50000000000000000 -47.50000000000000000 0.00000000000000000 -1.00000000000000000 0.00000000000000000 0.00000000000000000 
1 -47.50000000000000000 -47.50000000000000000 0.00000000000000000 0.00000000000000000 1.00000000000000000 0.00000000000000000 
1 -47.50000000000000000 47.50000000000000000 0.00000000000000000 1.00000000000000000 0.00000000000000000 0.00000000000000000 
1 47.50000000000000000 47.50000000000000000 0.00000000000000000 0.00000000000000000 -1.00000000000000000 0.00000000000000000 
1 5.19999999999999929 -0.00000000000000284 0.00000000000000000 -0.00000000000000000 -1.00000000000000000 0.00000000000000000 
1 10.00000000000000000 4.99999999999999911 82.00000000000000000 0.00000000000000000 1.00000000000000000 -0.00000000000000000 
1 5.00000000000000000 -10.00000000000000178 82.00000000000000000 1.00000000000000000 -0.00000000000000000 0.00000000000000000 
1 -10.00000000000000000 -5.00000000000000089 82.00000000000000000 0.00000000000000000 -1.00000000000000000 0.00000000000000000 
1 -5.00000000000000000 10.00000000000000000 82.00000000000000000 -1.00000000000000000 0.00000000000000009 0.00000000000000000 
1 5.20000000000000107 -48.75000000000000000 12.77500000000000036 0.00000000000000000 0.00000000000000000 1.00000000000000000 
1 11.27500000000000036 -48.75000000000000000 25.54999999999999005 -1.00000000000000000 0.00000000000000000 0.00000000000000000 
1 -26.20000000000000284 -48.75000000000000000 -0.02500000000000036 -0.00000000000000000 -0.00000000000000000 -1.00000000000000000 
1 -26.19999999999999929 -0.00000000000000567 25.55000000000000071 -0.00000000000000000 -1.00000000000000000 -0.00000000000000022 
1 -26.20000000000000284 -47.50000000000000000 -0.02500000000000036 -0.00000000000000000 -0.00000000000000000 -1.00000000000000000 
1 5.20000000000000107 -47.50000000000000000 12.77500000000000036 0.00000000000000000 0.00000000000000000 1.00000000000000000 
1 10.65000000000000036 -47.50000000000000000 25.54999999999999005 -1.00000000000000000 0.00000000000000000 0.00000000000000000 
1 -47.50000000000000000 -47.50000000000000000 0.00000000000000000 0.00000000000000000 0.00000000000000000 1.00000000000000000 
1 47.50000000000000000 -47.50000000000000000 0.00000000000000000 0.00000000000000000 0.00000000000000000 1.00000000000000000 
1 -47.50000000000000000 47.50000000000000000 0.00000000000000000 0.00000000000000000 0.00000000000000000 1.00000000000000000 
1 47.50000000000000000 47.50000000000000000 0.00000000000000000 0.00000000000000000 0.00000000000000000 1.00000000000000000 
1 5.19999999999999929 -0.00000000000000567 25.55000000000000071 -0.00000000000000000 -1.00000000000000000 -0.00000000000000022 
1 10.00000000000000000 -10.00000000000000178 5000.00000000000000000 -0.00000000000000000 -0.00000000000000000 -1.00000000000000000 
1 10.00000000000000000 4.99999999999999911 80.75000000000000000 0.00000000000000000 1.00000000000000000 -0.00000000000000000 
1 10.00000000000000000 9.99999999999999822 5000.00000000000000000 -0.00000000000000000 -0.00000000000000000 -1.00000000000000000 
1 -10.00000000000000000 -10.00000000000000178 5000.00000000000000000 -0.00000000000000000 -0.00000000000000000 -1.00000000000000000 
1 5.00000000000000000 -10.00000000000000178 80.75000000000000000 1.00000000000000000 -0.00000000000000000 0.00000000000000000 
1 -10.00000000000000000 10.00000000000000000 5000.00000000000000000 -0.00000000000000000 -0.00000000000000000 -1.00000000000000000 
1 -10.00000000000000000 -5.00000000000000089 80.75000000000000000 0.00000000000000000 -1.00000000000000000 0.00000000000000000 
1 -5.00000000000000000 10.00000000000000000 80.75000000000000000 -1.00000000000000000 0.00000000000000009 0.00000000000000000 
Polygon3D 0
PolygonOnTriangulations 0
Surfaces 17
1 -48.75000000000000000 48.75000000000000000 0.00000000000000000 0.00000000000000000 1.00000000000000000 0.00000000000000000 1.00000000000000000 0.00000000000000000 0.00000000000000000 0.00000000000000000 0.00000000000000000 -1.00000000000000000 
1 0.00000000000000000 0.00000000000000000 0.00000000000000000 -0.00000000000000000 -0.00000000000000000 -1.00000000000000000 -1.00000000000000000 0.00000000000000000 0.00000000000000000 0.00000000000000000 1.00000000000000000 -0.00000000000000000 
1 -48.75000000000000000 -48.75000000000000000 0.00000000000000000 -1.00000000000000000 0.00000000000000000 0.00000000000000000 0.00000000000000000 1.00000000000000000 0.00000000000000000 0.00000000000000000 0.00000000000000000 -1.00000000000000000 
1 48.75000000000000000 -48.75000000000000000 0.00000000000000000 0.00000000000000000 -1.00000000000000000 0.00000000000000000 -1.00000000000000000 0.00000000000000000 0.00000000000000000 -0.00000000000000000 -0.00000000000000000 -1.00000000000000000 
1 48.75000000000000000 48.75000000000000000 0.00000000000000000 1.00000000000000000 0.00000000000000000 -0.00000000000000000 0.00000000000000000 -1.00000000000000000 0.00000000000000000 0.00000000000000000 -0.00000000000000000 -1.00000000000000000 
1 -26.19999999999999929 0.00000000000000001 -0.05000000000000071 -1.00000000000000000 0.00000000000000000 0.00000000000000000 0.00000000000000000 -0.00000000000000022 1.00000000000000000 0.00000000000000000 1.00000000000000000 0.00000000000000022 
1 47.50000000000000000 -47.50000000000000000 0.00000000000000000 0.00000000000000000 -1.00000000000000000 0.00000000000000000 -1.00000000000000000 0.00000000000000000 0.00000000000000000 -0.00000000000000000 -0.00000000000000000 -1.00000000000000000 
1 0.00000000000000000 0.00000000000000000 0.00000000000000000 -0.00000000000000000 -0.00000000000000000 -1.00000000000000000 -1.00000000000000000 0.00000000000000000 0.00000000000000000 0.00000000000000000 1.00000000000000000 -0.00000000000000000 
1 -47.50000000000000000 -47.50000000000000000 0.00000000000000000 -1.00000000000000000 0.00000000000000000 0.00000000000000000 0.00000000000000000 1.00000000000000000 0.00000000000000000 0.00000000000000000 0.00000000000000000 -1.00000000000000000 
1 -47.50000000000000000 47.50000000000000000 0.00000000000000000 0.00000000000000000 1.00000000000000000 0.00000000000000000 1.00000000000000000 0.00000000000000000 0.00000000000000000 0.00000000000000000 0.00000000000000000 -1.00000000000000000 
1 47.50000000000000000 47.50000000000000000 0.00000000000000000 1.00000000000000000 0.00000000000000000 -0.00000000000000000 0.00000000000000000 -1.00000000000000000 0.00000000000000000 0.00000000000000000 -0.00000000000000000 -1.00000000000000000 
1 5.19999999999999929 -0.00000000000000567 25.55000000000000071 1.00000000000000000 -0.00000000000000000 0.00000000000000000 0.00000000000000000 0.00000000000000022 -1.00000000000000000 0.00000000000000000 1.00000000000000000 0.00000000000000022 
1 10.00000000000000000 9.99999999999999822 5000.00000000000000000 -1.00000000000000000 0.00000000000000000 0.00000000000000000 0.00000000000000000 -1.00000000000000000 0.00000000000000000 0.00000000000000000 0.00000000000000000 1.00000000000000000 
1 10.00000000000000000 -10.00000000000000178 5000.00000000000000000 0.00000000000000000 1.00000000000000000 -0.00000000000000000 -1.00000000000000000 0.00000000000000000 0.00000000000000000 0.00000000000000000 0.00000000000000000 1.00000000000000000 
1 -10.00000000000000000 -10.00000000000000178 5000.00000000000000000 1.00000000000000000 0.00000000000000000 0.00000000000000000 -0.00000000000000000 1.00000000000000000 0.00000000000000000 0.00000000000000000 -0.00000000000000000 1.00000000000000000 
1 -10.00000000000000000 10.00000000000000000 5000.00000000000000000 -0.00000000000000009 -1.00000000000000000 0.00000000000000000 1.00000000000000000 -0.00000000000000009 0.00000000000000000 0.00000000000000000 0.00000000000000000 1.00000000000000000 
1 -26.19999999999999929 -0.00000000000000567 25.55000000000000071 0.00000000000000000 -0.00000000000000022 1.00000000000000000 1.00000000000000000 0.00000000000000000 0.00000000000000000 -0.00000000000000000 1.00000000000000000 0.00000000000000022 
Triangulations 0

TShapes 106
Ve
0.000000100000000
-48.750000000000000 48.750000000000000 0.000000000000000
0 0

0101101
*
Ed
 0.000000100000000 1 1 0
1  1 0 0.000000000000000 82.000000000000000
2  1 1 0 0.000000000000000 82.000000000000000
0

0101000
+106 10 -106 12 *
Ve
0.000000100000000
48.750000000000000 48.750000000000000 0.000000000000000
0 0

0101101
*
Ed
 0.000000100000000 1 1 0
1  2 0 0.000000000000000 82.000000000000000
2  2 1 0 0.000000000000000 82.000000000000000
0

0101000
+104 10 -104 12 *
Ed
 0.000000100000000 1 1 0
1  3 0 0.000000000000000 97.500000000000000
2  3 2 15 0.000000000000000 97.500000000000000
2  4 1 16 0.000000000000000 97.500000000000000
2  5 1 17 0.000000000000000 97.500000000000000
0

0101000
+106 15 -104 15 *
Wi

0101100
+105 0 -103 0 -102 14 +102 18 *
Fa
0  0.000000100000000 1 0

0111000
+101 0 *
Ve
0.000000100000000
-48.750000000000000 -48.750000000000000 0.000000000000000
0 0

0101101
*
Ed
 0.000000100000000 1 1 0
1  4 0 0.000000000000000 82.000000000000000
2  6 4 0 0.000000000000000 82.000000000000000
0

0101000
+99 10 -99 12 *
Ed
 0.000000100000000 1 1 0
1  5 0 0.000000000000000 97.500000000000000
2  7 2 15 0.000000000000000 97.500000000000000
0

0101000
+99 15 -106 15 *
Wi

0101100
+98 0 -105 0 -97 14 +97 18 *
Fa
0  0.000000100000000 3 0

0101000
+96 0 *
Ve
0.000000100000000
48.750000000000000 -48.750000000000000 0.000000000000000
0 0

0101101
*
Ed
 0.000000100000000 1 1 0
1  6 0 0.000000000000000 82.000000000000000
2  8 4 0 0.000000000000000 82.000000000000000
0

0101000
+94 10 -94 12 *
Ed
 0.000000100000000 1 1 0
1  7 0 0.000000000000000 97.500000000000000
2  9 2 15 0.000000000000000 97.500000000000000
0

0101000
+104 15 -94 15 *
Wi

0101100
+103 0 -93 0 -92 14 +92 18 *
Fa
0  0.000000100000000 5 0

0101000
+91 0 *
Ve
0.000000150000004
-26.200000000000003 -48.750000000000000 0.000000000000000
0 0

0101101
*
Ed
 0.000000100000000 1 1 0
1  8 0 74.950000000000003 97.500000000000000
2  10 2 15 74.950000000000003 97.500000000000000
2  11 4 16 74.950000000000003 97.500000000000000
2  12 4 17 74.950000000000003 97.500000000000000
0

0101000
+89 21 -99 15 *
Ve
0.000000150000004
-26.200000000000003 -47.500000000000000 0.000000000000000
0 0

0101101
*
Ed
 0.000000150000000 1 1 0
1  9 0 -48.750000000000000 -47.500000000000000
2  13 2 19 -48.750000000000000 -47.500000000000000
2  14 6 0 -48.750000000000000 -47.500000000000000
0

0101000
+89 0 -87 0 *
Ve
0.000000212133034
-47.500000000000000 -47.500000000000000 0.000000000000000
0 0

0101101
*
Ed
 0.000000100000000 1 1 0
1  10 0 73.700000000000003 95.000000000000000
2  15 7 24 73.700000000000003 95.000000000000000
2  16 7 26 73.700000000000003 95.000000000000000
2  17 8 27 73.700000000000003 95.000000000000000
2  18 2 28 73.700000000000003 95.000000000000000
0

0101000
+87 29 -85 27 *
Ve
0.000000212133034
-47.500000000000000 47.500000000000000 0.000000000000000
0 0

0101101
*
Ed
 0.000000100000000 1 1 0
1  11 0 0.000000000000000 95.000000000000000
2  19 9 24 0.000000000000000 95.000000000000000
2  20 9 26 0.000000000000000 95.000000000000000
2  21 8 27 0.000000000000000 95.000000000000000
2  22 2 28 0.000000000000000 95.000000000000000
0

0101000
+85 27 -83 27 *
Ve
0.000000212133034
47.500000000000000 47.500000000000000 0.000000000000000
0 0

0101101
*
Ed
 0.000000100000000 1 1 0
1  12 0 0.000000000000000 95.000000000000000
2  23 10 24 0.000000000000000 95.000000000000000
2  24 10 26 0.000000000000000 95.000000000000000
2  25 8 27 0.000000000000000 95.000000000000000
2  26 2 28 0.000000000000000 95.000000000000000
0

0101000
+83 27 -81 27 *
Ve
0.000000212133034
47.500000000000000 -47.500000000000000 0.000000000000000
0 0

0101101
*
Ed
 0.000000100000000 1 1 0
1  13 0 0.000000000000000 95.000000000000000
2  27 11 24 0.000000000000000 95.000000000000000
2  28 11 26 0.000000000000000 95.000000000000000
2  29 8 27 0.000000000000000 95.000000000000000
2  30 2 28 0.000000000000000 95.000000000000000
0

0101000
+81 27 -79 27 *
Ve
0.000000150000004
5.200000000000003 -47.500000000000000 0.000000000000000
0 0

0101101
*
Ed
 0.000000100000000 1 1 0
1  10 0 0.000000000000000 42.299999999999997
2  15 7 24 0.000000000000000 42.299999999999997
2  16 7 26 0.000000000000000 42.299999999999997
2  17 8 27 0.000000000000000 42.299999999999997
2  18 2 28 0.000000000000000 42.299999999999997
0

0101000
+79 27 -77 29 *
Ve
0.000000150000004
5.200000000000003 -48.750000000000000 0.000000000000000
0 0

0101101
*
Ed
 0.000000150000000 1 1 0
1  14 0 47.500000000000000 48.750000000000000
2  31 2 19 47.500000000000000 48.750000000000000
2  32 12 0 47.500000000000000 48.750000000000000
0

0101000
+77 0 -75 0 *
Ed
 0.000000100000000 1 1 0
1  8 0 0.000000000000000 43.549999999999997
2  10 2 15 0.000000000000000 43.549999999999997
2  11 4 16 0.000000000000000 43.549999999999997
2  12 4 17 0.000000000000000 43.549999999999997
0

0101000
+94 15 -75 21 *
Wi

0101100
+97 20 +88 20 -86 0 -84 23 -82 23 -80 23 -78 23 -76 23 -74 0 +73 20 
+92 20 +102 20 *
Fa
0  0.000000100000000 2 19

0101000
+72 0 *
Ed
 0.000000100000000 1 1 0
1  8 0 0.000000000000000 97.500000000000000
2  10 2 15 0.000000000000000 97.500000000000000
2  11 4 16 0.000000000000000 97.500000000000000
2  12 4 17 0.000000000000000 97.500000000000000
0

0101000
+94 15 -99 15 *
Wi

0101100
+102 32 +97 32 +92 32 +70 32 *
Ve
0.000000150000002
10.000000000000000 -10.000000000000002 82.000000000000000
0 0

0101101
*
Ve
0.000000150000000
10.000000000000000 9.999999999999998 82.000000000000000
0 0

0101101
*
Ed
 0.000000150000000 1 1 0
1  15 0 -15.000000000000000 4.999999999999999
2  33 2 31 -15.000000000000000 4.999999999999999
2  34 13 0 -15.000000000000000 4.999999999999999
0

0101000
+68 0 -67 0 *
Ve
0.000000150000000
-10.000000000000000 -10.000000000000002 82.000000000000000
0 0

0101101
*
Ed
 0.000000150000000 1 1 0
1  16 0 -15.000000000000000 5.000000000000000
2  35 2 31 -15.000000000000000 5.000000000000000
2  36 14 0 -15.000000000000000 5.000000000000000
0

0101000
+65 0 -68 0 *
Ve
0.000000150000000
-10.000000000000000 10.000000000000000 82.000000000000000
0 0

0101101
*
Ed
 0.000000150000000 1 1 0
1  17 0 -15.000000000000000 5.000000000000001
2  37 2 31 -15.000000000000000 5.000000000000001
2  38 15 0 -15.000000000000000 5.000000000000001
0

0101000
+63 0 -65 0 *
Ed
 0.000000150000000 1 1 0
1  18 0 -15.000000000000000 5.000000000000000
2  39 2 31 -15.000000000000000 5.000000000000000
2  40 16 0 -15.000000000000000 5.000000000000000
0

0101000
+67 0 -63 0 *
Wi

0101100
+66 0 +64 0 +62 0 +61 0 *
Fa
0  0.000000100000000 2 31

0101000
+69 0 +60 0 *
Ve
0.000000150000002
5.199999999999999 -48.750000000000000 25.549999999999990
0 0

0101101
*
Ed
 0.000000150000000 1 1 0
1  19 0 -12.775000000000000 12.774999999999990
2  41 4 8 -12.775000000000000 12.774999999999990
2  42 12 0 -12.775000000000000 12.774999999999990
0

0101000
+75 0 -58 0 *
Ve
0.000000150000004
-26.199999999999999 -48.750000000000000 25.549999999999990
0 0

0101101
*
Ed
 0.000000150000000 1 1 0
1  20 0 6.075000000000001 37.475000000000001
2  43 4 8 6.075000000000001 37.475000000000001
2  44 17 0 6.075000000000001 37.475000000000001
0

0101000
+58 0 -56 0 *
Ed
 0.000000150000000 1 1 0
1  21 0 -25.574999999999989 -0.025000000000000
2  45 4 8 -25.574999999999989 -0.025000000000000
2  46 6 0 -25.574999999999989 -0.025000000000000
0

0101000
+56 0 -89 0 *
Wi

0101100
-73 20 -57 0 -55 0 -54 0 -88 20 -98 8 +70 33 +93 8 *
Fa
0  0.000000100000000 4 8

0101000
+53 0 *
Ve
0.000000150000004
-26.199999999999999 -47.500000000000000 25.549999999999990
0 0

0101101
*
Ed
 0.000000100000000 1 1 0
1  22 0 47.499999999999993 48.749999999999993
2  47 6 0 47.499999999999993 48.749999999999993
2  48 17 0 47.499999999999993 48.749999999999993
0

0101000
+51 0 -56 0 *
Ed
 0.000000150000000 1 1 0
1  23 0 -25.574999999999989 -0.025000000000000
2  49 7 34 -25.574999999999989 -0.025000000000000
2  50 6 0 -25.574999999999989 -0.025000000000000
0

0101000
+51 0 -87 0 *
Wi

0101100
-50 0 -54 0 -86 0 +49 0 *
Fa
0  0.000000100000000 6 0

0101000
+48 0 *
Ve
0.000000150000002
5.199999999999999 -47.500000000000000 25.549999999999990
0 0

0101101
*
Ed
 0.000000150000000 1 1 0
1  24 0 -12.775000000000000 12.774999999999990
2  51 7 34 -12.775000000000000 12.774999999999990
2  52 12 0 -12.775000000000000 12.774999999999990
0

0101000
+77 0 -46 0 *
Ed
 0.000000150000000 1 1 0
1  25 0 5.450000000000001 36.850000000000001
2  53 7 34 5.450000000000001 36.850000000000001
2  54 17 0 5.450000000000001 36.850000000000001
0

0101000
+46 0 -51 0 *
Ed
 0.000000100000000 1 1 0
1  26 0 0.000000000000000 80.750000000000000
2  55 7 0 0.000000000000000 80.750000000000000
2  56 9 0 0.000000000000000 80.750000000000000
0

0101000
+85 35 -85 36 *
Ed
 0.000000100000000 1 1 0
1  10 0 0.000000000000000 95.000000000000000
2  15 7 24 0.000000000000000 95.000000000000000
2  16 7 26 0.000000000000000 95.000000000000000
2  17 8 27 0.000000000000000 95.000000000000000
2  18 2 28 0.000000000000000 95.000000000000000
0

0101000
+79 27 -85 27 *
Ed
 0.000000100000000 1 1 0
1  27 0 0.000000000000000 80.750000000000000
2  57 11 0 0.000000000000000 80.750000000000000
2  58 7 0 0.000000000000000 80.750000000000000
0

0101000
+79 35 -79 36 *
Wi

0101100
-76 23 -45 0 -44 0 -49 0 -84 23 -43 34 +42 37 +41 34 *
Fa
0  0.000000100000000 7 34

0101000
+40 0 *
Ed
 0.000000100000000 1 1 0
1  28 0 0.000000000000000 80.750000000000000
2  59 10 0 0.000000000000000 80.750000000000000
2  60 9 0 0.000000000000000 80.750000000000000
0

0101000
+83 35 -83 36 *
Wi

0101100
+43 0 -38 0 -82 38 +82 39 *
Fa
0  0.000000100000000 9 0

0101000
+37 0 *
Ed
 0.000000100000000 1 1 0
1  29 0 0.000000000000000 80.750000000000000
2  61 10 0 0.000000000000000 80.750000000000000
2  62 11 0 0.000000000000000 80.750000000000000
0

0101000
+81 35 -81 36 *
Wi

0101100
+38 0 -35 0 -80 38 +80 39 *
Fa
0  0.000000100000000 10 0

0111000
+34 0 *
Wi

0101100
+35 0 -41 0 -78 38 +78 39 *
Fa
0  0.000000100000000 11 0

0101000
+32 0 *
Ed
 0.000000100000000 1 1 0
1  30 0 47.499999999999993 48.749999999999993
2  63 12 0 47.499999999999993 48.749999999999993
2  64 17 0 47.499999999999993 48.749999999999993
0

0101000
+46 0 -58 0 *
Wi

0101100
+45 0 -74 0 -57 0 +30 0 *
Fa
0  0.000000100000000 12 0

0101000
+29 0 *
Ve
0.000000150000002
10.000000000000000 -10.000000000000002 80.750000000000000
0 0

0101101
*
Ed
 0.000000100000000 1 1 0
1  31 0 4918.000000000000000 4919.250000000000000
2  65 13 0 4918.000000000000000 4919.250000000000000
2  66 14 0 4918.000000000000000 4919.250000000000000
0

0101000
+68 0 -27 0 *
Ve
0.000000150000000
10.000000000000000 9.999999999999998 80.750000000000000
0 0

0101101
*
Ed
 0.000000150000000 1 1 0
1  32 0 -15.000000000000000 4.999999999999999
2  67 8 40 -15.000000000000000 4.999999999999999
2  68 13 0 -15.000000000000000 4.999999999999999
0

0101000
+27 0 -25 0 *
Ed
 0.000000100000000 1 1 0
1  33 0 4918.000000000000000 4919.250000000000000
2  69 16 0 4918.000000000000000 4919.250000000000000
2  70 13 0 4918.000000000000000 4919.250000000000000
0

0101000
+67 0 -25 0 *
Wi

0101100
+66 0 -26 0 -24 0 +23 0 *
Fa
0  0.000000100000000 13 0

0101000
+22 0 *
Ve
0.000000150000000
-10.000000000000000 -10.000000000000002 80.750000000000000
0 0

0101101
*
Ed
 0.000000100000000 1 1 0
1  34 0 4918.000000000000000 4919.250000000000000
2  71 14 0 4918.000000000000000 4919.250000000000000
2  72 15 0 4918.000000000000000 4919.250000000000000
0

0101000
+65 0 -20 0 *
Ed
 0.000000150000000 1 1 0
1  35 0 -15.000000000000000 5.000000000000000
2  73 8 40 -15.000000000000000 5.000000000000000
2  74 14 0 -15.000000000000000 5.000000000000000
0

0101000
+20 0 -27 0 *
Wi

0101100
+64 0 -19 0 -18 0 +26 0 *
Fa
0  0.000000100000000 14 0

0101000
+17 0 *
Ve
0.000000150000000
-10.000000000000000 10.000000000000000 80.750000000000000
0 0

0101101
*
Ed
 0.000000100000001 1 1 0
1  36 0 4918.000000000000000 4919.250000000000000
2  75 16 0 4918.000000000000000 4919.250000000000000
2  76 15 0 4918.000000000000000 4919.250000000000000
0

0101000
+63 0 -15 0 *
Ed
 0.000000150000000 1 1 0
1  37 0 -15.000000000000000 5.000000000000001
2  77 8 40 -15.000000000000000 5.000000000000001
2  78 15 0 -15.000000000000000 5.000000000000001
0

0101000
+15 0 -20 0 *
Wi

0101100
+62 0 -14 0 -13 0 +19 0 *
Fa
0  0.000000100000000 15 0

0101000
+12 0 *
Ed
 0.000000150000000 1 1 0
1  38 0 -15.000000000000000 5.000000000000000
2  79 8 40 -15.000000000000000 5.000000000000000
2  80 16 0 -15.000000000000000 5.000000000000000
0

0101000
+25 0 -15 0 *
Wi

0101100
+61 0 -23 0 -10 0 +14 0 *
Fa
0  0.000000100000000 16 0

0101000
+9 0 *
Wi

0101100
+44 0 -30 0 -55 0 +50 0 *
Fa
0  0.000000100000000 17 0

0101000
+7 0 *
Wi

0101100
+80 41 +82 41 +78 41 +42 41 *
Wi

0101100
+24 0 +18 0 +13 0 +10 0 *
Fa
0  0.000000100000000 8 40

0101000
+5 0 +4 0 *
Sh

0101100
+100 8 +95 8 +90 8 +71 0 -59 30 +52 0 -47 0 -39 0 -36 34 -33 34 
-31 34 -28 0 +21 30 +16 30 +11 30 +8 30 -6 0 +3 30 *
So

0100000
+2 0 *

+1 1 
