# Supplementary material for: Fabricating a Raman spectrometer using an optical pickup unit and pulsed power
Source: Sci Rep. 2020 Jul 16;10:11692. doi: 10.1038/s41598-020-68650-7 (PMC7366627; doi:10.1038/s41598-020-68650-7)
Supplement: Supplementary file 5 — Supplementary file5 (FCSTD 19 kb) [file 41598_2020_68650_MOESM5_ESM.fcstd › Document.xml]

<?xml version='1.0' encoding='utf-8'?>
<!--
 FreeCAD Document, see http://www.freecadweb.org for more information...
-->
<Document SchemaVersion="4" ProgramVersion="0.18R16131 (Git)" FileVersion="1">
    <Properties Count="14">
        <Property name="Comment" type="App::PropertyString">
            <String value=""/>
        </Property>
        <Property name="Company" type="App::PropertyString">
            <String value=""/>
        </Property>
        <Property name="CreatedBy" type="App::PropertyString">
            <String value=""/>
        </Property>
        <Property name="CreationDate" type="App::PropertyString">
            <String value="2019-10-01T08:38:54Z"/>
        </Property>
        <Property name="Id" type="App::PropertyString">
            <String value=""/>
        </Property>
        <Property name="Label" type="App::PropertyString">
            <String value="19.12.13 케이블 고정대 (초점거리 약간 수정)"/>
        </Property>
        <Property name="LastModifiedBy" type="App::PropertyString">
            <String value=""/>
        </Property>
        <Property name="LastModifiedDate" type="App::PropertyString">
            <String value="2019-12-13T01:32:00Z"/>
        </Property>
        <Property name="License" type="App::PropertyString">
            <String value="All rights reserved"/>
        </Property>
        <Property name="LicenseURL" type="App::PropertyString">
            <String value="http://en.wikipedia.org/wiki/All_rights_reserved"/>
        </Property>
        <Property name="Material" type="App::PropertyMap">
            <Map count="0">
            </Map>
        </Property>
        <Property name="Meta" type="App::PropertyMap">
            <Map count="0">
            </Map>
        </Property>
        <Property name="TipName" type="App::PropertyString">
            <String value=""/>
        </Property>
        <Property name="Uid" type="App::PropertyUUID">
            <Uuid value="b51246d7-efd2-4c7c-9d57-4a2759fde7e8"/>
        </Property>
    </Properties>
    <Objects Count="16">
        <Object type="PartDesign::Body" name="Body" />
        <Object type="App::Origin" name="Origin" />
        <Object type="App::Line" name="X_Axis" />
        <Object type="App::Line" name="Y_Axis" />
        <Object type="App::Line" name="Z_Axis" />
        <Object type="App::Plane" name="XY_Plane" />
        <Object type="App::Plane" name="XZ_Plane" />
        <Object type="App::Plane" name="YZ_Plane" />
        <Object type="Sketcher::SketchObject" name="Sketch" />
        <Object type="PartDesign::Pad" name="Pad" />
        <Object type="Sketcher::SketchObject" name="Sketch001" />
        <Object type="PartDesign::Pocket" name="Pocket" />
        <Object type="Sketcher::SketchObject" name="Sketch002" />
        <Object type="PartDesign::Pocket" name="Pocket001" />
        <Object type="Sketcher::SketchObject" name="Sketch003" />
        <Object type="PartDesign::Pocket" name="Pocket002" />
    </Objects>
    <ObjectData Count="16">
        <Object name="Body" Extensions="True">
            <Extensions Count="1">
                <Extension type="App::OriginGroupExtension" name="OriginGroupExtension">
                </Extension>
            </Extensions>
            <Properties Count="8">
                <Property name="BaseFeature" type="App::PropertyLink">
                    <Link value=""/>
                </Property>
                <Property name="ExpressionEngine" type="App::PropertyExpressionEngine">
                    <ExpressionEngine count="0">
                    </ExpressionEngine>
                </Property>
                <Property name="Group" type="App::PropertyLinkList">
                    <LinkList count="8">
                        <Link value="Sketch"/>
                        <Link value="Pad"/>
                        <Link value="Sketch001"/>
                        <Link value="Pocket"/>
                        <Link value="Sketch002"/>
                        <Link value="Pocket001"/>
                        <Link value="Sketch003"/>
                        <Link value="Pocket002"/>
                    </LinkList>
                </Property>
                <Property name="Label" type="App::PropertyString">
                    <String value="Body"/>
                </Property>
                <Property name="Origin" type="App::PropertyLink">
                    <Link value="Origin"/>
                </Property>
                <Property name="Placement" type="App::PropertyPlacement">
                    <PropertyPlacement Px="0.0000000000000000" Py="0.0000000000000000" Pz="0.0000000000000000" Q0="0.0000000000000000" Q1="0.0000000000000000" Q2="0.0000000000000000" Q3="1.0000000000000000" A="0.0000000000000000" Ox="0.0000000000000000" Oy="0.0000000000000000" Oz="1.0000000000000000"/>
                </Property>
                <Property name="Shape" type="Part::PropertyPartShape">
                    <Part file="PartShape.brp"/>
                </Property>
                <Property name="Tip" type="App::PropertyLink">
                    <Link value="Pocket002"/>
                </Property>
            </Properties>
        </Object>
        <Object name="Origin">
            <Properties Count="3">
                <Property name="ExpressionEngine" type="App::PropertyExpressionEngine">
                    <ExpressionEngine count="0">
                    </ExpressionEngine>
                </Property>
                <Property name="Label" type="App::PropertyString">
                    <String value="Origin"/>
                </Property>
                <Property name="OriginFeatures" type="App::PropertyLinkList">
                    <LinkList count="6">
                        <Link value="X_Axis"/>
                        <Link value="Y_Axis"/>
                        <Link value="Z_Axis"/>
                        <Link value="XY_Plane"/>
                        <Link value="XZ_Plane"/>
                        <Link value="YZ_Plane"/>
                    </LinkList>
                </Property>
            </Properties>
        </Object>
        <Object name="X_Axis">
            <Properties Count="4">
                <Property name="ExpressionEngine" type="App::PropertyExpressionEngine">
                    <ExpressionEngine count="0">
                    </ExpressionEngine>
                </Property>
                <Property name="Label" type="App::PropertyString">
                    <String value="X_Axis"/>
                </Property>
                <Property name="Placement" type="App::PropertyPlacement">
                    <PropertyPlacement Px="0.0000000000000000" Py="0.0000000000000000" Pz="0.0000000000000000" Q0="0.0000000000000000" Q1="0.0000000000000000" Q2="0.0000000000000000" Q3="1.0000000000000000" A="0.0000000000000000" Ox="0.0000000000000000" Oy="0.0000000000000000" Oz="1.0000000000000000"/>
                </Property>
                <Property name="Role" type="App::PropertyString">
                    <String value="X_Axis"/>
                </Property>
            </Properties>
        </Object>
        <Object name="Y_Axis">
            <Properties Count="4">
                <Property name="ExpressionEngine" type="App::PropertyExpressionEngine">
                    <ExpressionEngine count="0">
                    </ExpressionEngine>
                </Property>
                <Property name="Label" type="App::PropertyString">
                    <String value="Y_Axis"/>
                </Property>
                <Property name="Placement" type="App::PropertyPlacement">
                    <PropertyPlacement Px="0.0000000000000000" Py="0.0000000000000000" Pz="0.0000000000000000" Q0="0.5000000000000000" Q1="0.5000000000000000" Q2="0.5000000000000000" Q3="0.5000000000000001" A="2.0943951023931953" Ox="0.5773502691896258" Oy="0.5773502691896258" Oz="0.5773502691896258"/>
                </Property>
                <Property name="Role" type="App::PropertyString">
                    <String value="Y_Axis"/>
                </Property>
            </Properties>
        </Object>
        <Object name="Z_Axis">
            <Properties Count="4">
                <Property name="ExpressionEngine" type="App::PropertyExpressionEngine">
                    <ExpressionEngine count="0">
                    </ExpressionEngine>
                </Property>
                <Property name="Label" type="App::PropertyString">
                    <String value="Z_Axis"/>
                </Property>
                <Property name="Placement" type="App::PropertyPlacement">
                    <PropertyPlacement Px="0.0000000000000000" Py="0.0000000000000000" Pz="0.0000000000000000" Q0="0.5000000000000001" Q1="0.5000000000000001" Q2="0.5000000000000001" Q3="-0.4999999999999998" A="4.1887902047863905" Ox="0.5773502691896258" Oy="0.5773502691896258" Oz="0.5773502691896258"/>
                </Property>
                <Property name="Role" type="App::PropertyString">
                    <String value="Z_Axis"/>
                </Property>
            </Properties>
        </Object>
        <Object name="XY_Plane">
            <Properties Count="4">
                <Property name="ExpressionEngine" type="App::PropertyExpressionEngine">
                    <ExpressionEngine count="0">
                    </ExpressionEngine>
                </Property>
                <Property name="Label" type="App::PropertyString">
                    <String value="XY_Plane"/>
                </Property>
                <Property name="Placement" type="App::PropertyPlacement">
                    <PropertyPlacement Px="0.0000000000000000" Py="0.0000000000000000" Pz="0.0000000000000000" Q0="0.0000000000000000" Q1="0.0000000000000000" Q2="0.0000000000000000" Q3="1.0000000000000000" A="0.0000000000000000" Ox="0.0000000000000000" Oy="0.0000000000000000" Oz="1.0000000000000000"/>
                </Property>
                <Property name="Role" type="App::PropertyString">
                    <String value="XY_Plane"/>
                </Property>
            </Properties>
        </Object>
        <Object name="XZ_Plane">
            <Properties Count="4">
                <Property name="ExpressionEngine" type="App::PropertyExpressionEngine">
                    <ExpressionEngine count="0">
                    </ExpressionEngine>
                </Property>
                <Property name="Label" type="App::PropertyString">
                    <String value="XZ_Plane"/>
                </Property>
                <Property name="Placement" type="App::PropertyPlacement">
                    <PropertyPlacement Px="0.0000000000000000" Py="0.0000000000000000" Pz="0.0000000000000000" Q0="0.7071067811865476" Q1="0.0000000000000000" Q2="0.0000000000000000" Q3="0.7071067811865475" A="1.5707963267948968" Ox="1.0000000000000000" Oy="0.0000000000000000" Oz="0.0000000000000000"/>
                </Property>
                <Property name="Role" type="App::PropertyString">
                    <String value="XZ_Plane"/>
                </Property>
            </Properties>
        </Object>
        <Object name="YZ_Plane">
            <Properties Count="4">
                <Property name="ExpressionEngine" type="App::PropertyExpressionEngine">
                    <ExpressionEngine count="0">
                    </ExpressionEngine>
                </Property>
                <Property name="Label" type="App::PropertyString">
                    <String value="YZ_Plane"/>
                </Property>
                <Property name="Placement" type="App::PropertyPlacement">
                    <PropertyPlacement Px="0.0000000000000000" Py="0.0000000000000000" Pz="0.0000000000000000" Q0="0.5000000000000000" Q1="0.5000000000000000" Q2="0.5000000000000000" Q3="0.5000000000000001" A="2.0943951023931953" Ox="0.5773502691896258" Oy="0.5773502691896258" Oz="0.5773502691896258"/>
                </Property>
                <Property name="Role" type="App::PropertyString">
                    <String value="YZ_Plane"/>
                </Property>
            </Properties>
        </Object>
        <Object name="Sketch" Extensions="True">
            <Extensions Count="1">
                <Extension type="Part::AttachExtension" name="AttachExtension">
                </Extension>
            </Extensions>
            <Properties Count="13">
                <Property name="AttacherType" type="App::PropertyString">
                    <String value="Attacher::AttachEnginePlane"/>
                </Property>
                <Property name="AttachmentOffset" type="App::PropertyPlacement">
                    <PropertyPlacement Px="0.0000000000000000" Py="0.0000000000000000" Pz="0.0000000000000000" Q0="0.0000000000000000" Q1="0.0000000000000000" Q2="0.0000000000000000" Q3="1.0000000000000000" A="0.0000000000000000" Ox="0.0000000000000000" Oy="0.0000000000000000" Oz="1.0000000000000000"/>
                </Property>
                <Property name="Constraints" type="Sketcher::PropertyConstraintList">
                    <ConstraintList count="2">
                        <Constrain Name="" Type="1" Value="0.0000000000000000" First="0" FirstPos="3" Second="-1" SecondPos="1" Third="-2000" ThirdPos="0" LabelDistance="10.0000000000000000" LabelPosition="0.0000000000000000" IsDriving="1" IsInVirtualSpace="0" />
                        <Constrain Name="" Type="11" Value="6.3499999999999996" First="0" FirstPos="0" Second="-2000" SecondPos="0" Third="-2000" ThirdPos="0" LabelDistance="3.1668608188629150" LabelPosition="-0.7670977115631104" IsDriving="1" IsInVirtualSpace="0" />
                    </ConstraintList>
                </Property>
                <Property name="ExpressionEngine" type="App::PropertyExpressionEngine">
                    <ExpressionEngine count="0">
                    </ExpressionEngine>
                </Property>
                <Property name="ExternalGeometry" type="App::PropertyLinkSubList">
                    <LinkSubList count="0">
                    </LinkSubList>
                </Property>
                <Property name="Geometry" type="Part::PropertyGeometryList">
                    <GeometryList count="1">
                        <Geometry  type="Part::GeomCircle">
                            <Construction value="0"/>
                            <Circle CenterX="0.0000000000000000" CenterY="0.0000000000000000" CenterZ="0.0000000000000000" NormalX="0.0000000000000000" NormalY="0.0000000000000000" NormalZ="1.0000000000000000" AngleXU="-0.0000000000000000" Radius="6.3499999999999996"/>
                        </Geometry>
                    </GeometryList>
                </Property>
                <Property name="Label" type="App::PropertyString">
                    <String value="Sketch"/>
                </Property>
                <Property name="MapMode" type="App::PropertyEnumeration">
                    <Integer value="5"/>
                </Property>
                <Property name="MapPathParameter" type="App::PropertyFloat">
                    <Float value="0.0000000000000000"/>
                </Property>
                <Property name="MapReversed" type="App::PropertyBool">
                    <Bool value="false"/>
                </Property>
                <Property name="Placement" type="App::PropertyPlacement">
                    <PropertyPlacement Px="0.0000000000000000" Py="0.0000000000000000" Pz="0.0000000000000000" Q0="0.0000000000000000" Q1="0.0000000000000000" Q2="0.0000000000000000" Q3="1.0000000000000000" A="0.0000000000000000" Ox="0.0000000000000000" Oy="0.0000000000000000" Oz="1.0000000000000000"/>
                </Property>
                <Property name="Shape" type="Part::PropertyPartShape">
                    <Part file="PartShape1.brp"/>
                </Property>
                <Property name="Support" type="App::PropertyLinkSubList">
                    <LinkSubList count="1">
                        <Link obj="XY_Plane" sub=""/>
                    </LinkSubList>
                </Property>
            </Properties>
        </Object>
        <Object name="Pad">
            <Properties Count="15">
                <Property name="AddSubShape" type="Part::PropertyPartShape">
                    <Part file="PartShape2.brp"/>
                </Property>
                <Property name="BaseFeature" type="App::PropertyLink">
                    <Link value=""/>
                </Property>
                <Property name="ExpressionEngine" type="App::PropertyExpressionEngine">
                    <ExpressionEngine count="0">
                    </ExpressionEngine>
                </Property>
                <Property name="Label" type="App::PropertyString">
                    <String value="Pad"/>
                </Property>
                <Property name="Length" type="App::PropertyLength">
                    <Float value="18.8999999999999986"/>
                </Property>
                <Property name="Length2" type="App::PropertyLength">
                    <Float value="100.0000000000000000"/>
                </Property>
                <Property name="Midplane" type="App::PropertyBool">
                    <Bool value="false"/>
                </Property>
                <Property name="Offset" type="App::PropertyLength">
                    <Float value="0.0000000000000000"/>
                </Property>
                <Property name="Placement" type="App::PropertyPlacement">
                    <PropertyPlacement Px="0.0000000000000000" Py="0.0000000000000000" Pz="0.0000000000000000" Q0="0.0000000000000000" Q1="0.0000000000000000" Q2="0.0000000000000000" Q3="1.0000000000000000" A="0.0000000000000000" Ox="0.0000000000000000" Oy="0.0000000000000000" Oz="1.0000000000000000"/>
                </Property>
                <Property name="Profile" type="App::PropertyLinkSub">
                    <LinkSub value="Sketch" count="0">
                    </LinkSub>
                </Property>
                <Property name="Refine" type="App::PropertyBool">
                    <Bool value="true"/>
                </Property>
                <Property name="Reversed" type="App::PropertyBool">
                    <Bool value="false"/>
                </Property>
                <Property name="Shape" type="Part::PropertyPartShape">
                    <Part file="PartShape3.brp"/>
                </Property>
                <Property name="Type" type="App::PropertyEnumeration">
                    <Integer value="0"/>
                </Property>
                <Property name="UpToFace" type="App::PropertyLinkSub">
                    <LinkSub value="" count="0">
                    </LinkSub>
                </Property>
            </Properties>
        </Object>
        <Object name="Sketch001" Extensions="True">
            <Extensions Count="1">
                <Extension type="Part::AttachExtension" name="AttachExtension">
                </Extension>
            </Extensions>
            <Properties Count="13">
                <Property name="AttacherType" type="App::PropertyString">
                    <String value="Attacher::AttachEnginePlane"/>
                </Property>
                <Property name="AttachmentOffset" type="App::PropertyPlacement">
                    <PropertyPlacement Px="0.0000000000000000" Py="0.0000000000000000" Pz="0.0000000000000000" Q0="0.0000000000000000" Q1="0.0000000000000000" Q2="0.0000000000000000" Q3="1.0000000000000000" A="0.0000000000000000" Ox="0.0000000000000000" Oy="0.0000000000000000" Oz="1.0000000000000000"/>
                </Property>
                <Property name="Constraints" type="Sketcher::PropertyConstraintList">
                    <ConstraintList count="2">
                        <Constrain Name="" Type="11" Value="3.7000000000000002" First="0" FirstPos="0" Second="-2000" SecondPos="0" Third="-2000" ThirdPos="0" LabelDistance="4.1452698707580566" LabelPosition="-0.5200372338294983" IsDriving="1" IsInVirtualSpace="0" />
                        <Constrain Name="" Type="1" Value="0.0000000000000000" First="0" FirstPos="3" Second="-1" SecondPos="1" Third="-2000" ThirdPos="0" LabelDistance="10.0000000000000000" LabelPosition="0.0000000000000000" IsDriving="1" IsInVirtualSpace="0" />
                    </ConstraintList>
                </Property>
                <Property name="ExpressionEngine" type="App::PropertyExpressionEngine">
                    <ExpressionEngine count="0">
                    </ExpressionEngine>
                </Property>
                <Property name="ExternalGeometry" type="App::PropertyLinkSubList">
                    <LinkSubList count="0">
                    </LinkSubList>
                </Property>
                <Property name="Geometry" type="Part::PropertyGeometryList">
                    <GeometryList count="1">
                        <Geometry  type="Part::GeomCircle">
                            <Construction value="0"/>
                            <Circle CenterX="0.0000000000000000" CenterY="0.0000000000000000" CenterZ="0.0000000000000000" NormalX="0.0000000000000000" NormalY="0.0000000000000000" NormalZ="1.0000000000000000" AngleXU="-0.0000000000000000" Radius="3.7000000000000002"/>
                        </Geometry>
                    </GeometryList>
                </Property>
                <Property name="Label" type="App::PropertyString">
                    <String value="Sketch001"/>
                </Property>
                <Property name="MapMode" type="App::PropertyEnumeration">
                    <Integer value="5"/>
                </Property>
                <Property name="MapPathParameter" type="App::PropertyFloat">
                    <Float value="0.0000000000000000"/>
                </Property>
                <Property name="MapReversed" type="App::PropertyBool">
                    <Bool value="false"/>
                </Property>
                <Property name="Placement" type="App::PropertyPlacement">
                    <PropertyPlacement Px="0.0000000000000000" Py="0.0000000000000000" Pz="0.0000000000000000" Q0="0.0000000000000000" Q1="0.0000000000000000" Q2="0.0000000000000000" Q3="1.0000000000000000" A="0.0000000000000000" Ox="0.0000000000000000" Oy="0.0000000000000000" Oz="1.0000000000000000"/>
                </Property>
                <Property name="Shape" type="Part::PropertyPartShape">
                    <Part file="PartShape4.brp"/>
                </Property>
                <Property name="Support" type="App::PropertyLinkSubList">
                    <LinkSubList count="1">
                        <Link obj="XY_Plane" sub=""/>
                    </LinkSubList>
                </Property>
            </Properties>
        </Object>
        <Object name="Pocket">
            <Properties Count="15">
                <Property name="AddSubShape" type="Part::PropertyPartShape">
                    <Part file="PartShape5.brp"/>
                </Property>
                <Property name="BaseFeature" type="App::PropertyLink">
                    <Link value="Pad"/>
                </Property>
                <Property name="ExpressionEngine" type="App::PropertyExpressionEngine">
                    <ExpressionEngine count="0">
                    </ExpressionEngine>
                </Property>
                <Property name="Label" type="App::PropertyString">
                    <String value="Pocket"/>
                </Property>
                <Property name="Length" type="App::PropertyLength">
                    <Float value="5.0000000000000000"/>
                </Property>
                <Property name="Length2" type="App::PropertyLength">
                    <Float value="4.2000000000000002"/>
                </Property>
                <Property name="Midplane" type="App::PropertyBool">
                    <Bool value="false"/>
                </Property>
                <Property name="Offset" type="App::PropertyLength">
                    <Float value="0.0000000000000000"/>
                </Property>
                <Property name="Placement" type="App::PropertyPlacement">
                    <PropertyPlacement Px="0.0000000000000000" Py="0.0000000000000000" Pz="0.0000000000000000" Q0="0.0000000000000000" Q1="0.0000000000000000" Q2="0.0000000000000000" Q3="1.0000000000000000" A="0.0000000000000000" Ox="0.0000000000000000" Oy="0.0000000000000000" Oz="1.0000000000000000"/>
                </Property>
                <Property name="Profile" type="App::PropertyLinkSub">
                    <LinkSub value="Sketch001" count="0">
                    </LinkSub>
                </Property>
                <Property name="Refine" type="App::PropertyBool">
                    <Bool value="true"/>
                </Property>
                <Property name="Reversed" type="App::PropertyBool">
                    <Bool value="false"/>
                </Property>
                <Property name="Shape" type="Part::PropertyPartShape">
                    <Part file="PartShape6.brp"/>
                </Property>
                <Property name="Type" type="App::PropertyEnumeration">
                    <Integer value="4"/>
                </Property>
                <Property name="UpToFace" type="App::PropertyLinkSub">
                    <LinkSub value="" count="0">
                    </LinkSub>
                </Property>
            </Properties>
        </Object>
        <Object name="Sketch002" Extensions="True">
            <Extensions Count="1">
                <Extension type="Part::AttachExtension" name="AttachExtension">
                </Extension>
            </Extensions>
            <Properties Count="13">
                <Property name="AttacherType" type="App::PropertyString">
                    <String value="Attacher::AttachEnginePlane"/>
                </Property>
                <Property name="AttachmentOffset" type="App::PropertyPlacement">
                    <PropertyPlacement Px="0.0000000000000000" Py="0.0000000000000000" Pz="0.0000000000000000" Q0="0.0000000000000000" Q1="0.0000000000000000" Q2="0.0000000000000000" Q3="1.0000000000000000" A="0.0000000000000000" Ox="0.0000000000000000" Oy="0.0000000000000000" Oz="1.0000000000000000"/>
                </Property>
                <Property name="Constraints" type="Sketcher::PropertyConstraintList">
                    <ConstraintList count="2">
                        <Constrain Name="" Type="1" Value="0.0000000000000000" First="0" FirstPos="3" Second="-1" SecondPos="1" Third="-2000" ThirdPos="0" LabelDistance="10.0000000000000000" LabelPosition="0.0000000000000000" IsDriving="1" IsInVirtualSpace="0" />
                        <Constrain Name="" Type="11" Value="2.6499999999999999" First="0" FirstPos="0" Second="-2000" SecondPos="0" Third="-2000" ThirdPos="0" LabelDistance="1.6283363103866577" LabelPosition="-0.5144077539443970" IsDriving="1" IsInVirtualSpace="0" />
                    </ConstraintList>
                </Property>
                <Property name="ExpressionEngine" type="App::PropertyExpressionEngine">
                    <ExpressionEngine count="0">
                    </ExpressionEngine>
                </Property>
                <Property name="ExternalGeometry" type="App::PropertyLinkSubList">
                    <LinkSubList count="0">
                    </LinkSubList>
                </Property>
                <Property name="Geometry" type="Part::PropertyGeometryList">
                    <GeometryList count="1">
                        <Geometry  type="Part::GeomCircle">
                            <Construction value="0"/>
                            <Circle CenterX="0.0000000000000000" CenterY="0.0000000000000000" CenterZ="0.0000000000000000" NormalX="0.0000000000000000" NormalY="0.0000000000000000" NormalZ="1.0000000000000000" AngleXU="-0.0000000000000000" Radius="2.6499999999999999"/>
                        </Geometry>
                    </GeometryList>
                </Property>
                <Property name="Label" type="App::PropertyString">
                    <String value="Sketch002"/>
                </Property>
                <Property name="MapMode" type="App::PropertyEnumeration">
                    <Integer value="5"/>
                </Property>
                <Property name="MapPathParameter" type="App::PropertyFloat">
                    <Float value="0.0000000000000000"/>
                </Property>
                <Property name="MapReversed" type="App::PropertyBool">
                    <Bool value="false"/>
                </Property>
                <Property name="Placement" type="App::PropertyPlacement">
                    <PropertyPlacement Px="0.0000000000000000" Py="0.0000000000000000" Pz="0.0000000000000000" Q0="0.0000000000000000" Q1="0.0000000000000000" Q2="0.0000000000000000" Q3="1.0000000000000000" A="0.0000000000000000" Ox="0.0000000000000000" Oy="0.0000000000000000" Oz="1.0000000000000000"/>
                </Property>
                <Property name="Shape" type="Part::PropertyPartShape">
                    <Part file="PartShape7.brp"/>
                </Property>
                <Property name="Support" type="App::PropertyLinkSubList">
                    <LinkSubList count="1">
                        <Link obj="XY_Plane" sub=""/>
                    </LinkSubList>
                </Property>
            </Properties>
        </Object>
        <Object name="Pocket001">
            <Properties Count="15">
                <Property name="AddSubShape" type="Part::PropertyPartShape">
                    <Part file="PartShape8.brp"/>
                </Property>
                <Property name="BaseFeature" type="App::PropertyLink">
                    <Link value="Pocket"/>
                </Property>
                <Property name="ExpressionEngine" type="App::PropertyExpressionEngine">
                    <ExpressionEngine count="0">
                    </ExpressionEngine>
                </Property>
                <Property name="Label" type="App::PropertyString">
                    <String value="Pocket001"/>
                </Property>
                <Property name="Length" type="App::PropertyLength">
                    <Float value="1.0000000000000000"/>
                </Property>
                <Property name="Length2" type="App::PropertyLength">
                    <Float value="8.9000000000000004"/>
                </Property>
                <Property name="Midplane" type="App::PropertyBool">
                    <Bool value="false"/>
                </Property>
                <Property name="Offset" type="App::PropertyLength">
                    <Float value="0.0000000000000000"/>
                </Property>
                <Property name="Placement" type="App::PropertyPlacement">
                    <PropertyPlacement Px="0.0000000000000000" Py="0.0000000000000000" Pz="0.0000000000000000" Q0="0.0000000000000000" Q1="0.0000000000000000" Q2="0.0000000000000000" Q3="1.0000000000000000" A="0.0000000000000000" Ox="0.0000000000000000" Oy="0.0000000000000000" Oz="1.0000000000000000"/>
                </Property>
                <Property name="Profile" type="App::PropertyLinkSub">
                    <LinkSub value="Sketch002" count="0">
                    </LinkSub>
                </Property>
                <Property name="Refine" type="App::PropertyBool">
                    <Bool value="true"/>
                </Property>
                <Property name="Reversed" type="App::PropertyBool">
                    <Bool value="false"/>
                </Property>
                <Property name="Shape" type="Part::PropertyPartShape">
                    <Part file="PartShape9.brp"/>
                </Property>
                <Property name="Type" type="App::PropertyEnumeration">
                    <Integer value="4"/>
                </Property>
                <Property name="UpToFace" type="App::PropertyLinkSub">
                    <LinkSub value="" count="0">
                    </LinkSub>
                </Property>
            </Properties>
        </Object>
        <Object name="Sketch003" Extensions="True">
            <Extensions Count="1">
                <Extension type="Part::AttachExtension" name="AttachExtension">
                </Extension>
            </Extensions>
            <Properties Count="13">
                <Property name="AttacherType" type="App::PropertyString">
                    <String value="Attacher::AttachEnginePlane"/>
                </Property>
                <Property name="AttachmentOffset" type="App::PropertyPlacement">
                    <PropertyPlacement Px="0.0000000000000000" Py="0.0000000000000000" Pz="0.0000000000000000" Q0="0.0000000000000000" Q1="0.0000000000000000" Q2="0.0000000000000000" Q3="1.0000000000000000" A="0.0000000000000000" Ox="0.0000000000000000" Oy="0.0000000000000000" Oz="1.0000000000000000"/>
                </Property>
                <Property name="Constraints" type="Sketcher::PropertyConstraintList">
                    <ConstraintList count="2">
                        <Constrain Name="" Type="1" Value="0.0000000000000000" First="0" FirstPos="3" Second="-1" SecondPos="1" Third="-2000" ThirdPos="0" LabelDistance="10.0000000000000000" LabelPosition="0.0000000000000000" IsDriving="1" IsInVirtualSpace="0" />
                        <Constrain Name="" Type="11" Value="1.7949999999999999" First="0" FirstPos="0" Second="-2000" SecondPos="0" Third="-2000" ThirdPos="0" LabelDistance="5.8924221992492676" LabelPosition="-0.4618587791919708" IsDriving="1" IsInVirtualSpace="0" />
                    </ConstraintList>
                </Property>
                <Property name="ExpressionEngine" type="App::PropertyExpressionEngine">
                    <ExpressionEngine count="0">
                    </ExpressionEngine>
                </Property>
                <Property name="ExternalGeometry" type="App::PropertyLinkSubList">
                    <LinkSubList count="0">
                    </LinkSubList>
                </Property>
                <Property name="Geometry" type="Part::PropertyGeometryList">
                    <GeometryList count="1">
                        <Geometry  type="Part::GeomCircle">
                            <Construction value="0"/>
                            <Circle CenterX="0.0000000000000000" CenterY="0.0000000000000000" CenterZ="0.0000000000000000" NormalX="0.0000000000000000" NormalY="0.0000000000000000" NormalZ="1.0000000000000000" AngleXU="-0.0000000000000000" Radius="1.7949999999999999"/>
                        </Geometry>
                    </GeometryList>
                </Property>
                <Property name="Label" type="App::PropertyString">
                    <String value="Sketch003"/>
                </Property>
                <Property name="MapMode" type="App::PropertyEnumeration">
                    <Integer value="5"/>
                </Property>
                <Property name="MapPathParameter" type="App::PropertyFloat">
                    <Float value="0.0000000000000000"/>
                </Property>
                <Property name="MapReversed" type="App::PropertyBool">
                    <Bool value="false"/>
                </Property>
                <Property name="Placement" type="App::PropertyPlacement">
                    <PropertyPlacement Px="0.0000000000000000" Py="0.0000000000000000" Pz="0.0000000000000000" Q0="0.0000000000000000" Q1="0.0000000000000000" Q2="0.0000000000000000" Q3="1.0000000000000000" A="0.0000000000000000" Ox="0.0000000000000000" Oy="0.0000000000000000" Oz="1.0000000000000000"/>
                </Property>
                <Property name="Shape" type="Part::PropertyPartShape">
                    <Part file="PartShape10.brp"/>
                </Property>
                <Property name="Support" type="App::PropertyLinkSubList">
                    <LinkSubList count="1">
                        <Link obj="XY_Plane" sub=""/>
                    </LinkSubList>
                </Property>
            </Properties>
        </Object>
        <Object name="Pocket002">
            <Properties Count="15">
                <Property name="AddSubShape" type="Part::PropertyPartShape">
                    <Part file="PartShape11.brp"/>
                </Property>
                <Property name="BaseFeature" type="App::PropertyLink">
                    <Link value="Pocket001"/>
                </Property>
                <Property name="ExpressionEngine" type="App::PropertyExpressionEngine">
                    <ExpressionEngine count="0">
                    </ExpressionEngine>
                </Property>
                <Property name="Label" type="App::PropertyString">
                    <String value="Pocket002"/>
                </Property>
                <Property name="Length" type="App::PropertyLength">
                    <Float value="5.0000000000000000"/>
                </Property>
                <Property name="Length2" type="App::PropertyLength">
                    <Float value="100.0000000000000000"/>
                </Property>
                <Property name="Midplane" type="App::PropertyBool">
                    <Bool value="true"/>
                </Property>
                <Property name="Offset" type="App::PropertyLength">
                    <Float value="0.0000000000000000"/>
                </Property>
                <Property name="Placement" type="App::PropertyPlacement">
                    <PropertyPlacement Px="0.0000000000000000" Py="0.0000000000000000" Pz="0.0000000000000000" Q0="0.0000000000000000" Q1="0.0000000000000000" Q2="0.0000000000000000" Q3="1.0000000000000000" A="0.0000000000000000" Ox="0.0000000000000000" Oy="0.0000000000000000" Oz="1.0000000000000000"/>
                </Property>
                <Property name="Profile" type="App::PropertyLinkSub">
                    <LinkSub value="Sketch003" count="0">
                    </LinkSub>
                </Property>
                <Property name="Refine" type="App::PropertyBool">
                    <Bool value="true"/>
                </Property>
                <Property name="Reversed" type="App::PropertyBool">
                    <Bool value="false"/>
                </Property>
                <Property name="Shape" type="Part::PropertyPartShape">
                    <Part file="PartShape12.brp"/>
                </Property>
                <Property name="Type" type="App::PropertyEnumeration">
                    <Integer value="1"/>
                </Property>
                <Property name="UpToFace" type="App::PropertyLinkSub">
                    <LinkSub value="" count="0">
                    </LinkSub>
                </Property>
            </Properties>
        </Object>
    </ObjectData>
</Document>
