# Supplementary material for: Fabricating a Raman spectrometer using an optical pickup unit and pulsed power
Source: Sci Rep. 2020 Jul 16;10:11692. doi: 10.1038/s41598-020-68650-7 (PMC7366627; doi:10.1038/s41598-020-68650-7)
Supplement: Supplementary file 5 — Supplementary file5 (FCSTD 19 kb) [file 41598_2020_68650_MOESM5_ESM.fcstd › PartShape.brp]

CASCADE Topology V1, (c) Matra-Datavision
Locations 42
1
1.000000000000000 0.000000000000000 0.000000000000000 0.000000000000000 
0.000000000000000 1.000000000000000 0.000000000000000 0.000000000000000 
0.000000000000000 0.000000000000000 1.000000000000000 0.000000000000000 
1
1.000000000000000 0.000000000000000 0.000000000000000 0.000000000000000 
0.000000000000000 1.000000000000000 0.000000000000000 0.000000000000000 
0.000000000000000 0.000000000000000 1.000000000000000 0.000000000000000 
1
1.000000000000000 0.000000000000000 0.000000000000000 0.000000000000000 
0.000000000000000 1.000000000000000 0.000000000000000 0.000000000000000 
0.000000000000000 0.000000000000000 1.000000000000000 0.000000000000000 
1
1.000000000000000 0.000000000000000 0.000000000000000 0.000000000000000 
0.000000000000000 1.000000000000000 0.000000000000000 0.000000000000000 
0.000000000000000 0.000000000000000 1.000000000000000 0.000000000000000 
1
1.000000000000000 0.000000000000000 0.000000000000000 0.000000000000000 
0.000000000000000 1.000000000000000 0.000000000000000 0.000000000000000 
0.000000000000000 0.000000000000000 1.000000000000000 0.000000000000000 
1
1.000000000000000 0.000000000000000 0.000000000000000 0.000000000000000 
0.000000000000000 1.000000000000000 0.000000000000000 0.000000000000000 
0.000000000000000 0.000000000000000 1.000000000000000 0.000000000000000 
1
1.000000000000000 0.000000000000000 0.000000000000000 0.000000000000000 
0.000000000000000 1.000000000000000 0.000000000000000 0.000000000000000 
0.000000000000000 0.000000000000000 1.000000000000000 0.000000000000000 
2  2 1 3 -1 4 1 5 -1 6 1 7 -1 0
1
1.000000000000000 0.000000000000000 0.000000000000000 0.000000000000000 
0.000000000000000 1.000000000000000 0.000000000000000 0.000000000000000 
0.000000000000000 0.000000000000000 1.000000000000000 0.000000000000000 
2  9 -1 7 1 6 -1 5 1 4 -1 3 1 2 -1 0
1
1.000000000000000 0.000000000000000 0.000000000000000 0.000000000000000 
0.000000000000000 1.000000000000000 0.000000000000000 0.000000000000000 
0.000000000000000 0.000000000000000 1.000000000000000 0.000000000000000 
1
1.000000000000000 0.000000000000000 0.000000000000000 0.000000000000000 
0.000000000000000 1.000000000000000 0.000000000000000 0.000000000000000 
0.000000000000000 0.000000000000000 1.000000000000000 0.000000000000000 
2  11 1 12 -1 0
2  12 1 11 -1 0
2  9 -1 7 1 6 -1 5 1 4 -1 3 1 2 -1 12 1 11 -1 0
1
1.000000000000000 0.000000000000000 0.000000000000000 0.000000000000000 
0.000000000000000 1.000000000000000 0.000000000000000 0.000000000000000 
0.000000000000000 0.000000000000000 1.000000000000000 18.899999999999999 
2  11 1 12 -1 16 1 0
2  16 -1 12 1 11 -1 0
2  9 -1 7 1 6 -1 5 1 4 -1 3 1 2 -1 16 -1 12 1 11 -1 0
2  4 1 5 -1 6 1 7 -1 0
2  12 -1 2 1 3 -1 0
2  11 1 12 -1 2 1 3 -1 0
2  9 -1 7 1 6 -1 5 1 4 -1 0
2  12 -1 16 1 2 1 3 -1 4 1 5 -1 6 1 7 -1 0
2  11 1 12 -1 16 1 2 1 3 -1 4 1 5 -1 6 1 7 -1 0
2  9 -1 0
1
1.000000000000000 0.000000000000000 0.000000000000000 0.000000000000000 
0.000000000000000 1.000000000000000 0.000000000000000 0.000000000000000 
0.000000000000000 0.000000000000000 1.000000000000000 0.000000000000000 
1
1.000000000000000 0.000000000000000 0.000000000000000 0.000000000000000 
0.000000000000000 1.000000000000000 0.000000000000000 0.000000000000000 
0.000000000000000 0.000000000000000 1.000000000000000 4.200000000000000 
2  27 1 3 -1 28 1 0
2  28 -1 3 1 27 -1 0
2  9 -1 7 1 6 -1 5 1 4 -1 28 -1 3 1 27 -1 0
2  6 1 7 -1 0
2  3 -1 28 1 4 1 5 -1 0
2  27 1 3 -1 28 1 4 1 5 -1 0
2  9 -1 7 1 6 -1 0
1
1.000000000000000 0.000000000000000 0.000000000000000 0.000000000000000 
0.000000000000000 1.000000000000000 0.000000000000000 0.000000000000000 
0.000000000000000 0.000000000000000 1.000000000000000 8.900000000000000 
2  5 -1 36 1 6 1 7 -1 0
1
1.000000000000000 0.000000000000000 0.000000000000000 0.000000000000000 
0.000000000000000 1.000000000000000 0.000000000000000 0.000000000000000 
0.000000000000000 0.000000000000000 1.000000000000000 0.000000000000000 
2  38 1 5 -1 36 1 6 1 7 -1 0
2  36 -1 5 1 38 -1 0
2  9 -1 7 1 6 -1 36 -1 5 1 38 -1 0
2  38 1 5 -1 36 1 0
Curve2ds 16
1 0.00000000000000000 0.00000000000000000 0.00000000000000000 -1.00000000000000000 
1 6.28318530717958623 0.00000000000000000 0.00000000000000000 -1.00000000000000000 
1 0.00000000000000000 0.00000000000000000 1.00000000000000000 0.00000000000000000 
1 0.00000000000000000 -18.89999999999999858 1.00000000000000000 0.00000000000000000 
1 0.00000000000000000 -4.20000000000000018 1.00000000000000000 0.00000000000000000 
1 0.00000000000000000 -4981.10000000000036380 1.00000000000000000 0.00000000000000000 
1 0.00000000000000000 0.00000000000000000 1.00000000000000000 0.00000000000000000 
1 0.00000000000000000 0.00000000000000000 0.00000000000000000 -1.00000000000000000 
1 6.28318530717958623 0.00000000000000000 0.00000000000000000 -1.00000000000000000 
1 0.00000000000000000 0.00000000000000000 0.00000000000000000 -1.00000000000000000 
1 6.28318530717958623 0.00000000000000000 0.00000000000000000 -1.00000000000000000 
1 0.00000000000000000 -4991.10000000000036380 1.00000000000000000 0.00000000000000000 
1 0.00000000000000000 -4.70000000000000018 1.00000000000000000 0.00000000000000000 
1 0.00000000000000000 0.00000000000000000 1.00000000000000000 0.00000000000000000 
1 0.00000000000000000 0.00000000000000000 0.00000000000000000 -1.00000000000000000 
1 6.28318530717958623 0.00000000000000000 0.00000000000000000 -1.00000000000000000 
Curves 12
1 6.34999999999999964 0.00000000000000000 0.00000000000000000 0.00000000000000000 0.00000000000000000 1.00000000000000000 
2 0.00000000000000000 0.00000000000000000 0.00000000000000000 0.00000000000000000 0.00000000000000000 1.00000000000000000 1.00000000000000000 0.00000000000000000 0.00000000000000000 0.00000000000000000 1.00000000000000000 0.00000000000000000 6.34999999999999964
2 0.00000000000000000 0.00000000000000000 0.00000000000000000 0.00000000000000000 0.00000000000000000 1.00000000000000000 1.00000000000000000 0.00000000000000000 0.00000000000000000 0.00000000000000000 1.00000000000000000 0.00000000000000000 6.34999999999999964
2 0.00000000000000000 0.00000000000000000 0.00000000000000000 0.00000000000000000 0.00000000000000000 1.00000000000000000 1.00000000000000000 0.00000000000000000 0.00000000000000000 0.00000000000000000 1.00000000000000000 0.00000000000000000 3.70000000000000018
2 0.00000000000000000 0.00000000000000000 18.89999999999963620 0.00000000000000000 0.00000000000000000 1.00000000000000000 1.00000000000000000 0.00000000000000000 0.00000000000000000 0.00000000000000000 1.00000000000000000 0.00000000000000000 1.79499999999999993
2 0.00000000000000000 0.00000000000000000 0.00000000000000000 0.00000000000000000 0.00000000000000000 1.00000000000000000 1.00000000000000000 0.00000000000000000 0.00000000000000000 0.00000000000000000 1.00000000000000000 0.00000000000000000 3.70000000000000018
1 3.70000000000000018 0.00000000000000000 4.20000000000000018 -0.00000000000000000 -0.00000000000000000 -1.00000000000000000 
1 1.79499999999999993 0.00000000000000000 5000.00000000000000000 -0.00000000000000000 -0.00000000000000000 -1.00000000000000000 
2 0.00000000000000000 0.00000000000000000 8.89999999999963620 0.00000000000000000 0.00000000000000000 1.00000000000000000 1.00000000000000000 0.00000000000000000 0.00000000000000000 0.00000000000000000 1.00000000000000000 0.00000000000000000 1.79499999999999993
2 0.00000000000000000 0.00000000000000000 4.20000000000000018 0.00000000000000000 0.00000000000000000 1.00000000000000000 1.00000000000000000 0.00000000000000000 0.00000000000000000 0.00000000000000000 1.00000000000000000 0.00000000000000000 2.64999999999999991
2 0.00000000000000000 0.00000000000000000 0.00000000000000000 0.00000000000000000 0.00000000000000000 1.00000000000000000 1.00000000000000000 0.00000000000000000 0.00000000000000000 0.00000000000000000 1.00000000000000000 0.00000000000000000 2.64999999999999991
1 2.64999999999999991 0.00000000000000000 8.90000000000000036 -0.00000000000000000 -0.00000000000000000 -1.00000000000000000 
Polygon3D 0
PolygonOnTriangulations 0
Surfaces 8
2 0.00000000000000000 0.00000000000000000 0.00000000000000000 -0.00000000000000000 -0.00000000000000000 -1.00000000000000000 1.00000000000000000 0.00000000000000000 0.00000000000000000 0.00000000000000000 1.00000000000000000 0.00000000000000000 6.34999999999999964
1 -0.00000000000000043 -0.00000000000000004 0.00000000000000000 0.00000000000000000 0.00000000000000000 1.00000000000000000 1.00000000000000000 0.00000000000000000 0.00000000000000000 0.00000000000000000 1.00000000000000000 0.00000000000000000 
2 0.00000000000000000 0.00000000000000000 4.20000000000000018 0.00000000000000000 0.00000000000000000 1.00000000000000000 1.00000000000000000 0.00000000000000000 0.00000000000000000 0.00000000000000000 1.00000000000000000 0.00000000000000000 3.70000000000000018
1 -0.00000000000000043 -0.00000000000000004 0.00000000000000000 0.00000000000000000 0.00000000000000000 1.00000000000000000 1.00000000000000000 0.00000000000000000 0.00000000000000000 0.00000000000000000 1.00000000000000000 0.00000000000000000 
2 0.00000000000000000 0.00000000000000000 5000.00000000000000000 0.00000000000000000 0.00000000000000000 1.00000000000000000 1.00000000000000000 0.00000000000000000 0.00000000000000000 0.00000000000000000 1.00000000000000000 0.00000000000000000 1.79499999999999993
1 -0.00000000000000028 -0.00000000000000015 0.00000000000000000 0.00000000000000000 0.00000000000000000 1.00000000000000000 1.00000000000000000 0.00000000000000000 0.00000000000000000 0.00000000000000000 1.00000000000000000 0.00000000000000000 
2 0.00000000000000000 0.00000000000000000 8.90000000000000036 0.00000000000000000 0.00000000000000000 1.00000000000000000 1.00000000000000000 0.00000000000000000 0.00000000000000000 0.00000000000000000 1.00000000000000000 0.00000000000000000 2.64999999999999991
1 -0.00000000000000026 0.00000000000000002 0.00000000000000000 0.00000000000000000 0.00000000000000000 1.00000000000000000 1.00000000000000000 0.00000000000000000 0.00000000000000000 0.00000000000000000 1.00000000000000000 0.00000000000000000 
Triangulations 0

TShapes 42
Ve
0.000000100000000
6.350000000000000 0.000000000000000 0.000000000000000
0 0

0101101
*
Ve
0.000000100000000
6.350000000000000 0.000000000000000 18.899999999999999
0 0

0101101
*
Ed
 0.000000100000000 1 1 0
1  1 0 0.000000000000000 18.899999999999999
3  1 2CN 1 0 0.000000000000000 18.899999999999999
0

0101000
+42 10 -41 10 *
Ed
 0.000000100000000 1 1 0
1  2 0 0.000000000000000 6.283185307179586
2  3 1 14 0.000000000000000 6.283185307179586
0

0101000
+42 15 -42 15 *
Ed
 0.000000100000000 1 1 0
1  3 0 0.000000000000000 6.283185307179586
2  4 1 18 0.000000000000000 6.283185307179586
0

0101000
+41 19 -41 19 *
Wi

0101100
+40 0 -40 0 -39 13 +38 17 *
Fa
0  0.000000100000000 1 0

0101000
+37 0 *
Wi

0101100
+39 22 *
Ve
0.000000100000001
3.700000000000000 0.000000000000000 0.000000000000000
0 0

0101101
*
Ed
 0.000000100000000 1 1 0
1  4 0 0.000000000000000 6.283185307179586
2  5 3 0 0.000000000000000 6.283185307179586
0

0101000
+34 23 -34 23 *
Wi

0101100
-33 0 *
Fa
0  0.000000100000000 2 21

0101000
+35 0 +32 0 *
Wi

0101100
+38 25 *
Ve
0.000000100000000
1.795000000000000 0.000000000000000 18.899999999999636
0 0

0101101
*
Ed
 0.000000100000000 1 1 0
1  5 0 0.000000000000000 6.283185307179586
2  6 5 0 0.000000000000000 6.283185307179586
0

0101000
+29 26 -29 26 *
Wi

0101100
-28 0 *
Fa
0  0.000000100000000 4 24

0101000
+30 0 +27 0 *
Ve
0.000000100000000
3.700000000000000 0.000000000000000 4.200000000000000
0 0

0101101
*
Ed
 0.000000100000000 1 1 0
1  6 0 0.000000000000000 6.283185307179586
2  7 3 30 0.000000000000000 6.283185307179586
0

0101000
+25 31 -25 31 *
Ed
 0.000000100000000 1 1 0
1  7 0 0.000000000000000 4.200000000000000
3  8 9CN 3 0 0.000000000000000 4.200000000000000
0

0101000
+25 23 -34 23 *
Wi

0101100
-24 29 -23 0 +33 0 +23 0 *
Fa
0  0.000000100000000 3 0

0101000
+22 0 *
Ve
0.000000100000000
1.795000000000000 0.000000000000000 8.899999999999636
0 0

0101101
*
Ed
 0.000000100000000 1 1 0
1  8 0 4981.100000000000364 4991.100000000000364
3  10 11CN 5 0 4981.100000000000364 4991.100000000000364
0

0101000
+29 26 -20 26 *
Ed
 0.000000100000000 1 1 0
1  9 0 0.000000000000000 6.283185307179586
2  12 5 0 0.000000000000000 6.283185307179586
0

0101000
+20 26 -20 26 *
Wi

0101100
-28 0 -19 0 +18 0 +19 0 *
Fa
0  0.000000100000000 5 0

0101000
+17 0 *
Wi

0101100
+24 34 *
Ve
0.000000100000001
2.650000000000000 0.000000000000000 4.200000000000000
0 0

0101101
*
Ed
 0.000000100000000 1 1 0
1  10 0 0.000000000000000 6.283185307179586
2  13 7 0 0.000000000000000 6.283185307179586
0

0101000
+14 35 -14 35 *
Wi

0101100
-13 0 *
Fa
0  0.000000100000000 6 33

0101000
+15 0 +12 0 *
Ve
0.000000100000000
2.650000000000000 0.000000000000000 8.900000000000000
0 0

0101101
*
Ed
 0.000000100000000 1 1 0
1  11 0 0.000000000000000 6.283185307179586
2  14 7 40 0.000000000000000 6.283185307179586
0

0101000
+10 41 -10 41 *
Wi

0101100
+9 39 *
Wi

0101100
-18 0 *
Fa
0  0.000000100000000 8 37

0101000
+8 0 +7 0 *
Ed
 0.000000100000000 1 1 0
1  12 0 0.000000000000000 4.700000000000000
3  15 16CN 7 0 0.000000000000000 4.700000000000000
0

0101000
+10 35 -14 35 *
Wi

0101100
-9 42 -5 0 +13 0 +5 0 *
Fa
0  0.000000100000000 7 0

0101000
+4 0 *
Sh

0101100
-36 8 -31 20 +26 0 -21 20 -16 0 -11 32 -6 0 -3 32 *
So

1100000
+2 0 *

+1 1 
