# Supplementary material for: Fabricating a Raman spectrometer using an optical pickup unit and pulsed power
Source: Sci Rep. 2020 Jul 16;10:11692. doi: 10.1038/s41598-020-68650-7 (PMC7366627; doi:10.1038/s41598-020-68650-7)
Supplement: Supplementary file 5 — Supplementary file5 (FCSTD 19 kb) [file 41598_2020_68650_MOESM5_ESM.fcstd › PartShape2.brp]

CASCADE Topology V1, (c) Matra-Datavision
Locations 10
1
1.000000000000000 0.000000000000000 0.000000000000000 0.000000000000000 
0.000000000000000 1.000000000000000 0.000000000000000 0.000000000000000 
0.000000000000000 0.000000000000000 1.000000000000000 0.000000000000000 
2  1 -1 0
1
1.000000000000000 0.000000000000000 0.000000000000000 0.000000000000000 
0.000000000000000 1.000000000000000 0.000000000000000 0.000000000000000 
0.000000000000000 0.000000000000000 1.000000000000000 18.899999999999999 
2  1 -1 3 1 0
1
1.000000000000000 0.000000000000000 0.000000000000000 0.000000000000000 
0.000000000000000 1.000000000000000 0.000000000000000 0.000000000000000 
0.000000000000000 0.000000000000000 1.000000000000000 0.000000000000000 
2  5 1 1 -1 0
2  1 1 5 -1 0
2  3 -1 1 1 5 -1 0
2  5 -1 0
2  5 1 1 -1 3 1 0
Curve2ds 5
1 0.00000000000000000 0.00000000000000000 0.00000000000000000 -1.00000000000000000 
1 6.28318530717958623 0.00000000000000000 0.00000000000000000 -1.00000000000000000 
1 0.00000000000000000 0.00000000000000000 1.00000000000000000 0.00000000000000000 
1 0.00000000000000000 -18.89999999999999858 1.00000000000000000 0.00000000000000000 
2 0.00000000000000043 0.00000000000000004 1.00000000000000000 0.00000000000000000 -0.00000000000000000 1.00000000000000000 6.34999999999999964
Curves 2
1 6.34999999999999964 0.00000000000000000 0.00000000000000000 0.00000000000000000 0.00000000000000000 1.00000000000000000 
2 0.00000000000000000 0.00000000000000000 0.00000000000000000 0.00000000000000000 0.00000000000000000 1.00000000000000000 1.00000000000000000 0.00000000000000000 0.00000000000000000 0.00000000000000000 1.00000000000000000 0.00000000000000000 6.34999999999999964
Polygon3D 0
PolygonOnTriangulations 0
Surfaces 2
2 0.00000000000000000 0.00000000000000000 0.00000000000000000 -0.00000000000000000 -0.00000000000000000 -1.00000000000000000 1.00000000000000000 0.00000000000000000 0.00000000000000000 0.00000000000000000 1.00000000000000000 0.00000000000000000 6.34999999999999964
1 -0.00000000000000043 -0.00000000000000004 0.00000000000000000 0.00000000000000000 0.00000000000000000 1.00000000000000000 1.00000000000000000 0.00000000000000000 -0.00000000000000000 -0.00000000000000000 1.00000000000000000 0.00000000000000000 
Triangulations 0

TShapes 9
Ve
0.000000100000000
6.350000000000000 0.000000000000000 0.000000000000000
0 0

0101101
*
Ed
 0.000000100000000 1 1 0
1  1 0 0.000000000000000 18.899999999999999
3  1 2CN 1 0 0.000000000000000 18.899999999999999
0

0101000
+9 2 -9 4 *
Ed
 0.000000100000000 1 1 0
1  2 0 0.000000000000000 6.283185307179586
2  3 1 7 0.000000000000000 6.283185307179586
2  4 1 8 0.000000000000000 6.283185307179586
2  5 2 9 0.000000000000000 6.283185307179586
0

0101000
+9 9 -9 9 *
Wi

0101100
+8 0 -8 0 -7 6 +7 10 *
Fa
0  0.000000100000000 1 0

0101000
+6 0 *
Wi

0101100
+7 0 *
Fa
0  0.000000100000000 2 0

0111000
+4 5 *
Sh

0101100
+5 0 +3 2 -3 4 *
So

1100000
-2 0 *

+1 0 
