# Supplementary material for: Fabricating a Raman spectrometer using an optical pickup unit and pulsed power
Source: Sci Rep. 2020 Jul 16;10:11692. doi: 10.1038/s41598-020-68650-7 (PMC7366627; doi:10.1038/s41598-020-68650-7)
Supplement: Supplementary file 5 — Supplementary file5 (FCSTD 19 kb) [file 41598_2020_68650_MOESM5_ESM.fcstd › PartShape6.brp]

CASCADE Topology V1, (c) Matra-Datavision
Locations 25
1
1.000000000000000 0.000000000000000 0.000000000000000 0.000000000000000 
0.000000000000000 1.000000000000000 0.000000000000000 0.000000000000000 
0.000000000000000 0.000000000000000 1.000000000000000 0.000000000000000 
1
1.000000000000000 0.000000000000000 0.000000000000000 0.000000000000000 
0.000000000000000 1.000000000000000 0.000000000000000 0.000000000000000 
0.000000000000000 0.000000000000000 1.000000000000000 0.000000000000000 
1
1.000000000000000 0.000000000000000 0.000000000000000 0.000000000000000 
0.000000000000000 1.000000000000000 0.000000000000000 0.000000000000000 
0.000000000000000 0.000000000000000 1.000000000000000 0.000000000000000 
2  2 1 3 -1 0
1
1.000000000000000 0.000000000000000 0.000000000000000 0.000000000000000 
0.000000000000000 1.000000000000000 0.000000000000000 0.000000000000000 
0.000000000000000 0.000000000000000 1.000000000000000 0.000000000000000 
2  5 -1 0
1
1.000000000000000 0.000000000000000 0.000000000000000 0.000000000000000 
0.000000000000000 1.000000000000000 0.000000000000000 0.000000000000000 
0.000000000000000 0.000000000000000 1.000000000000000 18.899999999999999 
2  5 -1 7 1 0
1
1.000000000000000 0.000000000000000 0.000000000000000 0.000000000000000 
0.000000000000000 1.000000000000000 0.000000000000000 0.000000000000000 
0.000000000000000 0.000000000000000 1.000000000000000 0.000000000000000 
2  9 1 5 -1 0
2  5 1 9 -1 0
2  7 -1 5 1 9 -1 0
2  9 -1 0
2  9 1 5 -1 7 1 0
2  5 -1 2 1 3 -1 0
2  9 1 5 -1 2 1 3 -1 0
2  5 -1 7 1 2 1 3 -1 0
1
1.000000000000000 0.000000000000000 0.000000000000000 0.000000000000000 
0.000000000000000 1.000000000000000 0.000000000000000 0.000000000000000 
0.000000000000000 0.000000000000000 1.000000000000000 0.000000000000000 
1
1.000000000000000 0.000000000000000 0.000000000000000 0.000000000000000 
0.000000000000000 1.000000000000000 0.000000000000000 0.000000000000000 
0.000000000000000 0.000000000000000 1.000000000000000 4.200000000000000 
2  18 1 3 -1 19 1 0
2  19 -1 3 1 18 -1 0
1
1.000000000000000 0.000000000000000 0.000000000000000 -0.000000000000000 
0.000000000000000 1.000000000000000 0.000000000000000 -0.000000000000000 
0.000000000000000 0.000000000000000 1.000000000000000 -9.199999999999999 
2  22 -1 19 -1 3 1 18 -1 0
2  18 -1 0
2  3 -1 19 1 0
Curve2ds 12
1 0.00000000000000000 0.00000000000000000 0.00000000000000000 -1.00000000000000000 
1 6.28318530717958623 0.00000000000000000 0.00000000000000000 -1.00000000000000000 
1 0.00000000000000000 0.00000000000000000 1.00000000000000000 0.00000000000000000 
1 0.00000000000000000 -18.89999999999999858 1.00000000000000000 0.00000000000000000 
2 0.00000000000000043 0.00000000000000004 1.00000000000000000 0.00000000000000000 -0.00000000000000000 1.00000000000000000 6.34999999999999964
2 0.00000000000000043 0.00000000000000004 1.00000000000000000 0.00000000000000000 -0.00000000000000000 1.00000000000000000 3.70000000000000018
1 0.00000000000000000 -4.20000000000000018 1.00000000000000000 0.00000000000000000 
1 0.00000000000000000 0.00000000000000000 1.00000000000000000 0.00000000000000000 
1 0.00000000000000000 -9.19999999999999929 1.00000000000000000 0.00000000000000000 
2 0.00000000000000028 0.00000000000000015 1.00000000000000000 0.00000000000000000 -0.00000000000000000 1.00000000000000000 3.70000000000000018
1 0.00000000000000000 0.00000000000000000 0.00000000000000000 -1.00000000000000000 
1 6.28318530717958623 0.00000000000000000 0.00000000000000000 -1.00000000000000000 
Curves 5
1 6.34999999999999964 0.00000000000000000 0.00000000000000000 0.00000000000000000 0.00000000000000000 1.00000000000000000 
2 0.00000000000000000 0.00000000000000000 0.00000000000000000 0.00000000000000000 0.00000000000000000 1.00000000000000000 1.00000000000000000 0.00000000000000000 0.00000000000000000 0.00000000000000000 1.00000000000000000 0.00000000000000000 6.34999999999999964
2 0.00000000000000000 0.00000000000000000 0.00000000000000000 0.00000000000000000 0.00000000000000000 1.00000000000000000 1.00000000000000000 0.00000000000000000 -0.00000000000000000 -0.00000000000000000 1.00000000000000000 0.00000000000000000 3.70000000000000018
2 0.00000000000000000 0.00000000000000000 0.00000000000000000 0.00000000000000000 0.00000000000000000 1.00000000000000000 1.00000000000000000 0.00000000000000000 -0.00000000000000000 -0.00000000000000000 1.00000000000000000 0.00000000000000000 3.70000000000000018
1 3.70000000000000018 0.00000000000000000 4.20000000000000018 -0.00000000000000000 -0.00000000000000000 -1.00000000000000000 
Polygon3D 0
PolygonOnTriangulations 0
Surfaces 4
2 0.00000000000000000 0.00000000000000000 0.00000000000000000 -0.00000000000000000 -0.00000000000000000 -1.00000000000000000 1.00000000000000000 0.00000000000000000 0.00000000000000000 0.00000000000000000 1.00000000000000000 0.00000000000000000 6.34999999999999964
1 -0.00000000000000043 -0.00000000000000004 0.00000000000000000 0.00000000000000000 0.00000000000000000 1.00000000000000000 1.00000000000000000 0.00000000000000000 -0.00000000000000000 -0.00000000000000000 1.00000000000000000 0.00000000000000000 
2 0.00000000000000000 0.00000000000000000 4.20000000000000018 0.00000000000000000 0.00000000000000000 1.00000000000000000 1.00000000000000000 0.00000000000000000 0.00000000000000000 0.00000000000000000 1.00000000000000000 0.00000000000000000 3.70000000000000018
1 -0.00000000000000028 -0.00000000000000015 0.00000000000000000 0.00000000000000000 0.00000000000000000 1.00000000000000000 1.00000000000000000 0.00000000000000000 -0.00000000000000000 -0.00000000000000000 1.00000000000000000 0.00000000000000000 
Triangulations 0

TShapes 21
Ve
0.000000100000000
6.350000000000000 0.000000000000000 0.000000000000000
0 0

0101101
*
Ed
 0.000000100000000 1 1 0
1  1 0 0.000000000000000 18.899999999999999
3  1 2CN 1 0 0.000000000000000 18.899999999999999
0

0101000
+21 6 -21 8 *
Ed
 0.000000100000000 1 1 0
1  2 0 0.000000000000000 6.283185307179586
2  3 1 11 0.000000000000000 6.283185307179586
2  4 1 12 0.000000000000000 6.283185307179586
2  5 2 13 0.000000000000000 6.283185307179586
0

0101000
+21 13 -21 13 *
Wi

0101100
+20 0 -20 0 -19 10 +19 14 *
Fa
0  0.000000100000000 1 0

0101000
+18 0 *
Wi

0101100
+19 16 *
Ve
0.000000100000001
3.700000000000000 0.000000000000000 0.000000000000000
0 0

0101101
*
Ed
 0.000000100000000 1 1 0
1  3 0 0.000000000000000 6.283185307179586
2  6 2 15 0.000000000000000 6.283185307179586
2  7 3 0 0.000000000000000 6.283185307179586
0

0101000
+15 0 -15 0 *
Wi

0101100
-14 0 *
Fa
0  0.000000100000000 2 15

0101000
+16 0 +13 0 *
Wi

0101100
+19 0 *
Fa
0  0.000000100000000 2 0

0111000
+11 9 *
Ve
0.000000100000000
3.700000000000000 0.000000000000000 0.000000000000000
0 0

0101101
*
Ed
 0.000000100000000 1 1 0
1  4 0 0.000000000000000 6.283185307179586
2  8 3 21 0.000000000000000 6.283185307179586
2  9 3 23 0.000000000000000 6.283185307179586
2  10 4 24 0.000000000000000 6.283185307179586
0

0101000
+9 24 -9 24 *
Ed
 0.000000100000000 1 1 0
1  5 0 0.000000000000000 4.200000000000000
3  11 12CN 3 0 0.000000000000000 4.200000000000000
0

0101000
+9 25 -15 0 *
Wi

0101100
-8 20 -7 0 +14 0 +7 0 *
Fa
0  0.000000100000000 3 0

0101000
+6 0 *
Wi

0101100
+8 0 *
Fa
0  0.000000100000000 4 0

0111000
+4 18 *
Sh

0101100
-17 4 -12 0 +10 17 -5 0 -3 25 *
So

1100000
+2 0 *

+1 1 
