# Supplementary material for: Fabricating a Raman spectrometer using an optical pickup unit and pulsed power
Source: Sci Rep. 2020 Jul 16;10:11692. doi: 10.1038/s41598-020-68650-7 (PMC7366627; doi:10.1038/s41598-020-68650-7)
Supplement: Supplementary file 5 — Supplementary file5 (FCSTD 19 kb) [file 41598_2020_68650_MOESM5_ESM.fcstd › PartShape9.brp]

CASCADE Topology V1, (c) Matra-Datavision
Locations 38
1
1.000000000000000 0.000000000000000 0.000000000000000 0.000000000000000 
0.000000000000000 1.000000000000000 0.000000000000000 0.000000000000000 
0.000000000000000 0.000000000000000 1.000000000000000 0.000000000000000 
1
1.000000000000000 0.000000000000000 0.000000000000000 0.000000000000000 
0.000000000000000 1.000000000000000 0.000000000000000 0.000000000000000 
0.000000000000000 0.000000000000000 1.000000000000000 0.000000000000000 
1
1.000000000000000 0.000000000000000 0.000000000000000 0.000000000000000 
0.000000000000000 1.000000000000000 0.000000000000000 0.000000000000000 
0.000000000000000 0.000000000000000 1.000000000000000 0.000000000000000 
1
1.000000000000000 0.000000000000000 0.000000000000000 0.000000000000000 
0.000000000000000 1.000000000000000 0.000000000000000 0.000000000000000 
0.000000000000000 0.000000000000000 1.000000000000000 0.000000000000000 
1
1.000000000000000 0.000000000000000 0.000000000000000 0.000000000000000 
0.000000000000000 1.000000000000000 0.000000000000000 0.000000000000000 
0.000000000000000 0.000000000000000 1.000000000000000 0.000000000000000 
2  2 1 3 -1 4 1 5 -1 0
1
1.000000000000000 0.000000000000000 0.000000000000000 0.000000000000000 
0.000000000000000 1.000000000000000 0.000000000000000 0.000000000000000 
0.000000000000000 0.000000000000000 1.000000000000000 0.000000000000000 
2  7 -1 0
1
1.000000000000000 0.000000000000000 0.000000000000000 0.000000000000000 
0.000000000000000 1.000000000000000 0.000000000000000 0.000000000000000 
0.000000000000000 0.000000000000000 1.000000000000000 18.899999999999999 
2  7 -1 9 1 0
1
1.000000000000000 0.000000000000000 0.000000000000000 0.000000000000000 
0.000000000000000 1.000000000000000 0.000000000000000 0.000000000000000 
0.000000000000000 0.000000000000000 1.000000000000000 0.000000000000000 
2  11 1 7 -1 0
2  7 1 11 -1 0
2  9 -1 7 1 11 -1 0
2  11 -1 0
2  11 1 7 -1 9 1 0
2  4 1 5 -1 0
2  7 -1 2 1 3 -1 0
2  11 1 7 -1 2 1 3 -1 0
2  7 -1 9 1 2 1 3 -1 4 1 5 -1 0
1
1.000000000000000 0.000000000000000 0.000000000000000 0.000000000000000 
0.000000000000000 1.000000000000000 0.000000000000000 0.000000000000000 
0.000000000000000 0.000000000000000 1.000000000000000 0.000000000000000 
1
1.000000000000000 0.000000000000000 0.000000000000000 0.000000000000000 
0.000000000000000 1.000000000000000 0.000000000000000 0.000000000000000 
0.000000000000000 0.000000000000000 1.000000000000000 4.200000000000000 
2  21 1 3 -1 22 1 0
2  22 -1 3 1 21 -1 0
1
1.000000000000000 0.000000000000000 0.000000000000000 -0.000000000000000 
0.000000000000000 1.000000000000000 0.000000000000000 -0.000000000000000 
0.000000000000000 0.000000000000000 1.000000000000000 -9.199999999999999 
2  25 -1 22 -1 3 1 21 -1 0
2  21 -1 0
2  3 -1 22 1 0
2  3 -1 22 1 4 1 5 -1 0
2  21 1 3 -1 22 1 4 1 5 -1 0
1
1.000000000000000 0.000000000000000 0.000000000000000 0.000000000000000 
0.000000000000000 1.000000000000000 0.000000000000000 0.000000000000000 
0.000000000000000 0.000000000000000 1.000000000000000 0.000000000000000 
1
1.000000000000000 0.000000000000000 0.000000000000000 0.000000000000000 
0.000000000000000 1.000000000000000 0.000000000000000 0.000000000000000 
0.000000000000000 0.000000000000000 1.000000000000000 8.900000000000000 
2  31 1 5 -1 32 1 0
2  32 -1 5 1 31 -1 0
1
1.000000000000000 0.000000000000000 0.000000000000000 -0.000000000000000 
0.000000000000000 1.000000000000000 0.000000000000000 -0.000000000000000 
0.000000000000000 0.000000000000000 1.000000000000000 -9.900000000000000 
2  35 -1 32 -1 5 1 31 -1 0
2  31 -1 0
2  5 -1 32 1 0
Curve2ds 19
1 0.00000000000000000 0.00000000000000000 0.00000000000000000 -1.00000000000000000 
1 6.28318530717958623 0.00000000000000000 0.00000000000000000 -1.00000000000000000 
1 0.00000000000000000 0.00000000000000000 1.00000000000000000 0.00000000000000000 
1 0.00000000000000000 -18.89999999999999858 1.00000000000000000 0.00000000000000000 
2 0.00000000000000043 0.00000000000000004 1.00000000000000000 0.00000000000000000 -0.00000000000000000 1.00000000000000000 6.34999999999999964
2 0.00000000000000043 0.00000000000000004 1.00000000000000000 0.00000000000000000 -0.00000000000000000 1.00000000000000000 3.70000000000000018
1 0.00000000000000000 -4.20000000000000018 1.00000000000000000 0.00000000000000000 
1 0.00000000000000000 0.00000000000000000 1.00000000000000000 0.00000000000000000 
1 0.00000000000000000 -9.19999999999999929 1.00000000000000000 0.00000000000000000 
2 0.00000000000000028 0.00000000000000015 1.00000000000000000 0.00000000000000000 -0.00000000000000000 1.00000000000000000 3.70000000000000018
1 0.00000000000000000 0.00000000000000000 0.00000000000000000 -1.00000000000000000 
1 6.28318530717958623 0.00000000000000000 0.00000000000000000 -1.00000000000000000 
2 0.00000000000000028 0.00000000000000015 1.00000000000000000 0.00000000000000000 -0.00000000000000000 1.00000000000000000 2.64999999999999991
1 0.00000000000000000 -4.70000000000000018 1.00000000000000000 0.00000000000000000 
1 0.00000000000000000 0.00000000000000000 1.00000000000000000 0.00000000000000000 
1 0.00000000000000000 -9.90000000000000036 1.00000000000000000 0.00000000000000000 
2 0.00000000000000026 -0.00000000000000002 1.00000000000000000 0.00000000000000000 -0.00000000000000000 1.00000000000000000 2.64999999999999991
1 0.00000000000000000 0.00000000000000000 0.00000000000000000 -1.00000000000000000 
1 6.28318530717958623 0.00000000000000000 0.00000000000000000 -1.00000000000000000 
Curves 8
1 6.34999999999999964 0.00000000000000000 0.00000000000000000 0.00000000000000000 0.00000000000000000 1.00000000000000000 
2 0.00000000000000000 0.00000000000000000 0.00000000000000000 0.00000000000000000 0.00000000000000000 1.00000000000000000 1.00000000000000000 0.00000000000000000 0.00000000000000000 0.00000000000000000 1.00000000000000000 0.00000000000000000 6.34999999999999964
2 0.00000000000000000 0.00000000000000000 0.00000000000000000 0.00000000000000000 0.00000000000000000 1.00000000000000000 1.00000000000000000 0.00000000000000000 -0.00000000000000000 -0.00000000000000000 1.00000000000000000 0.00000000000000000 3.70000000000000018
2 0.00000000000000000 0.00000000000000000 0.00000000000000000 0.00000000000000000 0.00000000000000000 1.00000000000000000 1.00000000000000000 0.00000000000000000 -0.00000000000000000 -0.00000000000000000 1.00000000000000000 0.00000000000000000 3.70000000000000018
1 3.70000000000000018 0.00000000000000000 4.20000000000000018 -0.00000000000000000 -0.00000000000000000 -1.00000000000000000 
2 0.00000000000000000 0.00000000000000000 4.20000000000000018 0.00000000000000000 0.00000000000000000 1.00000000000000000 1.00000000000000000 0.00000000000000000 -0.00000000000000000 -0.00000000000000000 1.00000000000000000 0.00000000000000000 2.64999999999999991
2 0.00000000000000000 0.00000000000000000 0.00000000000000000 0.00000000000000000 0.00000000000000000 1.00000000000000000 1.00000000000000000 0.00000000000000000 -0.00000000000000000 -0.00000000000000000 1.00000000000000000 0.00000000000000000 2.64999999999999991
1 2.64999999999999991 0.00000000000000000 8.90000000000000036 -0.00000000000000000 -0.00000000000000000 -1.00000000000000000 
Polygon3D 0
PolygonOnTriangulations 0
Surfaces 6
2 0.00000000000000000 0.00000000000000000 0.00000000000000000 -0.00000000000000000 -0.00000000000000000 -1.00000000000000000 1.00000000000000000 0.00000000000000000 0.00000000000000000 0.00000000000000000 1.00000000000000000 0.00000000000000000 6.34999999999999964
1 -0.00000000000000043 -0.00000000000000004 0.00000000000000000 0.00000000000000000 0.00000000000000000 1.00000000000000000 1.00000000000000000 0.00000000000000000 -0.00000000000000000 -0.00000000000000000 1.00000000000000000 0.00000000000000000 
2 0.00000000000000000 0.00000000000000000 4.20000000000000018 0.00000000000000000 0.00000000000000000 1.00000000000000000 1.00000000000000000 0.00000000000000000 0.00000000000000000 0.00000000000000000 1.00000000000000000 0.00000000000000000 3.70000000000000018
1 -0.00000000000000028 -0.00000000000000015 0.00000000000000000 0.00000000000000000 0.00000000000000000 1.00000000000000000 1.00000000000000000 0.00000000000000000 -0.00000000000000000 -0.00000000000000000 1.00000000000000000 0.00000000000000000 
2 0.00000000000000000 0.00000000000000000 8.90000000000000036 0.00000000000000000 0.00000000000000000 1.00000000000000000 1.00000000000000000 0.00000000000000000 0.00000000000000000 0.00000000000000000 1.00000000000000000 0.00000000000000000 2.64999999999999991
1 -0.00000000000000026 0.00000000000000002 0.00000000000000000 0.00000000000000000 0.00000000000000000 1.00000000000000000 1.00000000000000000 0.00000000000000000 -0.00000000000000000 -0.00000000000000000 1.00000000000000000 0.00000000000000000 
Triangulations 0

TShapes 31
Ve
0.000000100000000
6.350000000000000 0.000000000000000 0.000000000000000
0 0

0101101
*
Ed
 0.000000100000000 1 1 0
1  1 0 0.000000000000000 18.899999999999999
3  1 2CN 1 0 0.000000000000000 18.899999999999999
0

0101000
+31 8 -31 10 *
Ed
 0.000000100000000 1 1 0
1  2 0 0.000000000000000 6.283185307179586
2  3 1 13 0.000000000000000 6.283185307179586
2  4 1 14 0.000000000000000 6.283185307179586
2  5 2 15 0.000000000000000 6.283185307179586
0

0101000
+31 15 -31 15 *
Wi

0101100
+30 0 -30 0 -29 12 +29 16 *
Fa
0  0.000000100000000 1 0

0101000
+28 0 *
Wi

0101100
+29 19 *
Ve
0.000000100000001
3.700000000000000 0.000000000000000 0.000000000000000
0 0

0101101
*
Ed
 0.000000100000000 1 1 0
1  3 0 0.000000000000000 6.283185307179586
2  6 2 18 0.000000000000000 6.283185307179586
2  7 3 0 0.000000000000000 6.283185307179586
0

0101000
+25 0 -25 0 *
Wi

0101100
-24 0 *
Fa
0  0.000000100000000 2 18

0101000
+26 0 +23 0 *
Wi

0101100
+29 0 *
Fa
0  0.000000100000000 2 0

0111000
+21 11 *
Ve
0.000000100000000
3.700000000000000 0.000000000000000 0.000000000000000
0 0

0101101
*
Ed
 0.000000100000000 1 1 0
1  4 0 0.000000000000000 6.283185307179586
2  8 3 24 0.000000000000000 6.283185307179586
2  9 3 26 0.000000000000000 6.283185307179586
2  10 4 27 0.000000000000000 6.283185307179586
0

0101000
+19 27 -19 27 *
Ed
 0.000000100000000 1 1 0
1  5 0 0.000000000000000 4.200000000000000
3  11 12CN 3 0 0.000000000000000 4.200000000000000
0

0101000
+19 28 -25 0 *
Wi

0101100
-18 23 -17 0 +24 0 +17 0 *
Fa
0  0.000000100000000 3 0

0101000
+16 0 *
Wi

0101100
+18 30 *
Ve
0.000000100000001
2.650000000000000 0.000000000000000 4.200000000000000
0 0

0101101
*
Ed
 0.000000100000000 1 1 0
1  6 0 0.000000000000000 6.283185307179586
2  13 4 29 0.000000000000000 6.283185307179586
2  14 5 0 0.000000000000000 6.283185307179586
0

0101000
+13 0 -13 0 *
Wi

0101100
-12 0 *
Fa
0  0.000000100000000 4 29

0101000
+14 0 +11 0 *
Ve
0.000000100000000
2.650000000000000 0.000000000000000 0.000000000000000
0 0

0101101
*
Ed
 0.000000100000000 1 1 0
1  7 0 0.000000000000000 6.283185307179586
2  15 5 34 0.000000000000000 6.283185307179586
2  16 5 36 0.000000000000000 6.283185307179586
2  17 6 37 0.000000000000000 6.283185307179586
0

0101000
+9 37 -9 37 *
Ed
 0.000000100000000 1 1 0
1  8 0 0.000000000000000 4.700000000000000
3  18 19CN 5 0 0.000000000000000 4.700000000000000
0

0101000
+9 38 -13 0 *
Wi

0101100
-8 33 -7 0 +12 0 +7 0 *
Fa
0  0.000000100000000 5 0

0101000
+6 0 *
Wi

0101100
+8 0 *
Fa
0  0.000000100000000 6 0

0111000
+4 31 *
Sh

0101100
-27 6 -22 17 +20 20 -15 17 -10 0 -5 0 -3 38 *
So

1100000
+2 0 *

+1 1 
