# Supplementary material for: Fabricating a Raman spectrometer using an optical pickup unit and pulsed power
Source: Sci Rep. 2020 Jul 16;10:11692. doi: 10.1038/s41598-020-68650-7 (PMC7366627; doi:10.1038/s41598-020-68650-7)
Supplement: Supplementary file 5 — Supplementary file5 (FCSTD 19 kb) [file 41598_2020_68650_MOESM5_ESM.fcstd › PartShape12.brp]

CASCADE Topology V1, (c) Matra-Datavision
Locations 44
1
1.000000000000000 0.000000000000000 0.000000000000000 0.000000000000000 
0.000000000000000 1.000000000000000 0.000000000000000 0.000000000000000 
0.000000000000000 0.000000000000000 1.000000000000000 0.000000000000000 
1
1.000000000000000 0.000000000000000 0.000000000000000 0.000000000000000 
0.000000000000000 1.000000000000000 0.000000000000000 0.000000000000000 
0.000000000000000 0.000000000000000 1.000000000000000 0.000000000000000 
1
1.000000000000000 0.000000000000000 0.000000000000000 0.000000000000000 
0.000000000000000 1.000000000000000 0.000000000000000 0.000000000000000 
0.000000000000000 0.000000000000000 1.000000000000000 0.000000000000000 
1
1.000000000000000 0.000000000000000 0.000000000000000 0.000000000000000 
0.000000000000000 1.000000000000000 0.000000000000000 0.000000000000000 
0.000000000000000 0.000000000000000 1.000000000000000 0.000000000000000 
1
1.000000000000000 0.000000000000000 0.000000000000000 0.000000000000000 
0.000000000000000 1.000000000000000 0.000000000000000 0.000000000000000 
0.000000000000000 0.000000000000000 1.000000000000000 0.000000000000000 
1
1.000000000000000 0.000000000000000 0.000000000000000 0.000000000000000 
0.000000000000000 1.000000000000000 0.000000000000000 0.000000000000000 
0.000000000000000 0.000000000000000 1.000000000000000 0.000000000000000 
1
1.000000000000000 0.000000000000000 0.000000000000000 0.000000000000000 
0.000000000000000 1.000000000000000 0.000000000000000 0.000000000000000 
0.000000000000000 0.000000000000000 1.000000000000000 0.000000000000000 
2  2 1 3 -1 4 1 5 -1 6 1 7 -1 0
1
1.000000000000000 0.000000000000000 0.000000000000000 0.000000000000000 
0.000000000000000 1.000000000000000 0.000000000000000 0.000000000000000 
0.000000000000000 0.000000000000000 1.000000000000000 0.000000000000000 
2  9 -1 0
1
1.000000000000000 0.000000000000000 0.000000000000000 0.000000000000000 
0.000000000000000 1.000000000000000 0.000000000000000 0.000000000000000 
0.000000000000000 0.000000000000000 1.000000000000000 18.899999999999999 
2  9 -1 11 1 0
1
1.000000000000000 0.000000000000000 0.000000000000000 0.000000000000000 
0.000000000000000 1.000000000000000 0.000000000000000 0.000000000000000 
0.000000000000000 0.000000000000000 1.000000000000000 0.000000000000000 
2  13 1 9 -1 0
2  9 1 13 -1 0
2  11 -1 9 1 13 -1 0
2  13 -1 0
2  13 1 9 -1 11 1 0
2  4 1 5 -1 6 1 7 -1 0
2  9 -1 2 1 3 -1 0
2  13 1 9 -1 2 1 3 -1 0
2  9 -1 11 1 2 1 3 -1 4 1 5 -1 6 1 7 -1 0
2  13 1 9 -1 11 1 2 1 3 -1 4 1 5 -1 6 1 7 -1 0
1
1.000000000000000 0.000000000000000 0.000000000000000 0.000000000000000 
0.000000000000000 1.000000000000000 0.000000000000000 0.000000000000000 
0.000000000000000 0.000000000000000 1.000000000000000 0.000000000000000 
1
1.000000000000000 0.000000000000000 0.000000000000000 0.000000000000000 
0.000000000000000 1.000000000000000 0.000000000000000 0.000000000000000 
0.000000000000000 0.000000000000000 1.000000000000000 4.200000000000000 
2  24 1 3 -1 25 1 0
2  25 -1 3 1 24 -1 0
1
1.000000000000000 0.000000000000000 0.000000000000000 -0.000000000000000 
0.000000000000000 1.000000000000000 0.000000000000000 -0.000000000000000 
0.000000000000000 0.000000000000000 1.000000000000000 -9.199999999999999 
2  28 -1 25 -1 3 1 24 -1 0
2  24 -1 0
2  3 -1 25 1 0
1
1.000000000000000 0.000000000000000 0.000000000000000 0.000000000000000 
0.000000000000000 1.000000000000000 0.000000000000000 0.000000000000000 
0.000000000000000 0.000000000000000 1.000000000000000 8.900000000000000 
2  5 -1 32 1 6 1 7 -1 0
2  6 1 7 -1 0
2  3 -1 25 1 4 1 5 -1 0
2  24 1 3 -1 25 1 4 1 5 -1 0
1
1.000000000000000 0.000000000000000 0.000000000000000 0.000000000000000 
0.000000000000000 1.000000000000000 0.000000000000000 0.000000000000000 
0.000000000000000 0.000000000000000 1.000000000000000 0.000000000000000 
2  37 1 5 -1 32 1 6 1 7 -1 0
2  32 -1 5 1 37 -1 0
1
1.000000000000000 0.000000000000000 0.000000000000000 -0.000000000000000 
0.000000000000000 1.000000000000000 0.000000000000000 -0.000000000000000 
0.000000000000000 0.000000000000000 1.000000000000000 -9.900000000000000 
2  40 -1 32 -1 5 1 37 -1 0
2  37 -1 0
2  37 1 5 -1 32 1 0
2  5 -1 32 1 0
Curve2ds 25
1 0.00000000000000000 0.00000000000000000 0.00000000000000000 -1.00000000000000000 
1 6.28318530717958623 0.00000000000000000 0.00000000000000000 -1.00000000000000000 
1 0.00000000000000000 0.00000000000000000 1.00000000000000000 0.00000000000000000 
1 0.00000000000000000 -18.89999999999999858 1.00000000000000000 0.00000000000000000 
2 0.00000000000000043 0.00000000000000004 1.00000000000000000 0.00000000000000000 -0.00000000000000000 1.00000000000000000 6.34999999999999964
2 0.00000000000000043 0.00000000000000004 1.00000000000000000 0.00000000000000000 -0.00000000000000000 1.00000000000000000 3.70000000000000018
1 0.00000000000000000 -4.20000000000000018 1.00000000000000000 0.00000000000000000 
2 0.00000000000000043 0.00000000000000004 1.00000000000000000 0.00000000000000000 -0.00000000000000000 1.00000000000000000 1.79499999999999993
1 0.00000000000000000 -4981.10000000000036380 1.00000000000000000 0.00000000000000000 
1 0.00000000000000000 0.00000000000000000 1.00000000000000000 0.00000000000000000 
1 0.00000000000000000 -9.19999999999999929 1.00000000000000000 0.00000000000000000 
2 0.00000000000000028 0.00000000000000015 1.00000000000000000 0.00000000000000000 -0.00000000000000000 1.00000000000000000 3.70000000000000018
1 0.00000000000000000 0.00000000000000000 0.00000000000000000 -1.00000000000000000 
1 6.28318530717958623 0.00000000000000000 0.00000000000000000 -1.00000000000000000 
1 0.00000000000000000 0.00000000000000000 0.00000000000000000 -1.00000000000000000 
1 6.28318530717958623 0.00000000000000000 0.00000000000000000 -1.00000000000000000 
2 0.00000000000000026 -0.00000000000000002 1.00000000000000000 0.00000000000000000 -0.00000000000000000 1.00000000000000000 1.79499999999999993
1 0.00000000000000000 -4991.10000000000036380 1.00000000000000000 0.00000000000000000 
2 0.00000000000000028 0.00000000000000015 1.00000000000000000 0.00000000000000000 -0.00000000000000000 1.00000000000000000 2.64999999999999991
1 0.00000000000000000 -4.70000000000000018 1.00000000000000000 0.00000000000000000 
1 0.00000000000000000 0.00000000000000000 1.00000000000000000 0.00000000000000000 
1 0.00000000000000000 -9.90000000000000036 1.00000000000000000 0.00000000000000000 
2 0.00000000000000026 -0.00000000000000002 1.00000000000000000 0.00000000000000000 -0.00000000000000000 1.00000000000000000 2.64999999999999991
1 0.00000000000000000 0.00000000000000000 0.00000000000000000 -1.00000000000000000 
1 6.28318530717958623 0.00000000000000000 0.00000000000000000 -1.00000000000000000 
Curves 11
1 6.34999999999999964 0.00000000000000000 0.00000000000000000 0.00000000000000000 0.00000000000000000 1.00000000000000000 
2 0.00000000000000000 0.00000000000000000 0.00000000000000000 0.00000000000000000 0.00000000000000000 1.00000000000000000 1.00000000000000000 0.00000000000000000 0.00000000000000000 0.00000000000000000 1.00000000000000000 0.00000000000000000 6.34999999999999964
2 0.00000000000000000 0.00000000000000000 0.00000000000000000 0.00000000000000000 0.00000000000000000 1.00000000000000000 1.00000000000000000 0.00000000000000000 -0.00000000000000000 -0.00000000000000000 1.00000000000000000 0.00000000000000000 3.70000000000000018
2 0.00000000000000000 0.00000000000000000 18.89999999999963620 0.00000000000000000 0.00000000000000000 1.00000000000000000 1.00000000000000000 0.00000000000000000 -0.00000000000000000 -0.00000000000000000 1.00000000000000000 0.00000000000000000 1.79499999999999993
2 0.00000000000000000 0.00000000000000000 0.00000000000000000 0.00000000000000000 0.00000000000000000 1.00000000000000000 1.00000000000000000 0.00000000000000000 -0.00000000000000000 -0.00000000000000000 1.00000000000000000 0.00000000000000000 3.70000000000000018
1 3.70000000000000018 0.00000000000000000 4.20000000000000018 -0.00000000000000000 -0.00000000000000000 -1.00000000000000000 
1 1.79499999999999993 0.00000000000000000 5000.00000000000000000 -0.00000000000000000 -0.00000000000000000 -1.00000000000000000 
2 0.00000000000000000 0.00000000000000000 8.89999999999963620 0.00000000000000000 0.00000000000000000 1.00000000000000000 1.00000000000000000 0.00000000000000000 -0.00000000000000000 -0.00000000000000000 1.00000000000000000 0.00000000000000000 1.79499999999999993
2 0.00000000000000000 0.00000000000000000 4.20000000000000018 0.00000000000000000 0.00000000000000000 1.00000000000000000 1.00000000000000000 0.00000000000000000 -0.00000000000000000 -0.00000000000000000 1.00000000000000000 0.00000000000000000 2.64999999999999991
2 0.00000000000000000 0.00000000000000000 0.00000000000000000 0.00000000000000000 0.00000000000000000 1.00000000000000000 1.00000000000000000 0.00000000000000000 -0.00000000000000000 -0.00000000000000000 1.00000000000000000 0.00000000000000000 2.64999999999999991
1 2.64999999999999991 0.00000000000000000 8.90000000000000036 -0.00000000000000000 -0.00000000000000000 -1.00000000000000000 
Polygon3D 0
PolygonOnTriangulations 0
Surfaces 7
2 0.00000000000000000 0.00000000000000000 0.00000000000000000 -0.00000000000000000 -0.00000000000000000 -1.00000000000000000 1.00000000000000000 0.00000000000000000 0.00000000000000000 0.00000000000000000 1.00000000000000000 0.00000000000000000 6.34999999999999964
1 -0.00000000000000043 -0.00000000000000004 0.00000000000000000 0.00000000000000000 0.00000000000000000 1.00000000000000000 1.00000000000000000 0.00000000000000000 -0.00000000000000000 -0.00000000000000000 1.00000000000000000 0.00000000000000000 
2 0.00000000000000000 0.00000000000000000 4.20000000000000018 0.00000000000000000 0.00000000000000000 1.00000000000000000 1.00000000000000000 0.00000000000000000 0.00000000000000000 0.00000000000000000 1.00000000000000000 0.00000000000000000 3.70000000000000018
2 0.00000000000000000 0.00000000000000000 5000.00000000000000000 0.00000000000000000 0.00000000000000000 1.00000000000000000 1.00000000000000000 0.00000000000000000 0.00000000000000000 0.00000000000000000 1.00000000000000000 0.00000000000000000 1.79499999999999993
1 -0.00000000000000028 -0.00000000000000015 0.00000000000000000 0.00000000000000000 0.00000000000000000 1.00000000000000000 1.00000000000000000 0.00000000000000000 -0.00000000000000000 -0.00000000000000000 1.00000000000000000 0.00000000000000000 
1 -0.00000000000000026 0.00000000000000002 0.00000000000000000 0.00000000000000000 0.00000000000000000 1.00000000000000000 1.00000000000000000 0.00000000000000000 -0.00000000000000000 -0.00000000000000000 1.00000000000000000 0.00000000000000000 
2 0.00000000000000000 0.00000000000000000 8.90000000000000036 0.00000000000000000 0.00000000000000000 1.00000000000000000 1.00000000000000000 0.00000000000000000 0.00000000000000000 0.00000000000000000 1.00000000000000000 0.00000000000000000 2.64999999999999991
Triangulations 0

TShapes 40
Ve
0.000000100000000
6.350000000000000 0.000000000000000 0.000000000000000
0 0

0101101
*
Ed
 0.000000100000000 1 1 0
1  1 0 0.000000000000000 18.899999999999999
3  1 2CN 1 0 0.000000000000000 18.899999999999999
0

0101000
+40 10 -40 12 *
Ed
 0.000000100000000 1 1 0
1  2 0 0.000000000000000 6.283185307179586
2  3 1 15 0.000000000000000 6.283185307179586
2  4 1 16 0.000000000000000 6.283185307179586
2  5 2 17 0.000000000000000 6.283185307179586
0

0101000
+40 17 -40 17 *
Wi

0101100
+39 0 -39 0 -38 14 +38 18 *
Fa
0  0.000000100000000 1 0

0101000
+37 0 *
Wi

0101100
+38 21 *
Ve
0.000000100000001
3.700000000000000 0.000000000000000 0.000000000000000
0 0

0101101
*
Ed
 0.000000100000000 1 1 0
1  3 0 0.000000000000000 6.283185307179586
2  6 2 20 0.000000000000000 6.283185307179586
2  7 3 0 0.000000000000000 6.283185307179586
0

0101000
+34 0 -34 0 *
Wi

0101100
-33 0 *
Fa
0  0.000000100000000 2 20

0101000
+35 0 +32 0 *
Wi

0101100
+38 23 *
Ve
0.000000100000000
1.795000000000000 0.000000000000000 18.899999999999636
0 0

0101101
*
Ed
 0.000000100000000 1 1 0
1  4 0 0.000000000000000 6.283185307179586
2  8 2 22 0.000000000000000 6.283185307179586
2  9 4 0 0.000000000000000 6.283185307179586
0

0101000
+29 0 -29 0 *
Wi

0101100
-28 0 *
Fa
0  0.000000100000000 2 22

0101000
+30 0 +27 0 *
Ve
0.000000100000000
3.700000000000000 0.000000000000000 0.000000000000000
0 0

0101101
*
Ed
 0.000000100000000 1 1 0
1  5 0 0.000000000000000 6.283185307179586
2  10 3 27 0.000000000000000 6.283185307179586
2  11 3 29 0.000000000000000 6.283185307179586
2  12 5 30 0.000000000000000 6.283185307179586
0

0101000
+25 30 -25 30 *
Ed
 0.000000100000000 1 1 0
1  6 0 0.000000000000000 4.200000000000000
3  13 14CN 3 0 0.000000000000000 4.200000000000000
0

0101000
+25 31 -34 0 *
Wi

0101100
-24 26 -23 0 +33 0 +23 0 *
Fa
0  0.000000100000000 3 0

0101000
+22 0 *
Ve
0.000000100000000
1.795000000000000 0.000000000000000 8.899999999999636
0 0

0101101
*
Ed
 0.000000100000000 1 1 0
1  7 0 4981.100000000000364 4991.100000000000364
3  15 16CN 4 0 4981.100000000000364 4991.100000000000364
0

0101000
+29 0 -20 0 *
Ed
 0.000000100000000 1 1 0
1  8 0 0.000000000000000 6.283185307179586
2  17 6 33 0.000000000000000 6.283185307179586
2  18 4 0 0.000000000000000 6.283185307179586
0

0101000
+20 0 -20 0 *
Wi

0101100
-28 0 -19 0 +18 0 +19 0 *
Fa
0  0.000000100000000 4 0

0101000
+17 0 *
Wi

0101100
+24 36 *
Ve
0.000000100000001
2.650000000000000 0.000000000000000 4.200000000000000
0 0

0101101
*
Ed
 0.000000100000000 1 1 0
1  9 0 0.000000000000000 6.283185307179586
2  19 5 35 0.000000000000000 6.283185307179586
2  20 7 0 0.000000000000000 6.283185307179586
0

0101000
+14 0 -14 0 *
Wi

0101100
-13 0 *
Fa
0  0.000000100000000 5 35

0101000
+15 0 +12 0 *
Ve
0.000000100000000
2.650000000000000 0.000000000000000 0.000000000000000
0 0

0101101
*
Ed
 0.000000100000000 1 1 0
1  10 0 0.000000000000000 6.283185307179586
2  21 7 39 0.000000000000000 6.283185307179586
2  22 7 41 0.000000000000000 6.283185307179586
2  23 6 42 0.000000000000000 6.283185307179586
0

0101000
+10 42 -10 42 *
Wi

0101100
+9 38 *
Wi

0101100
-18 0 *
Fa
0  0.000000100000000 6 33

0101000
+8 0 +7 0 *
Ed
 0.000000100000000 1 1 0
1  11 0 0.000000000000000 4.700000000000000
3  24 25CN 7 0 0.000000000000000 4.700000000000000
0

0101000
+10 44 -14 0 *
Wi

0101100
-9 43 -5 0 +13 0 +5 0 *
Fa
0  0.000000100000000 7 0

0101000
+4 0 *
Sh

0101100
-36 8 -31 19 +26 0 -21 19 -16 0 -11 34 -6 0 -3 34 *
So

1100000
+2 0 *

+1 1 
