# Supplementary material for: Fabricating a Raman spectrometer using an optical pickup unit and pulsed power
Source: Sci Rep. 2020 Jul 16;10:11692. doi: 10.1038/s41598-020-68650-7 (PMC7366627; doi:10.1038/s41598-020-68650-7)
Supplement: Supplementary file 6 — Supplementary file6 (FCSTD 23 kb) [file 41598_2020_68650_MOESM6_ESM.fcstd › Document.xml]

<?xml version='1.0' encoding='utf-8'?>
<!--
 FreeCAD Document, see http://www.freecadweb.org for more information...
-->
<Document SchemaVersion="4" ProgramVersion="0.18R16131 (Git)" FileVersion="1">
    <Properties Count="14">
        <Property name="Comment" type="App::PropertyString">
            <String value=""/>
        </Property>
        <Property name="Company" type="App::PropertyString">
            <String value=""/>
        </Property>
        <Property name="CreatedBy" type="App::PropertyString">
            <String value=""/>
        </Property>
        <Property name="CreationDate" type="App::PropertyString">
            <String value="2019-11-22T02:26:34Z"/>
        </Property>
        <Property name="Id" type="App::PropertyString">
            <String value=""/>
        </Property>
        <Property name="Label" type="App::PropertyString">
            <String value="19.11.21 전체 고정대(part design)"/>
        </Property>
        <Property name="LastModifiedBy" type="App::PropertyString">
            <String value=""/>
        </Property>
        <Property name="LastModifiedDate" type="App::PropertyString">
            <String value="2019-11-22T08:08:53Z"/>
        </Property>
        <Property name="License" type="App::PropertyString">
            <String value="All rights reserved"/>
        </Property>
        <Property name="LicenseURL" type="App::PropertyString">
            <String value="http://en.wikipedia.org/wiki/All_rights_reserved"/>
        </Property>
        <Property name="Material" type="App::PropertyMap">
            <Map count="0">
            </Map>
        </Property>
        <Property name="Meta" type="App::PropertyMap">
            <Map count="0">
            </Map>
        </Property>
        <Property name="TipName" type="App::PropertyString">
            <String value=""/>
        </Property>
        <Property name="Uid" type="App::PropertyUUID">
            <Uuid value="13d30652-5aaa-4f66-9eb6-c4a0684ecb32"/>
        </Property>
    </Properties>
    <Objects Count="12">
        <Object type="PartDesign::Body" name="Body" />
        <Object type="App::Origin" name="Origin" />
        <Object type="App::Line" name="X_Axis" />
        <Object type="App::Line" name="Y_Axis" />
        <Object type="App::Line" name="Z_Axis" />
        <Object type="App::Plane" name="XY_Plane" />
        <Object type="App::Plane" name="XZ_Plane" />
        <Object type="App::Plane" name="YZ_Plane" />
        <Object type="Sketcher::SketchObject" name="Sketch" />
        <Object type="PartDesign::Pad" name="Pad" />
        <Object type="Sketcher::SketchObject" name="Sketch001" />
        <Object type="PartDesign::Pad" name="Pad001" />
    </Objects>
    <ObjectData Count="12">
        <Object name="Body" Extensions="True">
            <Extensions Count="1">
                <Extension type="App::OriginGroupExtension" name="OriginGroupExtension">
                </Extension>
            </Extensions>
            <Properties Count="8">
                <Property name="BaseFeature" type="App::PropertyLink">
                    <Link value=""/>
                </Property>
                <Property name="ExpressionEngine" type="App::PropertyExpressionEngine">
                    <ExpressionEngine count="0">
                    </ExpressionEngine>
                </Property>
                <Property name="Group" type="App::PropertyLinkList">
                    <LinkList count="4">
                        <Link value="Sketch"/>
                        <Link value="Pad"/>
                        <Link value="Sketch001"/>
                        <Link value="Pad001"/>
                    </LinkList>
                </Property>
                <Property name="Label" type="App::PropertyString">
                    <String value="Body"/>
                </Property>
                <Property name="Origin" type="App::PropertyLink">
                    <Link value="Origin"/>
                </Property>
                <Property name="Placement" type="App::PropertyPlacement">
                    <PropertyPlacement Px="0.0000000000000000" Py="0.0000000000000000" Pz="0.0000000000000000" Q0="0.0000000000000000" Q1="0.0000000000000000" Q2="0.0000000000000000" Q3="1.0000000000000000" A="0.0000000000000000" Ox="0.0000000000000000" Oy="0.0000000000000000" Oz="1.0000000000000000"/>
                </Property>
                <Property name="Shape" type="Part::PropertyPartShape">
                    <Part file="PartShape.brp"/>
                </Property>
                <Property name="Tip" type="App::PropertyLink">
                    <Link value="Pad001"/>
                </Property>
            </Properties>
        </Object>
        <Object name="Origin">
            <Properties Count="3">
                <Property name="ExpressionEngine" type="App::PropertyExpressionEngine">
                    <ExpressionEngine count="0">
                    </ExpressionEngine>
                </Property>
                <Property name="Label" type="App::PropertyString">
                    <String value="Origin"/>
                </Property>
                <Property name="OriginFeatures" type="App::PropertyLinkList">
                    <LinkList count="6">
                        <Link value="X_Axis"/>
                        <Link value="Y_Axis"/>
                        <Link value="Z_Axis"/>
                        <Link value="XY_Plane"/>
                        <Link value="XZ_Plane"/>
                        <Link value="YZ_Plane"/>
                    </LinkList>
                </Property>
            </Properties>
        </Object>
        <Object name="X_Axis">
            <Properties Count="4">
                <Property name="ExpressionEngine" type="App::PropertyExpressionEngine">
                    <ExpressionEngine count="0">
                    </ExpressionEngine>
                </Property>
                <Property name="Label" type="App::PropertyString">
                    <String value="X_Axis"/>
                </Property>
                <Property name="Placement" type="App::PropertyPlacement">
                    <PropertyPlacement Px="0.0000000000000000" Py="0.0000000000000000" Pz="0.0000000000000000" Q0="0.0000000000000000" Q1="0.0000000000000000" Q2="0.0000000000000000" Q3="1.0000000000000000" A="0.0000000000000000" Ox="0.0000000000000000" Oy="0.0000000000000000" Oz="1.0000000000000000"/>
                </Property>
                <Property name="Role" type="App::PropertyString">
                    <String value="X_Axis"/>
                </Property>
            </Properties>
        </Object>
        <Object name="Y_Axis">
            <Properties Count="4">
                <Property name="ExpressionEngine" type="App::PropertyExpressionEngine">
                    <ExpressionEngine count="0">
                    </ExpressionEngine>
                </Property>
                <Property name="Label" type="App::PropertyString">
                    <String value="Y_Axis"/>
                </Property>
                <Property name="Placement" type="App::PropertyPlacement">
                    <PropertyPlacement Px="0.0000000000000000" Py="0.0000000000000000" Pz="0.0000000000000000" Q0="0.5000000000000000" Q1="0.5000000000000000" Q2="0.5000000000000000" Q3="0.5000000000000001" A="2.0943951023931953" Ox="0.5773502691896258" Oy="0.5773502691896258" Oz="0.5773502691896258"/>
                </Property>
                <Property name="Role" type="App::PropertyString">
                    <String value="Y_Axis"/>
                </Property>
            </Properties>
        </Object>
        <Object name="Z_Axis">
            <Properties Count="4">
                <Property name="ExpressionEngine" type="App::PropertyExpressionEngine">
                    <ExpressionEngine count="0">
                    </ExpressionEngine>
                </Property>
                <Property name="Label" type="App::PropertyString">
                    <String value="Z_Axis"/>
                </Property>
                <Property name="Placement" type="App::PropertyPlacement">
                    <PropertyPlacement Px="0.0000000000000000" Py="0.0000000000000000" Pz="0.0000000000000000" Q0="0.5000000000000001" Q1="0.5000000000000001" Q2="0.5000000000000001" Q3="-0.4999999999999998" A="4.1887902047863905" Ox="0.5773502691896258" Oy="0.5773502691896258" Oz="0.5773502691896258"/>
                </Property>
                <Property name="Role" type="App::PropertyString">
                    <String value="Z_Axis"/>
                </Property>
            </Properties>
        </Object>
        <Object name="XY_Plane">
            <Properties Count="4">
                <Property name="ExpressionEngine" type="App::PropertyExpressionEngine">
                    <ExpressionEngine count="0">
                    </ExpressionEngine>
                </Property>
                <Property name="Label" type="App::PropertyString">
                    <String value="XY_Plane"/>
                </Property>
                <Property name="Placement" type="App::PropertyPlacement">
                    <PropertyPlacement Px="0.0000000000000000" Py="0.0000000000000000" Pz="0.0000000000000000" Q0="0.0000000000000000" Q1="0.0000000000000000" Q2="0.0000000000000000" Q3="1.0000000000000000" A="0.0000000000000000" Ox="0.0000000000000000" Oy="0.0000000000000000" Oz="1.0000000000000000"/>
                </Property>
                <Property name="Role" type="App::PropertyString">
                    <String value="XY_Plane"/>
                </Property>
            </Properties>
        </Object>
        <Object name="XZ_Plane">
            <Properties Count="4">
                <Property name="ExpressionEngine" type="App::PropertyExpressionEngine">
                    <ExpressionEngine count="0">
                    </ExpressionEngine>
                </Property>
                <Property name="Label" type="App::PropertyString">
                    <String value="XZ_Plane"/>
                </Property>
                <Property name="Placement" type="App::PropertyPlacement">
                    <PropertyPlacement Px="0.0000000000000000" Py="0.0000000000000000" Pz="0.0000000000000000" Q0="0.7071067811865475" Q1="0.0000000000000000" Q2="0.0000000000000000" Q3="0.7071067811865475" A="1.5707963267948968" Ox="1.0000000000000000" Oy="0.0000000000000000" Oz="0.0000000000000000"/>
                </Property>
                <Property name="Role" type="App::PropertyString">
                    <String value="XZ_Plane"/>
                </Property>
            </Properties>
        </Object>
        <Object name="YZ_Plane">
            <Properties Count="4">
                <Property name="ExpressionEngine" type="App::PropertyExpressionEngine">
                    <ExpressionEngine count="0">
                    </ExpressionEngine>
                </Property>
                <Property name="Label" type="App::PropertyString">
                    <String value="YZ_Plane"/>
                </Property>
                <Property name="Placement" type="App::PropertyPlacement">
                    <PropertyPlacement Px="0.0000000000000000" Py="0.0000000000000000" Pz="0.0000000000000000" Q0="0.5000000000000000" Q1="0.5000000000000000" Q2="0.5000000000000000" Q3="0.5000000000000001" A="2.0943951023931953" Ox="0.5773502691896258" Oy="0.5773502691896258" Oz="0.5773502691896258"/>
                </Property>
                <Property name="Role" type="App::PropertyString">
                    <String value="YZ_Plane"/>
                </Property>
            </Properties>
        </Object>
        <Object name="Sketch" Extensions="True">
            <Extensions Count="1">
                <Extension type="Part::AttachExtension" name="AttachExtension">
                </Extension>
            </Extensions>
            <Properties Count="13">
                <Property name="AttacherType" type="App::PropertyString">
                    <String value="Attacher::AttachEnginePlane"/>
                </Property>
                <Property name="AttachmentOffset" type="App::PropertyPlacement">
                    <PropertyPlacement Px="0.0000000000000000" Py="0.0000000000000000" Pz="0.0000000000000000" Q0="0.0000000000000000" Q1="0.0000000000000000" Q2="0.0000000000000000" Q3="1.0000000000000000" A="0.0000000000000000" Ox="0.0000000000000000" Oy="0.0000000000000000" Oz="1.0000000000000000"/>
                </Property>
                <Property name="Constraints" type="Sketcher::PropertyConstraintList">
                    <ConstraintList count="28">
                        <Constrain Name="" Type="1" Value="0.0000000000000000" First="0" FirstPos="2" Second="1" SecondPos="1" Third="-2000" ThirdPos="0" LabelDistance="10.0000000000000000" LabelPosition="0.0000000000000000" IsDriving="1" IsInVirtualSpace="0" />
                        <Constrain Name="" Type="1" Value="0.0000000000000000" First="1" FirstPos="2" Second="2" SecondPos="1" Third="-2000" ThirdPos="0" LabelDistance="10.0000000000000000" LabelPosition="0.0000000000000000" IsDriving="1" IsInVirtualSpace="0" />
                        <Constrain Name="" Type="1" Value="0.0000000000000000" First="2" FirstPos="2" Second="3" SecondPos="1" Third="-2000" ThirdPos="0" LabelDistance="10.0000000000000000" LabelPosition="0.0000000000000000" IsDriving="1" IsInVirtualSpace="0" />
                        <Constrain Name="" Type="1" Value="0.0000000000000000" First="3" FirstPos="2" Second="4" SecondPos="1" Third="-2000" ThirdPos="0" LabelDistance="10.0000000000000000" LabelPosition="0.0000000000000000" IsDriving="1" IsInVirtualSpace="0" />
                        <Constrain Name="" Type="1" Value="0.0000000000000000" First="4" FirstPos="2" Second="5" SecondPos="1" Third="-2000" ThirdPos="0" LabelDistance="10.0000000000000000" LabelPosition="0.0000000000000000" IsDriving="1" IsInVirtualSpace="0" />
                        <Constrain Name="" Type="1" Value="0.0000000000000000" First="5" FirstPos="2" Second="6" SecondPos="1" Third="-2000" ThirdPos="0" LabelDistance="10.0000000000000000" LabelPosition="0.0000000000000000" IsDriving="1" IsInVirtualSpace="0" />
                        <Constrain Name="" Type="1" Value="0.0000000000000000" First="6" FirstPos="2" Second="7" SecondPos="1" Third="-2000" ThirdPos="0" LabelDistance="10.0000000000000000" LabelPosition="0.0000000000000000" IsDriving="1" IsInVirtualSpace="0" />
                        <Constrain Name="" Type="1" Value="0.0000000000000000" First="7" FirstPos="2" Second="8" SecondPos="1" Third="-2000" ThirdPos="0" LabelDistance="10.0000000000000000" LabelPosition="0.0000000000000000" IsDriving="1" IsInVirtualSpace="0" />
                        <Constrain Name="" Type="1" Value="0.0000000000000000" First="8" FirstPos="2" Second="9" SecondPos="1" Third="-2000" ThirdPos="0" LabelDistance="10.0000000000000000" LabelPosition="0.0000000000000000" IsDriving="1" IsInVirtualSpace="0" />
                        <Constrain Name="" Type="1" Value="0.0000000000000000" First="9" FirstPos="2" Second="0" SecondPos="1" Third="-2000" ThirdPos="0" LabelDistance="10.0000000000000000" LabelPosition="0.0000000000000000" IsDriving="1" IsInVirtualSpace="0" />
                        <Constrain Name="" Type="3" Value="0.0000000000000000" First="8" FirstPos="0" Second="-2000" SecondPos="0" Third="-2000" ThirdPos="0" LabelDistance="10.0000000000000000" LabelPosition="0.0000000000000000" IsDriving="1" IsInVirtualSpace="0" />
                        <Constrain Name="" Type="3" Value="0.0000000000000000" First="6" FirstPos="0" Second="-2000" SecondPos="0" Third="-2000" ThirdPos="0" LabelDistance="10.0000000000000000" LabelPosition="0.0000000000000000" IsDriving="1" IsInVirtualSpace="0" />
                        <Constrain Name="" Type="3" Value="0.0000000000000000" First="2" FirstPos="0" Second="-2000" SecondPos="0" Third="-2000" ThirdPos="0" LabelDistance="10.0000000000000000" LabelPosition="0.0000000000000000" IsDriving="1" IsInVirtualSpace="0" />
                        <Constrain Name="" Type="2" Value="0.0000000000000000" First="4" FirstPos="0" Second="-2000" SecondPos="0" Third="-2000" ThirdPos="0" LabelDistance="10.0000000000000000" LabelPosition="0.0000000000000000" IsDriving="1" IsInVirtualSpace="0" />
                        <Constrain Name="" Type="2" Value="0.0000000000000000" First="1" FirstPos="0" Second="-2000" SecondPos="0" Third="-2000" ThirdPos="0" LabelDistance="10.0000000000000000" LabelPosition="0.0000000000000000" IsDriving="1" IsInVirtualSpace="0" />
                        <Constrain Name="" Type="2" Value="0.0000000000000000" First="7" FirstPos="0" Second="-2000" SecondPos="0" Third="-2000" ThirdPos="0" LabelDistance="10.0000000000000000" LabelPosition="0.0000000000000000" IsDriving="1" IsInVirtualSpace="0" />
                        <Constrain Name="" Type="14" Value="0.0000000000000000" First="8" FirstPos="2" Second="0" SecondPos="1" Third="-2" ThirdPos="0" LabelDistance="10.0000000000000000" LabelPosition="0.0000000000000000" IsDriving="1" IsInVirtualSpace="0" />
                        <Constrain Name="" Type="7" Value="7.7699999999999996" First="4" FirstPos="1" Second="4" SecondPos="2" Third="-2000" ThirdPos="0" LabelDistance="2.5201654434204102" LabelPosition="11.0997142791748047" IsDriving="1" IsInVirtualSpace="0" />
                        <Constrain Name="" Type="7" Value="52.5000000000000000" First="9" FirstPos="2" Second="9" SecondPos="1" Third="-2000" ThirdPos="0" LabelDistance="11.4385423660278320" LabelPosition="0.0000000000000000" IsDriving="1" IsInVirtualSpace="0" />
                        <Constrain Name="" Type="8" Value="47.2500000000000000" First="0" FirstPos="2" Second="0" SecondPos="1" Third="-2000" ThirdPos="0" LabelDistance="11.4385452270507813" LabelPosition="0.0000000000000000" IsDriving="1" IsInVirtualSpace="0" />
                        <Constrain Name="" Type="8" Value="39.8999999999999986" First="8" FirstPos="1" Second="8" SecondPos="2" Third="-2000" ThirdPos="0" LabelDistance="-7.2994346618652344" LabelPosition="-0.1644781678915024" IsDriving="1" IsInVirtualSpace="0" />
                        <Constrain Name="" Type="7" Value="9.4499999999999993" First="1" FirstPos="1" Second="1" SecondPos="2" Third="-2000" ThirdPos="0" LabelDistance="-4.7987489700317383" LabelPosition="-13.7987384796142578" IsDriving="1" IsInVirtualSpace="0" />
                        <Constrain Name="" Type="7" Value="17.3299999999999983" First="7" FirstPos="1" Second="7" SecondPos="2" Third="-2000" ThirdPos="0" LabelDistance="-7.3824419975280762" LabelPosition="-1.1942739486694336" IsDriving="1" IsInVirtualSpace="0" />
                        <Constrain Name="" Type="8" Value="19.9499999999999993" First="2" FirstPos="1" Second="2" SecondPos="2" Third="-2000" ThirdPos="0" LabelDistance="5.1396703720092773" LabelPosition="0.0000000000000000" IsDriving="1" IsInVirtualSpace="0" />
                        <Constrain Name="" Type="2" Value="0.0000000000000000" First="5" FirstPos="2" Second="2" SecondPos="2" Third="-2000" ThirdPos="0" LabelDistance="10.0000000000000000" LabelPosition="0.0000000000000000" IsDriving="1" IsInVirtualSpace="0" />
                        <Constrain Name="" Type="8" Value="10.5000000000000000" First="3" FirstPos="1" Second="3" SecondPos="2" Third="-2000" ThirdPos="0" LabelDistance="7.6553559303283691" LabelPosition="12.2661905288696289" IsDriving="1" IsInVirtualSpace="0" />
                        <Constrain Name="" Type="14" Value="0.0000000000000000" First="0" FirstPos="2" Second="0" SecondPos="1" Third="-1" ThirdPos="0" LabelDistance="10.0000000000000000" LabelPosition="0.0000000000000000" IsDriving="1" IsInVirtualSpace="0" />
                        <Constrain Name="" Type="7" Value="8.9800000000000004" First="3" FirstPos="1" Second="3" SecondPos="2" Third="-2000" ThirdPos="0" LabelDistance="6.3781070709228516" LabelPosition="18.8108177185058594" IsDriving="1" IsInVirtualSpace="0" />
                    </ConstraintList>
                </Property>
                <Property name="ExpressionEngine" type="App::PropertyExpressionEngine">
                    <ExpressionEngine count="0">
                    </ExpressionEngine>
                </Property>
                <Property name="ExternalGeometry" type="App::PropertyLinkSubList">
                    <LinkSubList count="0">
                    </LinkSubList>
                </Property>
                <Property name="Geometry" type="Part::PropertyGeometryList">
                    <GeometryList count="10">
                        <Geometry  type="Part::GeomLineSegment">
                            <Construction value="0"/>
                            <LineSegment StartX="-26.2500000000000000" StartY="23.6250000000000000" StartZ="0.0000000000000000" EndX="-26.2500000000000000" EndY="-23.6250000000000000" EndZ="0.0000000000000000"/>
                        </Geometry>
                        <Geometry  type="Part::GeomLineSegment">
                            <Construction value="0"/>
                            <LineSegment StartX="-26.2500000000000000" StartY="-23.6250000000000000" StartZ="0.0000000000000000" EndX="-16.8000000000000007" EndY="-23.6250000000000000" EndZ="0.0000000000000000"/>
                        </Geometry>
                        <Geometry  type="Part::GeomLineSegment">
                            <Construction value="0"/>
                            <LineSegment StartX="-16.8000000000000007" StartY="-23.6250000000000000" StartZ="0.0000000000000000" EndX="-16.8000000000000007" EndY="-3.6750000000000007" EndZ="0.0000000000000000"/>
                        </Geometry>
                        <Geometry  type="Part::GeomLineSegment">
                            <Construction value="0"/>
                            <LineSegment StartX="-16.8000000000000007" StartY="-3.6750000000000007" StartZ="0.0000000000000000" EndX="-7.8200000000000003" EndY="6.8249999999999993" EndZ="0.0000000000000000"/>
                        </Geometry>
                        <Geometry  type="Part::GeomLineSegment">
                            <Construction value="0"/>
                            <LineSegment StartX="-7.8200000000000003" StartY="6.8249999999999993" StartZ="0.0000000000000000" EndX="-0.0500000000000007" EndY="6.8249999999999993" EndZ="0.0000000000000000"/>
                        </Geometry>
                        <Geometry  type="Part::GeomLineSegment">
                            <Construction value="0"/>
                            <LineSegment StartX="-0.0500000000000007" StartY="6.8249999999999993" StartZ="0.0000000000000000" EndX="8.9199999999999999" EndY="-3.6750000000000007" EndZ="0.0000000000000000"/>
                        </Geometry>
                        <Geometry  type="Part::GeomLineSegment">
                            <Construction value="0"/>
                            <LineSegment StartX="8.9199999999999999" StartY="-3.6750000000000007" StartZ="0.0000000000000000" EndX="8.9199999999999999" EndY="-16.2749999999999986" EndZ="0.0000000000000000"/>
                        </Geometry>
                        <Geometry  type="Part::GeomLineSegment">
                            <Construction value="0"/>
                            <LineSegment StartX="8.9199999999999999" StartY="-16.2749999999999986" StartZ="0.0000000000000000" EndX="26.2500000000000000" EndY="-16.2749999999999986" EndZ="0.0000000000000000"/>
                        </Geometry>
                        <Geometry  type="Part::GeomLineSegment">
                            <Construction value="0"/>
                            <LineSegment StartX="26.2500000000000000" StartY="-16.2749999999999986" StartZ="0.0000000000000000" EndX="26.2500000000000000" EndY="23.6250000000000000" EndZ="0.0000000000000000"/>
                        </Geometry>
                        <Geometry  type="Part::GeomLineSegment">
                            <Construction value="0"/>
                            <LineSegment StartX="26.2500000000000000" StartY="23.6250000000000000" StartZ="0.0000000000000000" EndX="-26.2500000000000000" EndY="23.6250000000000000" EndZ="0.0000000000000000"/>
                        </Geometry>
                    </GeometryList>
                </Property>
                <Property name="Label" type="App::PropertyString">
                    <String value="Sketch"/>
                </Property>
                <Property name="MapMode" type="App::PropertyEnumeration">
                    <Integer value="5"/>
                </Property>
                <Property name="MapPathParameter" type="App::PropertyFloat">
                    <Float value="0.0000000000000000"/>
                </Property>
                <Property name="MapReversed" type="App::PropertyBool">
                    <Bool value="false"/>
                </Property>
                <Property name="Placement" type="App::PropertyPlacement">
                    <PropertyPlacement Px="0.0000000000000000" Py="0.0000000000000000" Pz="0.0000000000000000" Q0="0.0000000000000000" Q1="0.0000000000000000" Q2="0.0000000000000000" Q3="1.0000000000000000" A="0.0000000000000000" Ox="0.0000000000000000" Oy="0.0000000000000000" Oz="1.0000000000000000"/>
                </Property>
                <Property name="Shape" type="Part::PropertyPartShape">
                    <Part file="PartShape1.brp"/>
                </Property>
                <Property name="Support" type="App::PropertyLinkSubList">
                    <LinkSubList count="1">
                        <Link obj="XY_Plane" sub=""/>
                    </LinkSubList>
                </Property>
            </Properties>
        </Object>
        <Object name="Pad">
            <Properties Count="15">
                <Property name="AddSubShape" type="Part::PropertyPartShape">
                    <Part file="PartShape2.brp"/>
                </Property>
                <Property name="BaseFeature" type="App::PropertyLink">
                    <Link value=""/>
                </Property>
                <Property name="ExpressionEngine" type="App::PropertyExpressionEngine">
                    <ExpressionEngine count="0">
                    </ExpressionEngine>
                </Property>
                <Property name="Label" type="App::PropertyString">
                    <String value="Pad"/>
                </Property>
                <Property name="Length" type="App::PropertyLength">
                    <Float value="9.0999999999999996"/>
                </Property>
                <Property name="Length2" type="App::PropertyLength">
                    <Float value="100.0000000000000000"/>
                </Property>
                <Property name="Midplane" type="App::PropertyBool">
                    <Bool value="false"/>
                </Property>
                <Property name="Offset" type="App::PropertyLength">
                    <Float value="0.0000000000000000"/>
                </Property>
                <Property name="Placement" type="App::PropertyPlacement">
                    <PropertyPlacement Px="0.0000000000000000" Py="0.0000000000000000" Pz="0.0000000000000000" Q0="0.0000000000000000" Q1="0.0000000000000000" Q2="0.0000000000000000" Q3="1.0000000000000000" A="0.0000000000000000" Ox="0.0000000000000000" Oy="0.0000000000000000" Oz="1.0000000000000000"/>
                </Property>
                <Property name="Profile" type="App::PropertyLinkSub">
                    <LinkSub value="Sketch" count="0">
                    </LinkSub>
                </Property>
                <Property name="Refine" type="App::PropertyBool">
                    <Bool value="false"/>
                </Property>
                <Property name="Reversed" type="App::PropertyBool">
                    <Bool value="false"/>
                </Property>
                <Property name="Shape" type="Part::PropertyPartShape">
                    <Part file="PartShape3.brp"/>
                </Property>
                <Property name="Type" type="App::PropertyEnumeration">
                    <Integer value="0"/>
                </Property>
                <Property name="UpToFace" type="App::PropertyLinkSub">
                    <LinkSub value="" count="0">
                    </LinkSub>
                </Property>
            </Properties>
        </Object>
        <Object name="Sketch001" Extensions="True">
            <Extensions Count="1">
                <Extension type="Part::AttachExtension" name="AttachExtension">
                </Extension>
            </Extensions>
            <Properties Count="13">
                <Property name="AttacherType" type="App::PropertyString">
                    <String value="Attacher::AttachEnginePlane"/>
                </Property>
                <Property name="AttachmentOffset" type="App::PropertyPlacement">
                    <PropertyPlacement Px="0.0000000000000000" Py="0.0000000000000000" Pz="0.0000000000000000" Q0="0.0000000000000000" Q1="0.0000000000000000" Q2="0.0000000000000000" Q3="1.0000000000000000" A="0.0000000000000000" Ox="0.0000000000000000" Oy="0.0000000000000000" Oz="1.0000000000000000"/>
                </Property>
                <Property name="Constraints" type="Sketcher::PropertyConstraintList">
                    <ConstraintList count="34">
                        <Constrain Name="" Type="1" Value="0.0000000000000000" First="0" FirstPos="2" Second="1" SecondPos="1" Third="-2000" ThirdPos="0" LabelDistance="10.0000000000000000" LabelPosition="0.0000000000000000" IsDriving="1" IsInVirtualSpace="0" />
                        <Constrain Name="" Type="1" Value="0.0000000000000000" First="1" FirstPos="2" Second="2" SecondPos="1" Third="-2000" ThirdPos="0" LabelDistance="10.0000000000000000" LabelPosition="0.0000000000000000" IsDriving="1" IsInVirtualSpace="0" />
                        <Constrain Name="" Type="1" Value="0.0000000000000000" First="2" FirstPos="2" Second="3" SecondPos="1" Third="-2000" ThirdPos="0" LabelDistance="10.0000000000000000" LabelPosition="0.0000000000000000" IsDriving="1" IsInVirtualSpace="0" />
                        <Constrain Name="" Type="1" Value="0.0000000000000000" First="3" FirstPos="2" Second="4" SecondPos="1" Third="-2000" ThirdPos="0" LabelDistance="10.0000000000000000" LabelPosition="0.0000000000000000" IsDriving="1" IsInVirtualSpace="0" />
                        <Constrain Name="" Type="1" Value="0.0000000000000000" First="5" FirstPos="2" Second="6" SecondPos="1" Third="-2000" ThirdPos="0" LabelDistance="10.0000000000000000" LabelPosition="0.0000000000000000" IsDriving="1" IsInVirtualSpace="0" />
                        <Constrain Name="" Type="1" Value="0.0000000000000000" First="6" FirstPos="2" Second="7" SecondPos="1" Third="-2000" ThirdPos="0" LabelDistance="10.0000000000000000" LabelPosition="0.0000000000000000" IsDriving="1" IsInVirtualSpace="0" />
                        <Constrain Name="" Type="1" Value="0.0000000000000000" First="7" FirstPos="2" Second="8" SecondPos="1" Third="-2000" ThirdPos="0" LabelDistance="10.0000000000000000" LabelPosition="0.0000000000000000" IsDriving="1" IsInVirtualSpace="0" />
                        <Constrain Name="" Type="1" Value="0.0000000000000000" First="8" FirstPos="2" Second="9" SecondPos="1" Third="-2000" ThirdPos="0" LabelDistance="10.0000000000000000" LabelPosition="0.0000000000000000" IsDriving="1" IsInVirtualSpace="0" />
                        <Constrain Name="" Type="1" Value="0.0000000000000000" First="9" FirstPos="2" Second="10" SecondPos="1" Third="-2000" ThirdPos="0" LabelDistance="10.0000000000000000" LabelPosition="0.0000000000000000" IsDriving="1" IsInVirtualSpace="0" />
                        <Constrain Name="" Type="1" Value="0.0000000000000000" First="10" FirstPos="2" Second="11" SecondPos="1" Third="-2000" ThirdPos="0" LabelDistance="10.0000000000000000" LabelPosition="0.0000000000000000" IsDriving="1" IsInVirtualSpace="0" />
                        <Constrain Name="" Type="1" Value="0.0000000000000000" First="11" FirstPos="2" Second="0" SecondPos="1" Third="-2000" ThirdPos="0" LabelDistance="10.0000000000000000" LabelPosition="0.0000000000000000" IsDriving="1" IsInVirtualSpace="0" />
                        <Constrain Name="" Type="7" Value="80.0000000000000000" First="11" FirstPos="2" Second="11" SecondPos="1" Third="-2000" ThirdPos="0" LabelDistance="7.6674828529357910" LabelPosition="0.0000000000000000" IsDriving="1" IsInVirtualSpace="0" />
                        <Constrain Name="" Type="2" Value="0.0000000000000000" First="11" FirstPos="0" Second="-2000" SecondPos="0" Third="-2000" ThirdPos="0" LabelDistance="10.0000000000000000" LabelPosition="0.0000000000000000" IsDriving="1" IsInVirtualSpace="0" />
                        <Constrain Name="" Type="2" Value="0.0000000000000000" First="3" FirstPos="0" Second="-2000" SecondPos="0" Third="-2000" ThirdPos="0" LabelDistance="10.0000000000000000" LabelPosition="0.0000000000000000" IsDriving="1" IsInVirtualSpace="0" />
                        <Constrain Name="" Type="2" Value="0.0000000000000000" First="1" FirstPos="0" Second="-2000" SecondPos="0" Third="-2000" ThirdPos="0" LabelDistance="10.0000000000000000" LabelPosition="0.0000000000000000" IsDriving="1" IsInVirtualSpace="0" />
                        <Constrain Name="" Type="2" Value="0.0000000000000000" First="9" FirstPos="0" Second="-2000" SecondPos="0" Third="-2000" ThirdPos="0" LabelDistance="10.0000000000000000" LabelPosition="0.0000000000000000" IsDriving="1" IsInVirtualSpace="0" />
                        <Constrain Name="" Type="2" Value="0.0000000000000000" First="7" FirstPos="0" Second="-2000" SecondPos="0" Third="-2000" ThirdPos="0" LabelDistance="10.0000000000000000" LabelPosition="0.0000000000000000" IsDriving="1" IsInVirtualSpace="0" />
                        <Constrain Name="" Type="3" Value="0.0000000000000000" First="10" FirstPos="0" Second="-2000" SecondPos="0" Third="-2000" ThirdPos="0" LabelDistance="10.0000000000000000" LabelPosition="0.0000000000000000" IsDriving="1" IsInVirtualSpace="0" />
                        <Constrain Name="" Type="3" Value="0.0000000000000000" First="6" FirstPos="0" Second="-2000" SecondPos="0" Third="-2000" ThirdPos="0" LabelDistance="10.0000000000000000" LabelPosition="0.0000000000000000" IsDriving="1" IsInVirtualSpace="0" />
                        <Constrain Name="" Type="3" Value="0.0000000000000000" First="8" FirstPos="0" Second="-2000" SecondPos="0" Third="-2000" ThirdPos="0" LabelDistance="10.0000000000000000" LabelPosition="0.0000000000000000" IsDriving="1" IsInVirtualSpace="0" />
                        <Constrain Name="" Type="3" Value="0.0000000000000000" First="2" FirstPos="0" Second="-2000" SecondPos="0" Third="-2000" ThirdPos="0" LabelDistance="10.0000000000000000" LabelPosition="0.0000000000000000" IsDriving="1" IsInVirtualSpace="0" />
                        <Constrain Name="" Type="3" Value="0.0000000000000000" First="0" FirstPos="0" Second="-2000" SecondPos="0" Third="-2000" ThirdPos="0" LabelDistance="10.0000000000000000" LabelPosition="0.0000000000000000" IsDriving="1" IsInVirtualSpace="0" />
                        <Constrain Name="" Type="8" Value="80.0000000000000000" First="10" FirstPos="1" Second="10" SecondPos="2" Third="-2000" ThirdPos="0" LabelDistance="7.6674828529357910" LabelPosition="0.0000000000000000" IsDriving="1" IsInVirtualSpace="0" />
                        <Constrain Name="" Type="12" Value="0.0000000000000000" First="0" FirstPos="0" Second="10" SecondPos="0" Third="-2000" ThirdPos="0" LabelDistance="10.0000000000000000" LabelPosition="0.0000000000000000" IsDriving="1" IsInVirtualSpace="0" />
                        <Constrain Name="" Type="12" Value="0.0000000000000000" First="4" FirstPos="0" Second="6" SecondPos="0" Third="-2000" ThirdPos="0" LabelDistance="10.0000000000000000" LabelPosition="0.0000000000000000" IsDriving="1" IsInVirtualSpace="0" />
                        <Constrain Name="" Type="7" Value="28.3099999999999987" First="1" FirstPos="1" Second="1" SecondPos="2" Third="-2000" ThirdPos="0" LabelDistance="-4.8191952705383301" LabelPosition="-29.3672428131103516" IsDriving="1" IsInVirtualSpace="0" />
                        <Constrain Name="" Type="7" Value="52.5000000000000000" First="5" FirstPos="1" Second="5" SecondPos="2" Third="-2000" ThirdPos="0" LabelDistance="7.6674828529357910" LabelPosition="0.0000000000000000" IsDriving="1" IsInVirtualSpace="0" />
                        <Constrain Name="" Type="8" Value="18.0000000000000000" First="2" FirstPos="1" Second="2" SecondPos="2" Third="-2000" ThirdPos="0" LabelDistance="6.9031896591186523" LabelPosition="-22.1740264892578125" IsDriving="1" IsInVirtualSpace="0" />
                        <Constrain Name="" Type="8" Value="47.2500000000000000" First="4" FirstPos="1" Second="4" SecondPos="2" Third="-2000" ThirdPos="0" LabelDistance="7.6674828529357910" LabelPosition="0.0000000000000000" IsDriving="1" IsInVirtualSpace="0" />
                        <Constrain Name="" Type="7" Value="22.1900000000000013" First="7" FirstPos="2" Second="7" SecondPos="1" Third="-2000" ThirdPos="0" LabelDistance="7.6674828529357910" LabelPosition="0.0000000000000000" IsDriving="1" IsInVirtualSpace="0" />
                        <Constrain Name="" Type="7" Value="35.6899999999999977" First="9" FirstPos="1" Second="9" SecondPos="2" Third="-2000" ThirdPos="0" LabelDistance="7.6674828529357910" LabelPosition="0.0000000000000000" IsDriving="1" IsInVirtualSpace="0" />
                        <Constrain Name="" Type="14" Value="0.0000000000000000" First="4" FirstPos="2" Second="5" SecondPos="2" Third="-2" ThirdPos="0" LabelDistance="10.0000000000000000" LabelPosition="0.0000000000000000" IsDriving="1" IsInVirtualSpace="0" />
                        <Constrain Name="" Type="1" Value="0.0000000000000000" First="4" FirstPos="2" Second="5" SecondPos="1" Third="-2000" ThirdPos="0" LabelDistance="10.0000000000000000" LabelPosition="0.0000000000000000" IsDriving="1" IsInVirtualSpace="0" />
                        <Constrain Name="" Type="14" Value="0.0000000000000000" First="4" FirstPos="2" Second="3" SecondPos="2" Third="-1" ThirdPos="0" LabelDistance="10.0000000000000000" LabelPosition="0.0000000000000000" IsDriving="1" IsInVirtualSpace="0" />
                    </ConstraintList>
                </Property>
                <Property name="ExpressionEngine" type="App::PropertyExpressionEngine">
                    <ExpressionEngine count="0">
                    </ExpressionEngine>
                </Property>
                <Property name="ExternalGeometry" type="App::PropertyLinkSubList">
                    <LinkSubList count="0">
                    </LinkSubList>
                </Property>
                <Property name="Geometry" type="Part::PropertyGeometryList">
                    <GeometryList count="12">
                        <Geometry  type="Part::GeomLineSegment">
                            <Construction value="0"/>
                            <LineSegment StartX="-40.2500000000000071" StartY="38.3750000000000000" StartZ="0.0000000000000000" EndX="-40.2500000000000071" EndY="-41.6250000000000000" EndZ="0.0000000000000000"/>
                        </Geometry>
                        <Geometry  type="Part::GeomLineSegment">
                            <Construction value="0"/>
                            <LineSegment StartX="-40.2500000000000071" StartY="-41.6250000000000000" StartZ="0.0000000000000000" EndX="-11.9400000000000084" EndY="-41.6250000000000000" EndZ="0.0000000000000000"/>
                        </Geometry>
                        <Geometry  type="Part::GeomLineSegment">
                            <Construction value="0"/>
                            <LineSegment StartX="-11.9400000000000084" StartY="-41.6250000000000000" StartZ="0.0000000000000000" EndX="-11.9400000000000084" EndY="-23.6250000000000000" EndZ="0.0000000000000000"/>
                        </Geometry>
                        <Geometry  type="Part::GeomLineSegment">
                            <Construction value="0"/>
                            <LineSegment StartX="-11.9400000000000084" StartY="-23.6250000000000000" StartZ="0.0000000000000000" EndX="-26.2500000000000000" EndY="-23.6250000000000000" EndZ="0.0000000000000000"/>
                        </Geometry>
                        <Geometry  type="Part::GeomLineSegment">
                            <Construction value="0"/>
                            <LineSegment StartX="-26.2500000000000000" StartY="-23.6250000000000000" StartZ="0.0000000000000000" EndX="-26.2500000000000000" EndY="23.6250000000000000" EndZ="0.0000000000000000"/>
                        </Geometry>
                        <Geometry  type="Part::GeomLineSegment">
                            <Construction value="0"/>
                            <LineSegment StartX="-26.2500000000000000" StartY="23.6250000000000000" StartZ="0.0000000000000000" EndX="26.2500000000000000" EndY="23.6250000000000000" EndZ="0.0000000000000000"/>
                        </Geometry>
                        <Geometry  type="Part::GeomLineSegment">
                            <Construction value="0"/>
                            <LineSegment StartX="26.2500000000000000" StartY="23.6250000000000000" StartZ="0.0000000000000000" EndX="26.2500000000000000" EndY="-23.6250000000000000" EndZ="0.0000000000000000"/>
                        </Geometry>
                        <Geometry  type="Part::GeomLineSegment">
                            <Construction value="0"/>
                            <LineSegment StartX="26.2500000000000000" StartY="-23.6250000000000000" StartZ="0.0000000000000000" EndX="4.0599999999999987" EndY="-23.6250000000000000" EndZ="0.0000000000000000"/>
                        </Geometry>
                        <Geometry  type="Part::GeomLineSegment">
                            <Construction value="0"/>
                            <LineSegment StartX="4.0599999999999987" StartY="-23.6250000000000000" StartZ="0.0000000000000000" EndX="4.0599999999999987" EndY="-41.6250000000000000" EndZ="0.0000000000000000"/>
                        </Geometry>
                        <Geometry  type="Part::GeomLineSegment">
                            <Construction value="0"/>
                            <LineSegment StartX="4.0599999999999987" StartY="-41.6250000000000000" StartZ="0.0000000000000000" EndX="39.7500000000000000" EndY="-41.6250000000000000" EndZ="0.0000000000000000"/>
                        </Geometry>
                        <Geometry  type="Part::GeomLineSegment">
                            <Construction value="0"/>
                            <LineSegment StartX="39.7499999999999929" StartY="-41.6250000000000000" StartZ="0.0000000000000000" EndX="39.7499999999999929" EndY="38.3750000000000000" EndZ="0.0000000000000000"/>
                        </Geometry>
                        <Geometry  type="Part::GeomLineSegment">
                            <Construction value="0"/>
                            <LineSegment StartX="39.7499999999999929" StartY="38.3750000000000000" StartZ="0.0000000000000000" EndX="-40.2500000000000071" EndY="38.3750000000000000" EndZ="0.0000000000000000"/>
                        </Geometry>
                    </GeometryList>
                </Property>
                <Property name="Label" type="App::PropertyString">
                    <String value="Sketch001"/>
                </Property>
                <Property name="MapMode" type="App::PropertyEnumeration">
                    <Integer value="5"/>
                </Property>
                <Property name="MapPathParameter" type="App::PropertyFloat">
                    <Float value="0.0000000000000000"/>
                </Property>
                <Property name="MapReversed" type="App::PropertyBool">
                    <Bool value="false"/>
                </Property>
                <Property name="Placement" type="App::PropertyPlacement">
                    <PropertyPlacement Px="0.0000000000000000" Py="0.0000000000000000" Pz="0.0000000000000000" Q0="0.0000000000000000" Q1="0.0000000000000000" Q2="0.0000000000000000" Q3="1.0000000000000000" A="0.0000000000000000" Ox="0.0000000000000000" Oy="0.0000000000000000" Oz="1.0000000000000000"/>
                </Property>
                <Property name="Shape" type="Part::PropertyPartShape">
                    <Part file="PartShape4.brp"/>
                </Property>
                <Property name="Support" type="App::PropertyLinkSubList">
                    <LinkSubList count="1">
                        <Link obj="XY_Plane" sub=""/>
                    </LinkSubList>
                </Property>
            </Properties>
        </Object>
        <Object name="Pad001">
            <Properties Count="15">
                <Property name="AddSubShape" type="Part::PropertyPartShape">
                    <Part file="PartShape5.brp"/>
                </Property>
                <Property name="BaseFeature" type="App::PropertyLink">
                    <Link value="Pad"/>
                </Property>
                <Property name="ExpressionEngine" type="App::PropertyExpressionEngine">
                    <ExpressionEngine count="0">
                    </ExpressionEngine>
                </Property>
                <Property name="Label" type="App::PropertyString">
                    <String value="Pad001"/>
                </Property>
                <Property name="Length" type="App::PropertyLength">
                    <Float value="3.0000000000000000"/>
                </Property>
                <Property name="Length2" type="App::PropertyLength">
                    <Float value="100.0000000000000000"/>
                </Property>
                <Property name="Midplane" type="App::PropertyBool">
                    <Bool value="false"/>
                </Property>
                <Property name="Offset" type="App::PropertyLength">
                    <Float value="0.0000000000000000"/>
                </Property>
                <Property name="Placement" type="App::PropertyPlacement">
                    <PropertyPlacement Px="0.0000000000000000" Py="0.0000000000000000" Pz="0.0000000000000000" Q0="0.0000000000000000" Q1="0.0000000000000000" Q2="0.0000000000000000" Q3="1.0000000000000000" A="0.0000000000000000" Ox="0.0000000000000000" Oy="0.0000000000000000" Oz="1.0000000000000000"/>
                </Property>
                <Property name="Profile" type="App::PropertyLinkSub">
                    <LinkSub value="Sketch001" count="0">
                    </LinkSub>
                </Property>
                <Property name="Refine" type="App::PropertyBool">
                    <Bool value="false"/>
                </Property>
                <Property name="Reversed" type="App::PropertyBool">
                    <Bool value="false"/>
                </Property>
                <Property name="Shape" type="Part::PropertyPartShape">
                    <Part file="PartShape6.brp"/>
                </Property>
                <Property name="Type" type="App::PropertyEnumeration">
                    <Integer value="0"/>
                </Property>
                <Property name="UpToFace" type="App::PropertyLinkSub">
                    <LinkSub value="" count="0">
                    </LinkSub>
                </Property>
            </Properties>
        </Object>
    </ObjectData>
</Document>
