# Supplementary material for: Fabricating a Raman spectrometer using an optical pickup unit and pulsed power
Source: Sci Rep. 2020 Jul 16;10:11692. doi: 10.1038/s41598-020-68650-7 (PMC7366627; doi:10.1038/s41598-020-68650-7)
Supplement: Supplementary file 6 — Supplementary file6 (FCSTD 23 kb) [file 41598_2020_68650_MOESM6_ESM.fcstd › PartShape.brp]

CASCADE Topology V1, (c) Matra-Datavision
Locations 26
1
1.000000000000000 0.000000000000000 0.000000000000000 0.000000000000000 
0.000000000000000 1.000000000000000 0.000000000000000 0.000000000000000 
0.000000000000000 0.000000000000000 1.000000000000000 0.000000000000000 
1
1.000000000000000 0.000000000000000 0.000000000000000 0.000000000000000 
0.000000000000000 1.000000000000000 0.000000000000000 0.000000000000000 
0.000000000000000 0.000000000000000 1.000000000000000 0.000000000000000 
1
1.000000000000000 0.000000000000000 0.000000000000000 0.000000000000000 
0.000000000000000 1.000000000000000 0.000000000000000 0.000000000000000 
0.000000000000000 0.000000000000000 1.000000000000000 0.000000000000000 
2  2 1 3 -1 0
1
1.000000000000000 0.000000000000000 0.000000000000000 0.000000000000000 
0.000000000000000 1.000000000000000 0.000000000000000 0.000000000000000 
0.000000000000000 0.000000000000000 1.000000000000000 0.000000000000000 
1
1.000000000000000 0.000000000000000 0.000000000000000 0.000000000000000 
0.000000000000000 1.000000000000000 0.000000000000000 0.000000000000000 
0.000000000000000 0.000000000000000 1.000000000000000 3.000000000000000 
2  5 1 3 -1 6 1 0
1
1.000000000000000 0.000000000000000 0.000000000000000 0.000000000000000 
0.000000000000000 1.000000000000000 0.000000000000000 0.000000000000000 
0.000000000000000 0.000000000000000 1.000000000000000 0.000000000000000 
2  8 -1 6 -1 3 1 5 -1 0
2  8 -1 3 1 2 -1 0
1
1.000000000000000 0.000000000000000 0.000000000000000 0.000000000000000 
0.000000000000000 1.000000000000000 0.000000000000000 0.000000000000000 
0.000000000000000 0.000000000000000 1.000000000000000 0.000000000000000 
1
1.000000000000000 0.000000000000000 0.000000000000000 0.000000000000000 
0.000000000000000 1.000000000000000 0.000000000000000 0.000000000000000 
0.000000000000000 0.000000000000000 1.000000000000000 0.000000000000000 
1
1.000000000000000 0.000000000000000 0.000000000000000 0.000000000000000 
0.000000000000000 1.000000000000000 0.000000000000000 0.000000000000000 
0.000000000000000 0.000000000000000 1.000000000000000 9.100000000000000 
2  11 1 12 -1 13 1 2 1 3 -1 0
2  8 -1 3 1 2 -1 13 -1 12 1 11 -1 0
2  3 -1 6 1 0
2  12 -1 13 1 2 1 3 -1 0
2  8 -1 0
2  5 1 3 -1 0
2  8 -1 3 1 5 -1 0
2  11 1 12 -1 2 1 3 -1 0
2  8 -1 3 1 2 -1 12 1 11 -1 0
2  11 1 12 -1 0
2  11 1 12 -1 13 1 0
2  3 -1 0
2  12 -1 2 1 3 -1 0
Curve2ds 0
Curves 65
1 -26.25000000000000000 -23.62500000000000000 0.00000000000000000 0.00000000000000000 1.00000000000000000 0.00000000000000000 
1 -26.25000000000000000 -23.62500000000000000 0.00000000000000000 0.00000000000000000 0.00000000000000000 1.00000000000000000 
1 -26.25000000000000000 23.62500000000000000 0.00000000000000000 0.00000000000000000 -1.00000000000000000 0.00000000000000000 
1 -26.25000000000000000 23.62500000000000000 0.00000000000000000 0.00000000000000000 0.00000000000000000 1.00000000000000000 
1 -40.25000000000000711 38.37500000000000000 0.00000000000000000 0.00000000000000000 -1.00000000000000000 0.00000000000000000 
1 -40.25000000000000711 -41.62500000000000000 0.00000000000000000 1.00000000000000000 0.00000000000000000 0.00000000000000000 
1 -11.94000000000000838 -41.62500000000000000 0.00000000000000000 0.00000000000000000 1.00000000000000000 0.00000000000000000 
1 -11.94000000000000838 -23.62500000000000000 0.00000000000000000 -1.00000000000000000 0.00000000000000000 0.00000000000000000 
1 -11.94000000000000838 -23.62500000000000000 0.00000000000000000 -1.00000000000000000 0.00000000000000000 0.00000000000000000 
1 -26.25000000000000000 23.62500000000000000 0.00000000000000000 1.00000000000000000 0.00000000000000000 0.00000000000000000 
1 26.25000000000000000 23.62500000000000000 0.00000000000000000 0.00000000000000000 -1.00000000000000000 0.00000000000000000 
1 26.25000000000000000 23.62500000000000000 0.00000000000000000 0.00000000000000000 -1.00000000000000000 0.00000000000000000 
1 26.25000000000000000 -23.62500000000000000 0.00000000000000000 -1.00000000000000000 0.00000000000000000 0.00000000000000000 
1 4.05999999999999872 -23.62500000000000000 0.00000000000000000 0.00000000000000000 -1.00000000000000000 0.00000000000000000 
1 4.05999999999999872 -41.62500000000000000 0.00000000000000000 1.00000000000000000 0.00000000000000000 0.00000000000000000 
1 39.74999999999999289 -41.62500000000000000 0.00000000000000000 0.00000000000000000 1.00000000000000000 0.00000000000000000 
1 39.74999999999999289 38.37500000000000000 0.00000000000000000 -1.00000000000000000 0.00000000000000000 0.00000000000000000 
1 -16.80000000000000071 -23.62500000000000000 0.00000000000000000 0.00000000000000000 0.00000000000000000 1.00000000000000000 
1 -26.25000000000000000 -23.62500000000000000 0.00000000000000000 1.00000000000000000 0.00000000000000000 0.00000000000000000 
1 -16.80000000000000071 -23.62500000000000000 0.00000000000000000 0.00000000000000000 1.00000000000000000 0.00000000000000000 
1 -16.80000000000000071 -3.67500000000000071 0.00000000000000000 0.64995650197834232 0.75997141099917520 0.00000000000000000 
1 -7.82000000000000028 6.82499999999999929 0.00000000000000000 1.00000000000000000 0.00000000000000000 0.00000000000000000 
1 -0.05000000000000071 6.82499999999999929 0.00000000000000000 0.64953818167833810 -0.76032897520875686 0.00000000000000000 
1 8.91999999999999993 -3.67500000000000071 0.00000000000000000 0.00000000000000000 -1.00000000000000000 0.00000000000000000 
1 8.91999999999999993 -16.27499999999999858 0.00000000000000000 1.00000000000000000 0.00000000000000000 0.00000000000000000 
1 26.25000000000000000 -16.27499999999999858 0.00000000000000000 0.00000000000000000 1.00000000000000000 0.00000000000000000 
1 26.25000000000000000 23.62500000000000000 0.00000000000000000 -1.00000000000000000 0.00000000000000000 0.00000000000000000 
1 26.25000000000000000 23.62500000000000000 0.00000000000000000 0.00000000000000000 0.00000000000000000 1.00000000000000000 
1 -40.25000000000000711 38.37500000000000000 0.00000000000000000 0.00000000000000000 0.00000000000000000 1.00000000000000000 
1 -40.25000000000000711 -41.62500000000000000 0.00000000000000000 0.00000000000000000 0.00000000000000000 1.00000000000000000 
1 -40.25000000000000711 38.37500000000000000 0.00000000000000000 0.00000000000000000 -1.00000000000000000 0.00000000000000000 
1 -11.94000000000000838 -41.62500000000000000 0.00000000000000000 0.00000000000000000 0.00000000000000000 1.00000000000000000 
1 -40.25000000000000711 -41.62500000000000000 0.00000000000000000 1.00000000000000000 0.00000000000000000 0.00000000000000000 
1 -11.94000000000000838 -23.62500000000000000 0.00000000000000000 0.00000000000000000 0.00000000000000000 1.00000000000000000 
1 -11.94000000000000838 -41.62500000000000000 0.00000000000000000 0.00000000000000000 1.00000000000000000 0.00000000000000000 
1 -11.94000000000000838 -23.62500000000000000 0.00000000000000000 -1.00000000000000000 0.00000000000000000 0.00000000000000000 
1 -16.80000000000000071 -23.62500000000000000 0.00000000000000000 0.00000000000000000 0.00000000000000000 1.00000000000000000 
1 26.25000000000000000 -16.27499999999999858 0.00000000000000000 0.00000000000000000 0.00000000000000000 1.00000000000000000 
1 26.25000000000000000 23.62500000000000000 0.00000000000000000 0.00000000000000000 -1.00000000000000000 0.00000000000000000 
1 26.25000000000000000 -23.62500000000000000 0.00000000000000000 0.00000000000000000 0.00000000000000000 1.00000000000000000 
1 26.25000000000000000 -16.27499999999999858 0.00000000000000000 0.00000000000000000 0.00000000000000000 1.00000000000000000 
1 4.05999999999999872 -23.62500000000000000 0.00000000000000000 0.00000000000000000 0.00000000000000000 1.00000000000000000 
1 26.25000000000000000 -23.62500000000000000 0.00000000000000000 -1.00000000000000000 0.00000000000000000 0.00000000000000000 
1 4.05999999999999872 -41.62500000000000000 0.00000000000000000 0.00000000000000000 0.00000000000000000 1.00000000000000000 
1 4.05999999999999872 -23.62500000000000000 0.00000000000000000 0.00000000000000000 -1.00000000000000000 0.00000000000000000 
1 39.75000000000000000 -41.62500000000000000 0.00000000000000000 0.00000000000000000 0.00000000000000000 1.00000000000000000 
1 4.05999999999999872 -41.62500000000000000 0.00000000000000000 1.00000000000000000 0.00000000000000000 0.00000000000000000 
1 39.74999999999999289 38.37500000000000000 0.00000000000000000 0.00000000000000000 0.00000000000000000 1.00000000000000000 
1 39.74999999999999289 -41.62500000000000000 0.00000000000000000 0.00000000000000000 1.00000000000000000 0.00000000000000000 
1 39.74999999999999289 38.37500000000000000 0.00000000000000000 -1.00000000000000000 0.00000000000000000 0.00000000000000000 
1 -16.80000000000000071 -3.67500000000000071 0.00000000000000000 0.00000000000000000 0.00000000000000000 1.00000000000000000 
1 -16.80000000000000071 -23.62500000000000000 0.00000000000000000 0.00000000000000000 1.00000000000000000 0.00000000000000000 
1 -7.82000000000000028 6.82499999999999929 0.00000000000000000 0.00000000000000000 0.00000000000000000 1.00000000000000000 
1 -16.80000000000000071 -3.67500000000000071 0.00000000000000000 0.64995650197834232 0.75997141099917520 0.00000000000000000 
1 -0.05000000000000071 6.82499999999999929 0.00000000000000000 0.00000000000000000 0.00000000000000000 1.00000000000000000 
1 -7.82000000000000028 6.82499999999999929 0.00000000000000000 1.00000000000000000 0.00000000000000000 0.00000000000000000 
1 8.91999999999999993 -3.67500000000000071 0.00000000000000000 0.00000000000000000 0.00000000000000000 1.00000000000000000 
1 -0.05000000000000071 6.82499999999999929 0.00000000000000000 0.64953818167833810 -0.76032897520875686 0.00000000000000000 
1 8.91999999999999993 -16.27499999999999858 0.00000000000000000 0.00000000000000000 0.00000000000000000 1.00000000000000000 
1 8.91999999999999993 -3.67500000000000071 0.00000000000000000 0.00000000000000000 -1.00000000000000000 0.00000000000000000 
1 8.91999999999999993 -16.27499999999999858 0.00000000000000000 1.00000000000000000 0.00000000000000000 0.00000000000000000 
1 -26.25000000000000000 -23.62500000000000000 0.00000000000000000 1.00000000000000000 0.00000000000000000 0.00000000000000000 
1 -26.25000000000000000 23.62500000000000000 0.00000000000000000 0.00000000000000000 -1.00000000000000000 0.00000000000000000 
1 26.25000000000000000 23.62500000000000000 0.00000000000000000 -1.00000000000000000 0.00000000000000000 0.00000000000000000 
1 26.25000000000000000 -16.27499999999999858 0.00000000000000000 0.00000000000000000 1.00000000000000000 0.00000000000000000 
Polygon3D 0
PolygonOnTriangulations 0
Surfaces 24
1 -26.25000000000000000 23.62500000000000000 0.00000000000000000 1.00000000000000000 0.00000000000000000 0.00000000000000000 0.00000000000000000 -1.00000000000000000 0.00000000000000000 0.00000000000000000 0.00000000000000000 -1.00000000000000000 
1 -0.18292263610315659 -1.24259789875835525 0.00000000000000000 0.00000000000000000 0.00000000000000000 1.00000000000000000 1.00000000000000000 0.00000000000000000 0.00000000000000000 0.00000000000000000 1.00000000000000000 0.00000000000000000 
1 -26.25000000000000000 -23.62500000000000000 0.00000000000000000 0.00000000000000000 1.00000000000000000 0.00000000000000000 1.00000000000000000 0.00000000000000000 0.00000000000000000 0.00000000000000000 0.00000000000000000 -1.00000000000000000 
1 -1.93610125240926778 2.47543089355799140 0.00000000000000000 0.00000000000000000 0.00000000000000000 1.00000000000000000 1.00000000000000000 0.00000000000000000 0.00000000000000000 0.00000000000000000 1.00000000000000000 0.00000000000000000 
1 26.25000000000000000 23.62500000000000000 0.00000000000000000 0.00000000000000000 -1.00000000000000000 0.00000000000000000 -1.00000000000000000 0.00000000000000000 0.00000000000000000 -0.00000000000000000 -0.00000000000000000 -1.00000000000000000 
1 -40.25000000000000711 38.37500000000000000 0.00000000000000000 1.00000000000000000 0.00000000000000000 0.00000000000000000 0.00000000000000000 -1.00000000000000000 0.00000000000000000 0.00000000000000000 0.00000000000000000 -1.00000000000000000 
1 -40.25000000000000711 -41.62500000000000000 0.00000000000000000 0.00000000000000000 1.00000000000000000 0.00000000000000000 1.00000000000000000 0.00000000000000000 0.00000000000000000 0.00000000000000000 0.00000000000000000 -1.00000000000000000 
1 -11.94000000000000838 -41.62500000000000000 0.00000000000000000 -1.00000000000000000 0.00000000000000000 0.00000000000000000 0.00000000000000000 1.00000000000000000 0.00000000000000000 0.00000000000000000 0.00000000000000000 -1.00000000000000000 
1 -11.94000000000000838 -23.62500000000000000 0.00000000000000000 0.00000000000000000 -1.00000000000000000 0.00000000000000000 -1.00000000000000000 0.00000000000000000 0.00000000000000000 -0.00000000000000000 -0.00000000000000000 -1.00000000000000000 
1 26.25000000000000000 -16.27499999999999858 0.00000000000000000 -1.00000000000000000 0.00000000000000000 0.00000000000000000 0.00000000000000000 1.00000000000000000 0.00000000000000000 0.00000000000000000 0.00000000000000000 -1.00000000000000000 
1 26.25000000000000000 23.62500000000000000 0.00000000000000000 1.00000000000000000 0.00000000000000000 0.00000000000000000 0.00000000000000000 -1.00000000000000000 0.00000000000000000 0.00000000000000000 0.00000000000000000 -1.00000000000000000 
1 26.25000000000000000 -23.62500000000000000 0.00000000000000000 0.00000000000000000 -1.00000000000000000 0.00000000000000000 -1.00000000000000000 0.00000000000000000 0.00000000000000000 -0.00000000000000000 -0.00000000000000000 -1.00000000000000000 
1 4.05999999999999872 -23.62500000000000000 0.00000000000000000 1.00000000000000000 0.00000000000000000 0.00000000000000000 0.00000000000000000 -1.00000000000000000 0.00000000000000000 0.00000000000000000 0.00000000000000000 -1.00000000000000000 
1 4.05999999999999872 -41.62500000000000000 0.00000000000000000 0.00000000000000000 1.00000000000000000 0.00000000000000000 1.00000000000000000 0.00000000000000000 0.00000000000000000 0.00000000000000000 0.00000000000000000 -1.00000000000000000 
1 39.74999999999999289 -41.62500000000000000 0.00000000000000000 -1.00000000000000000 0.00000000000000000 0.00000000000000000 0.00000000000000000 1.00000000000000000 0.00000000000000000 0.00000000000000000 0.00000000000000000 -1.00000000000000000 
1 39.74999999999999289 38.37500000000000000 0.00000000000000000 0.00000000000000000 -1.00000000000000000 0.00000000000000000 -1.00000000000000000 0.00000000000000000 0.00000000000000000 -0.00000000000000000 -0.00000000000000000 -1.00000000000000000 
1 -16.80000000000000071 -23.62500000000000000 0.00000000000000000 -1.00000000000000000 0.00000000000000000 0.00000000000000000 0.00000000000000000 1.00000000000000000 0.00000000000000000 0.00000000000000000 0.00000000000000000 -1.00000000000000000 
1 -16.80000000000000071 -3.67500000000000071 0.00000000000000000 -0.75997141099917520 0.64995650197834232 0.00000000000000000 0.64995650197834232 0.75997141099917520 0.00000000000000000 0.00000000000000000 0.00000000000000000 -1.00000000000000000 
1 -7.82000000000000028 6.82499999999999929 0.00000000000000000 0.00000000000000000 1.00000000000000000 0.00000000000000000 1.00000000000000000 0.00000000000000000 0.00000000000000000 0.00000000000000000 0.00000000000000000 -1.00000000000000000 
1 -0.05000000000000071 6.82499999999999929 0.00000000000000000 0.76032897520875686 0.64953818167833810 0.00000000000000000 0.64953818167833810 -0.76032897520875686 0.00000000000000000 0.00000000000000000 0.00000000000000000 -1.00000000000000000 
1 8.91999999999999993 -3.67500000000000071 0.00000000000000000 1.00000000000000000 0.00000000000000000 0.00000000000000000 0.00000000000000000 -1.00000000000000000 0.00000000000000000 0.00000000000000000 0.00000000000000000 -1.00000000000000000 
1 8.91999999999999993 -16.27499999999999858 0.00000000000000000 0.00000000000000000 1.00000000000000000 0.00000000000000000 1.00000000000000000 0.00000000000000000 0.00000000000000000 0.00000000000000000 0.00000000000000000 -1.00000000000000000 
1 -0.18292263610315659 -1.24259789875835525 0.00000000000000000 0.00000000000000000 0.00000000000000000 1.00000000000000000 1.00000000000000000 0.00000000000000000 0.00000000000000000 0.00000000000000000 1.00000000000000000 0.00000000000000000 
1 -1.93610125240926778 2.47543089355799140 0.00000000000000000 0.00000000000000000 0.00000000000000000 1.00000000000000000 1.00000000000000000 0.00000000000000000 0.00000000000000000 0.00000000000000000 1.00000000000000000 0.00000000000000000 
Triangulations 0

TShapes 158
Ve
0.000000212133034
-26.250000000000000 -23.625000000000000 3.000000000000000
0 0

0101101
*
Ve
0.000000212133034
-26.250000000000000 23.625000000000000 3.000000000000000
0 0

0101101
*
Ed
 0.000000100000000 1 1 0
1  1 0 0.000000000000000 47.250000000000000
0

0101000
+158 9 -157 9 *
Ve
0.000000212133034
-26.250000000000000 -23.625000000000000 9.100000000000000
0 0

0101101
*
Ed
 0.000000100000000 1 1 0
1  2 0 3.000000000000000 9.100000000000000
0

0101000
+158 10 -155 10 *
Ve
0.000000212133034
-26.250000000000000 23.625000000000000 9.100000000000000
0 0

0101101
*
Ed
 0.000000100000000 1 1 0
1  3 0 0.000000000000000 47.250000000000000
0

0101000
+153 15 -155 15 *
Ed
 0.000000100000000 1 1 0
1  4 0 3.000000000000000 9.100000000000000
0

0101000
+157 10 -153 10 *
Wi

0101100
+156 7 -154 4 +152 14 +151 4 *
Fa
0  0.000000100000000 1 4

0101000
+150 0 *
Ve
0.000000100000000
-40.250000000000007 38.375000000000000 3.000000000000000
0 0

0101101
*
Ve
0.000000100000000
-40.250000000000007 -41.625000000000000 3.000000000000000
0 0

0101101
*
Ed
 0.000000100000000 1 1 0
1  5 0 0.000000000000000 80.000000000000000
0

0101000
+148 9 -147 9 *
Ve
0.000000100000000
-11.940000000000008 -41.625000000000000 3.000000000000000
0 0

0101101
*
Ed
 0.000000100000000 1 1 0
1  6 0 0.000000000000000 28.309999999999999
0

0101000
+147 9 -145 9 *
Ve
0.000000100000000
-11.940000000000008 -23.625000000000000 3.000000000000000
0 0

0101101
*
Ed
 0.000000100000000 1 1 0
1  7 0 0.000000000000000 18.000000000000000
0

0101000
+145 9 -143 9 *
Ve
0.000000212133034
-16.800000000000001 -23.625000000000000 3.000000000000000
0 0

0101101
*
Ed
 0.000000100000000 1 1 0
1  8 0 0.000000000000000 4.859999999999992
0

0101000
+143 9 -141 9 *
Ed
 0.000000100000000 1 1 0
1  9 0 4.859999999999992 14.309999999999992
0

0101000
+141 9 -158 9 *
Ve
0.000000212133034
26.250000000000000 23.625000000000000 3.000000000000000
0 0

0101101
*
Ed
 0.000000100000000 1 1 0
1  10 0 0.000000000000000 52.500000000000000
0

0101000
+157 9 -138 9 *
Ve
0.000000212133034
26.250000000000000 -16.274999999999999 3.000000000000000
0 0

0101101
*
Ed
 0.000000100000000 1 1 0
1  11 0 0.000000000000000 39.899999999999999
0

0101000
+138 9 -136 9 *
Ve
0.000000100000000
26.250000000000000 -23.625000000000000 3.000000000000000
0 0

0101101
*
Ed
 0.000000100000000 1 1 0
1  12 0 39.899999999999999 47.250000000000000
0

0101000
+136 9 -134 9 *
Ve
0.000000100000000
4.059999999999999 -23.625000000000000 3.000000000000000
0 0

0101101
*
Ed
 0.000000100000000 1 1 0
1  13 0 0.000000000000000 22.190000000000001
0

0101000
+134 9 -132 9 *
Ve
0.000000100000000
4.059999999999999 -41.625000000000000 3.000000000000000
0 0

0101101
*
Ed
 0.000000100000000 1 1 0
1  14 0 0.000000000000000 18.000000000000000
0

0101000
+132 9 -130 9 *
Ve
0.000000100000004
39.750000000000000 -41.625000000000000 3.000000000000000
0 0

0101101
*
Ed
 0.000000100000000 1 1 0
1  15 0 0.000000000000000 35.689999999999998
0

0101000
+130 9 -128 9 *
Ve
0.000000100000000
39.749999999999993 38.375000000000000 3.000000000000000
0 0

0101101
*
Ed
 0.000000100000000 1 1 0
1  16 0 0.000000000000000 80.000000000000000
0

0101000
+128 9 -126 9 *
Ed
 0.000000100000000 1 1 0
1  17 0 0.000000000000000 80.000000000000000
0

0101000
+126 9 -148 9 *
Wi

0101100
+146 7 +144 7 +142 7 +140 7 +139 7 +156 7 +137 7 +135 7 +133 7 +131 7 
+129 7 +127 7 +125 7 +124 7 *
Fa
0  0.000000100000000 2 16

0101000
+123 0 *
Ve
0.000000212133034
-16.800000000000001 -23.625000000000000 9.100000000000000
0 0

0101101
*
Ed
 0.000000100000000 1 1 0
1  18 0 3.000000000000000 9.100000000000000
0

0101000
+141 10 -121 10 *
Ed
 0.000000100000000 1 1 0
1  19 0 0.000000000000000 9.449999999999999
0

0101000
+155 15 -121 15 *
Wi

0101100
+139 7 -120 4 +119 14 +154 4 *
Fa
0  0.000000100000000 3 4

0101000
+118 0 *
Ve
0.000000100000000
-16.800000000000001 -3.675000000000001 9.100000000000000
0 0

0101101
*
Ed
 0.000000100000000 1 1 0
1  20 0 0.000000000000000 19.949999999999999
0

0101000
+121 15 -116 15 *
Ve
0.000000100000000
-7.820000000000000 6.824999999999999 9.100000000000000
0 0

0101101
*
Ed
 0.000000100000000 1 1 0
1  21 0 0.000000000000000 13.816309203256852
0

0101000
+116 15 -114 15 *
Ve
0.000000100000000
-0.050000000000001 6.824999999999999 9.100000000000000
0 0

0101101
*
Ed
 0.000000100000000 1 1 0
1  22 0 0.000000000000000 7.770000000000000
0

0101000
+114 15 -112 15 *
Ve
0.000000100000000
8.920000000000000 -3.675000000000001 9.100000000000000
0 0

0101101
*
Ed
 0.000000100000000 1 1 0
1  23 0 0.000000000000000 13.809811729346640
0

0101000
+112 15 -110 15 *
Ve
0.000000100000000
8.920000000000000 -16.274999999999999 9.100000000000000
0 0

0101101
*
Ed
 0.000000100000000 1 1 0
1  24 0 0.000000000000000 12.599999999999998
0

0101000
+110 15 -108 15 *
Ve
0.000000212133034
26.250000000000000 -16.274999999999999 9.100000000000000
0 0

0101101
*
Ed
 0.000000100000000 1 1 0
1  25 0 0.000000000000000 17.329999999999998
0

0101000
+108 15 -106 15 *
Ve
0.000000212133034
26.250000000000000 23.625000000000000 9.100000000000000
0 0

0101101
*
Ed
 0.000000100000000 1 1 0
1  26 0 0.000000000000000 39.899999999999999
0

0101000
+106 15 -104 15 *
Ed
 0.000000100000000 1 1 0
1  27 0 0.000000000000000 52.500000000000000
0

0101000
+104 15 -153 15 *
Wi

0101100
+152 0 +119 0 +115 0 +113 0 +111 0 +109 0 +107 0 +105 0 +103 0 +102 0 
*
Fa
0  0.000000100000000 4 0

0101000
+101 11 *
Ed
 0.000000100000000 1 1 0
1  28 0 3.000000000000000 9.100000000000000
0

0101000
+138 10 -104 10 *
Wi

0101100
+137 7 -151 4 +102 14 +99 4 *
Fa
0  0.000000100000000 5 4

0101000
+98 0 *
Ve
0.000000100000000
-40.250000000000007 38.375000000000000 0.000000000000000
0 0

0101101
*
Ed
 0.000000100000000 1 1 0
1  29 0 0.000000000000000 3.000000000000000
0

0101000
+96 18 -148 18 *
Ve
0.000000100000000
-40.250000000000007 -41.625000000000000 0.000000000000000
0 0

0101101
*
Ed
 0.000000100000000 1 1 0
1  30 0 0.000000000000000 3.000000000000000
0

0101000
+94 18 -147 18 *
Ed
 0.000000100000000 1 1 0
1  31 0 0.000000000000000 80.000000000000000
0

0101000
+96 20 -94 20 *
Wi

0101100
+95 0 -93 0 -92 19 +146 7 *
Fa
0  0.000000100000000 6 0

0101000
+91 0 *
Ve
0.000000100000000
-11.940000000000008 -41.625000000000000 0.000000000000000
0 0

0101101
*
Ed
 0.000000100000000 1 1 0
1  32 0 0.000000000000000 3.000000000000000
0

0101000
+89 18 -145 18 *
Ed
 0.000000100000000 1 1 0
1  33 0 0.000000000000000 28.309999999999999
0

0101000
+94 20 -89 20 *
Wi

0101100
+93 0 -88 0 -87 19 +144 7 *
Fa
0  0.000000100000000 7 0

0101000
+86 0 *
Ve
0.000000100000000
-11.940000000000008 -23.625000000000000 0.000000000000000
0 0

0101101
*
Ed
 0.000000100000000 1 1 0
1  34 0 0.000000000000000 3.000000000000000
0

0101000
+84 18 -143 18 *
Ed
 0.000000100000000 1 1 0
1  35 0 0.000000000000000 18.000000000000000
0

0101000
+89 20 -84 20 *
Wi

0101100
+88 0 -83 0 -82 19 +142 7 *
Fa
0  0.000000100000000 8 0

0101000
+81 0 *
Ve
0.000000212133034
-16.800000000000001 -23.625000000000000 0.000000000000000
0 0

0101101
*
Ed
 0.000000100000000 1 1 0
1  36 0 0.000000000000000 4.859999999999992
0

0101000
+84 20 -79 20 *
Ed
 0.000000100000000 1 1 0
1  37 0 0.000000000000000 3.000000000000000
0

0101000
+79 10 -141 10 *
Wi

0101100
-78 19 -77 4 +140 7 +83 0 *
Fa
0  0.000000100000000 9 0

0101000
+76 0 *
Ed
 0.000000100000000 1 1 0
1  38 0 3.000000000000000 9.100000000000000
0

0101000
+136 10 -106 10 *
Wi

0101100
+135 7 -99 4 +103 14 +74 4 *
Fa
0  0.000000100000000 10 4

0101000
+73 0 *
Ve
0.000000212133034
26.250000000000000 -16.274999999999999 0.000000000000000
0 0

0101101
*
Ve
0.000000100000000
26.250000000000000 -23.625000000000000 0.000000000000000
0 0

0101101
*
Ed
 0.000000100000000 1 1 0
1  39 0 39.899999999999999 47.250000000000000
0

0101000
+71 20 -70 20 *
Ed
 0.000000100000000 1 1 0
1  40 0 0.000000000000000 3.000000000000000
0

0101000
+70 18 -134 18 *
Ed
 0.000000100000000 1 1 0
1  41 0 0.000000000000000 3.000000000000000
0

0101000
+71 10 -136 10 *
Wi

0101100
-69 19 -68 0 +133 7 +67 4 *
Fa
0  0.000000100000000 11 0

0101000
+66 0 *
Ve
0.000000100000000
4.059999999999999 -23.625000000000000 0.000000000000000
0 0

0101101
*
Ed
 0.000000100000000 1 1 0
1  42 0 0.000000000000000 3.000000000000000
0

0101000
+64 18 -132 18 *
Ed
 0.000000100000000 1 1 0
1  43 0 0.000000000000000 22.190000000000001
0

0101000
+70 20 -64 20 *
Wi

0101100
+68 0 -63 0 -62 19 +131 7 *
Fa
0  0.000000100000000 12 0

0101000
+61 0 *
Ve
0.000000100000000
4.059999999999999 -41.625000000000000 0.000000000000000
0 0

0101101
*
Ed
 0.000000100000000 1 1 0
1  44 0 0.000000000000000 3.000000000000000
0

0101000
+59 18 -130 18 *
Ed
 0.000000100000000 1 1 0
1  45 0 0.000000000000000 18.000000000000000
0

0101000
+64 20 -59 20 *
Wi

0101100
+63 0 -58 0 -57 19 +129 7 *
Fa
0  0.000000100000000 13 0

0101000
+56 0 *
Ve
0.000000100000004
39.750000000000000 -41.625000000000000 0.000000000000000
0 0

0101101
*
Ed
 0.000000100000004 1 1 0
1  46 0 0.000000000000000 3.000000000000000
0

0101000
+54 18 -128 18 *
Ed
 0.000000100000000 1 1 0
1  47 0 0.000000000000000 35.689999999999998
0

0101000
+59 20 -54 20 *
Wi

0101100
+58 0 -53 0 -52 19 +127 7 *
Fa
0  0.000000100000000 14 0

0101000
+51 0 *
Ve
0.000000100000000
39.749999999999993 38.375000000000000 0.000000000000000
0 0

0101101
*
Ed
 0.000000100000000 1 1 0
1  48 0 0.000000000000000 3.000000000000000
0

0101000
+49 18 -126 18 *
Ed
 0.000000100000000 1 1 0
1  49 0 0.000000000000000 80.000000000000000
0

0101000
+54 20 -49 20 *
Wi

0101100
+53 0 -48 0 -47 19 +125 7 *
Fa
0  0.000000100000000 15 0

0101000
+46 0 *
Ed
 0.000000100000000 1 1 0
1  50 0 0.000000000000000 80.000000000000000
0

0101000
+49 20 -96 20 *
Wi

0101100
+48 0 -95 0 -44 19 +124 7 *
Fa
0  0.000000100000000 16 0

0101000
+43 0 *
Ve
0.000000100000000
-16.800000000000001 -3.675000000000001 0.000000000000000
0 0

0101101
*
Ed
 0.000000100000000 1 1 0
1  51 0 0.000000000000000 9.100000000000000
0

0101000
+41 10 -116 10 *
Ed
 0.000000100000000 1 1 0
1  52 0 0.000000000000000 19.949999999999999
0

0101000
+79 22 -41 22 *
Wi

0101100
+77 4 +120 4 -40 4 -39 21 +115 14 *
Fa
0  0.000000100000000 17 4

0101000
+38 0 *
Ve
0.000000100000000
-7.820000000000000 6.824999999999999 0.000000000000000
0 0

0101101
*
Ed
 0.000000100000000 1 1 0
1  53 0 0.000000000000000 9.100000000000000
0

0101000
+36 10 -114 10 *
Ed
 0.000000100000000 1 1 0
1  54 0 0.000000000000000 13.816309203256852
0

0101000
+41 22 -36 22 *
Wi

0101100
+40 0 -35 0 -34 23 +113 24 *
Fa
0  0.000000100000000 18 0

0101000
+33 0 *
Ve
0.000000100000000
-0.050000000000001 6.824999999999999 0.000000000000000
0 0

0101101
*
Ed
 0.000000100000000 1 1 0
1  55 0 0.000000000000000 9.100000000000000
0

0101000
+31 10 -112 10 *
Ed
 0.000000100000000 1 1 0
1  56 0 0.000000000000000 7.770000000000000
0

0101000
+36 22 -31 22 *
Wi

0101100
+35 0 -30 0 -29 23 +111 24 *
Fa
0  0.000000100000000 19 0

0101000
+28 0 *
Ve
0.000000100000000
8.920000000000000 -3.675000000000001 0.000000000000000
0 0

0101101
*
Ed
 0.000000100000000 1 1 0
1  57 0 0.000000000000000 9.100000000000000
0

0101000
+26 10 -110 10 *
Ed
 0.000000100000000 1 1 0
1  58 0 0.000000000000000 13.809811729346640
0

0101000
+31 22 -26 22 *
Wi

0101100
+30 0 -25 0 -24 23 +109 24 *
Fa
0  0.000000100000000 20 0

0101000
+23 0 *
Ve
0.000000100000000
8.920000000000000 -16.274999999999999 0.000000000000000
0 0

0101101
*
Ed
 0.000000100000000 1 1 0
1  59 0 0.000000000000000 9.100000000000000
0

0101000
+21 10 -108 10 *
Ed
 0.000000100000000 1 1 0
1  60 0 0.000000000000000 12.599999999999998
0

0101000
+26 22 -21 22 *
Wi

0101100
+25 0 -20 0 -19 23 +107 24 *
Fa
0  0.000000100000000 21 0

0101000
+18 0 *
Ed
 0.000000100000000 1 1 0
1  61 0 0.000000000000000 17.329999999999998
0

0101000
+21 22 -71 22 *
Wi

0101100
+20 4 -67 4 -74 4 -16 21 +105 14 *
Fa
0  0.000000100000000 22 4

0101000
+15 0 *
Ve
0.000000212133034
-26.250000000000000 -23.625000000000000 0.000000000000000
0 0

0101101
*
Ed
 0.000000100000000 1 1 0
1  62 0 0.000000000000000 9.449999999999999
0

0101000
+13 22 -79 22 *
Ve
0.000000212133034
-26.250000000000000 23.625000000000000 0.000000000000000
0 0

0101101
*
Ed
 0.000000100000000 1 1 0
1  63 0 0.000000000000000 47.250000000000000
0

0101000
+11 22 -13 22 *
Ve
0.000000212133034
26.250000000000000 23.625000000000000 0.000000000000000
0 0

0101101
*
Ed
 0.000000100000000 1 1 0
1  64 0 0.000000000000000 52.500000000000000
0

0101000
+9 22 -11 22 *
Ed
 0.000000100000004 1 1 0
1  65 0 0.000000000000000 39.899999999999999
0

0101000
+71 22 -9 22 *
Wi

0101100
+92 19 +87 19 +82 19 +78 19 -12 21 -10 21 -8 21 -7 21 +69 19 +62 19 
+57 19 +52 19 +47 19 +44 19 *
Fa
0  0.000000100000000 23 25

0101000
+6 0 *
Wi

0101100
+10 21 +12 21 +39 21 +34 21 +29 21 +24 21 +19 21 +16 21 +7 21 +8 21 
*
Fa
0  0.000000100000000 24 26

0101000
+4 0 *
Sh

0101100
-149 0 +122 0 -117 0 +100 17 -97 0 -90 0 -85 0 -80 0 -75 0 -72 0 
-65 0 -60 0 -55 0 -50 0 -45 0 -42 0 -37 0 -32 4 -27 4 -22 4 
-17 4 -14 0 -5 0 -3 0 *
So

1100000
+2 0 *

+1 1 
