# Supplementary material for: Fabricating a Raman spectrometer using an optical pickup unit and pulsed power
Source: Sci Rep. 2020 Jul 16;10:11692. doi: 10.1038/s41598-020-68650-7 (PMC7366627; doi:10.1038/s41598-020-68650-7)
Supplement: Supplementary file 6 — Supplementary file6 (FCSTD 23 kb) [file 41598_2020_68650_MOESM6_ESM.fcstd › PartShape1.brp]

CASCADE Topology V1, (c) Matra-Datavision
Locations 1
1
1.000000000000000 0.000000000000000 0.000000000000000 0.000000000000000 
0.000000000000000 1.000000000000000 0.000000000000000 0.000000000000000 
0.000000000000000 0.000000000000000 1.000000000000000 0.000000000000000 
Curve2ds 0
Curves 10
1 -26.25000000000000000 23.62500000000000000 0.00000000000000000 0.00000000000000000 -1.00000000000000000 0.00000000000000000 
1 -26.25000000000000000 -23.62500000000000000 0.00000000000000000 1.00000000000000000 0.00000000000000000 0.00000000000000000 
1 -16.80000000000000071 -23.62500000000000000 0.00000000000000000 0.00000000000000000 1.00000000000000000 0.00000000000000000 
1 -16.80000000000000071 -3.67500000000000071 0.00000000000000000 0.64995650197834232 0.75997141099917520 0.00000000000000000 
1 -7.82000000000000028 6.82499999999999929 0.00000000000000000 1.00000000000000000 0.00000000000000000 0.00000000000000000 
1 -0.05000000000000071 6.82499999999999929 0.00000000000000000 0.64953818167833799 -0.76032897520875675 0.00000000000000000 
1 8.91999999999999993 -3.67500000000000071 0.00000000000000000 0.00000000000000000 -1.00000000000000000 0.00000000000000000 
1 8.91999999999999993 -16.27499999999999858 0.00000000000000000 1.00000000000000000 0.00000000000000000 0.00000000000000000 
1 26.25000000000000000 -16.27499999999999858 0.00000000000000000 0.00000000000000000 1.00000000000000000 0.00000000000000000 
1 26.25000000000000000 23.62500000000000000 0.00000000000000000 -1.00000000000000000 0.00000000000000000 0.00000000000000000 
Polygon3D 0
PolygonOnTriangulations 0
Surfaces 0
Triangulations 0

TShapes 21
Ve
0.000000100000000
-26.250000000000000 23.625000000000000 0.000000000000000
0 0

0101101
*
Ve
0.000000100000000
-26.250000000000000 -23.625000000000000 0.000000000000000
0 0

0101101
*
Ed
 0.000000100000000 1 1 0
1  1 0 0.000000000000000 47.250000000000000
0

0101000
+21 0 -20 0 *
Ve
0.000000100000000
-16.800000000000001 -23.625000000000000 0.000000000000000
0 0

0101101
*
Ed
 0.000000100000000 1 1 0
1  2 0 0.000000000000000 9.449999999999999
0

0101000
+20 0 -18 0 *
Ve
0.000000100000000
-16.800000000000001 -3.675000000000001 0.000000000000000
0 0

0101101
*
Ed
 0.000000100000000 1 1 0
1  3 0 0.000000000000000 19.949999999999999
0

0101000
+18 0 -16 0 *
Ve
0.000000100000000
-7.820000000000000 6.824999999999999 0.000000000000000
0 0

0101101
*
Ed
 0.000000100000000 1 1 0
1  4 0 0.000000000000000 13.816309203256852
0

0101000
+16 0 -14 0 *
Ve
0.000000100000000
-0.050000000000001 6.824999999999999 0.000000000000000
0 0

0101101
*
Ed
 0.000000100000000 1 1 0
1  5 0 0.000000000000000 7.770000000000000
0

0101000
+14 0 -12 0 *
Ve
0.000000100000000
8.920000000000000 -3.675000000000001 0.000000000000000
0 0

0101101
*
Ed
 0.000000100000000 1 1 0
1  6 0 0.000000000000000 13.809811729346640
0

0101000
+12 0 -10 0 *
Ve
0.000000100000000
8.920000000000000 -16.274999999999999 0.000000000000000
0 0

0101101
*
Ed
 0.000000100000000 1 1 0
1  7 0 0.000000000000000 12.599999999999998
0

0101000
+10 0 -8 0 *
Ve
0.000000100000000
26.250000000000000 -16.274999999999999 0.000000000000000
0 0

0101101
*
Ed
 0.000000100000000 1 1 0
1  8 0 0.000000000000000 17.329999999999998
0

0101000
+8 0 -6 0 *
Ve
0.000000100000000
26.250000000000000 23.625000000000000 0.000000000000000
0 0

0101101
*
Ed
 0.000000100000000 1 1 0
1  9 0 0.000000000000000 39.899999999999999
0

0101000
+6 0 -4 0 *
Ed
 0.000000100000000 1 1 0
1  10 0 0.000000000000000 52.500000000000000
0

0101000
+4 0 -21 0 *
Wi

1101100
+19 0 +17 0 +15 0 +13 0 +11 0 +9 0 +7 0 +5 0 +3 0 +2 0 
*

+1 1 
