# Supplementary material for: Fabricating a Raman spectrometer using an optical pickup unit and pulsed power
Source: Sci Rep. 2020 Jul 16;10:11692. doi: 10.1038/s41598-020-68650-7 (PMC7366627; doi:10.1038/s41598-020-68650-7)
Supplement: Supplementary file 6 — Supplementary file6 (FCSTD 23 kb) [file 41598_2020_68650_MOESM6_ESM.fcstd › PartShape2.brp]

CASCADE Topology V1, (c) Matra-Datavision
Locations 14
1
1.000000000000000 0.000000000000000 0.000000000000000 0.000000000000000 
0.000000000000000 1.000000000000000 0.000000000000000 0.000000000000000 
0.000000000000000 0.000000000000000 1.000000000000000 0.000000000000000 
2  1 -1 0
1
1.000000000000000 0.000000000000000 0.000000000000000 0.000000000000000 
0.000000000000000 1.000000000000000 0.000000000000000 0.000000000000000 
0.000000000000000 0.000000000000000 1.000000000000000 9.100000000000000 
2  1 -1 3 1 0
1
1.000000000000000 0.000000000000000 0.000000000000000 0.000000000000000 
0.000000000000000 1.000000000000000 0.000000000000000 0.000000000000000 
0.000000000000000 0.000000000000000 1.000000000000000 0.000000000000000 
2  5 1 1 -1 0
2  1 1 5 -1 0
2  3 -1 1 1 5 -1 0
2  5 -1 0
1
1.000000000000000 0.000000000000000 0.000000000000000 0.000000000000000 
0.000000000000000 1.000000000000000 0.000000000000000 0.000000000000000 
0.000000000000000 0.000000000000000 1.000000000000000 0.000000000000000 
1
1.000000000000000 0.000000000000000 0.000000000000000 0.000000000000000 
0.000000000000000 1.000000000000000 0.000000000000000 0.000000000000000 
0.000000000000000 0.000000000000000 1.000000000000000 0.000000000000000 
2  10 1 11 -1 3 -1 1 1 5 -1 0
2  5 1 1 -1 3 1 0
2  10 1 11 -1 0
Curve2ds 40
1 0.00000000000000000 0.00000000000000000 0.00000000000000000 -1.00000000000000000 
1 52.50000000000000000 0.00000000000000000 0.00000000000000000 -1.00000000000000000 
1 47.25000000000000000 0.00000000000000000 0.00000000000000000 -1.00000000000000000 
1 0.00000000000000000 0.00000000000000000 0.00000000000000000 -1.00000000000000000 
1 0.00000000000000000 0.00000000000000000 1.00000000000000000 0.00000000000000000 
1 0.00000000000000000 -9.09999999999999964 1.00000000000000000 0.00000000000000000 
1 -24.31389874759073066 21.14956910644200860 0.00000000000000000 -1.00000000000000000 
1 47.25000000000000000 -9.09999999999999964 -1.00000000000000000 0.00000000000000000 
1 9.44999999999999929 0.00000000000000000 0.00000000000000000 -1.00000000000000000 
1 0.00000000000000000 0.00000000000000000 0.00000000000000000 -1.00000000000000000 
1 4.85999999999999233 0.00000000000000000 0.00000000000000000 -1.00000000000000000 
1 0.00000000000000000 0.00000000000000000 1.00000000000000000 0.00000000000000000 
1 0.00000000000000000 -9.09999999999999964 1.00000000000000000 0.00000000000000000 
1 -24.31389874759073066 -26.10043089355799140 1.00000000000000000 0.00000000000000000 
1 14.30999999999999162 -9.09999999999999964 -1.00000000000000000 -0.00000000000000000 
1 19.94999999999999929 0.00000000000000000 0.00000000000000000 -1.00000000000000000 
1 0.00000000000000000 0.00000000000000000 1.00000000000000000 0.00000000000000000 
1 0.00000000000000000 -9.09999999999999964 1.00000000000000000 0.00000000000000000 
1 -14.86389874759073315 -26.10043089355799140 0.00000000000000000 1.00000000000000000 
1 -14.86389874759073315 -6.15043089355799211 0.64995650197834232 0.75997141099917520 
1 -5.88389874759073273 4.34956910644200789 1.00000000000000000 0.00000000000000000 
1 1.88610125240926707 4.34956910644200789 0.64953818167833810 -0.76032897520875686 
1 0.00000000000000000 0.00000000000000000 0.00000000000000000 -1.00000000000000000 
1 10.85610125240926749 -6.15043089355799211 0.00000000000000000 -1.00000000000000000 
1 0.00000000000000000 0.00000000000000000 0.00000000000000000 -1.00000000000000000 
1 17.32999999999999829 0.00000000000000000 0.00000000000000000 -1.00000000000000000 
1 39.89999999999999858 0.00000000000000000 0.00000000000000000 -1.00000000000000000 
1 0.00000000000000000 0.00000000000000000 1.00000000000000000 0.00000000000000000 
1 0.00000000000000000 -9.09999999999999964 1.00000000000000000 0.00000000000000000 
1 10.85610125240926749 -18.75043089355798998 1.00000000000000000 0.00000000000000000 
1 39.89999999999999858 0.00000000000000000 0.00000000000000000 -1.00000000000000000 
1 0.00000000000000000 -0.00000000000000000 0.00000000000000000 -1.00000000000000000 
1 0.00000000000000000 0.00000000000000000 1.00000000000000000 0.00000000000000000 
1 0.00000000000000000 -9.09999999999999964 1.00000000000000000 0.00000000000000000 
1 28.18610125240926934 -18.75043089355798998 0.00000000000000000 1.00000000000000000 
1 39.89999999999999858 -9.09999999999999964 -1.00000000000000000 0.00000000000000000 
1 0.00000000000000000 -0.00000000000000000 1.00000000000000000 0.00000000000000000 
1 0.00000000000000000 -9.09999999999999964 1.00000000000000000 0.00000000000000000 
1 28.18610125240926934 21.14956910644200860 -1.00000000000000000 0.00000000000000000 
1 52.50000000000000000 -9.09999999999999964 -1.00000000000000000 0.00000000000000000 
Curves 20
1 -26.25000000000000000 23.62500000000000000 0.00000000000000000 0.00000000000000000 0.00000000000000000 1.00000000000000000 
1 -26.25000000000000000 -23.62500000000000000 0.00000000000000000 0.00000000000000000 0.00000000000000000 1.00000000000000000 
1 -26.25000000000000000 23.62500000000000000 0.00000000000000000 0.00000000000000000 -1.00000000000000000 0.00000000000000000 
1 -16.80000000000000071 -23.62500000000000000 0.00000000000000000 0.00000000000000000 0.00000000000000000 1.00000000000000000 
1 -26.25000000000000000 -23.62500000000000000 0.00000000000000000 1.00000000000000000 0.00000000000000000 0.00000000000000000 
1 -16.80000000000000071 -3.67500000000000071 0.00000000000000000 0.00000000000000000 0.00000000000000000 1.00000000000000000 
1 -16.80000000000000071 -23.62500000000000000 0.00000000000000000 0.00000000000000000 1.00000000000000000 0.00000000000000000 
1 -7.82000000000000028 6.82499999999999929 0.00000000000000000 0.00000000000000000 0.00000000000000000 1.00000000000000000 
1 -16.80000000000000071 -3.67500000000000071 0.00000000000000000 0.64995650197834232 0.75997141099917520 0.00000000000000000 
1 -0.05000000000000071 6.82499999999999929 0.00000000000000000 0.00000000000000000 0.00000000000000000 1.00000000000000000 
1 -7.82000000000000028 6.82499999999999929 0.00000000000000000 1.00000000000000000 0.00000000000000000 0.00000000000000000 
1 8.91999999999999993 -3.67500000000000071 0.00000000000000000 0.00000000000000000 0.00000000000000000 1.00000000000000000 
1 -0.05000000000000071 6.82499999999999929 0.00000000000000000 0.64953818167833799 -0.76032897520875675 0.00000000000000000 
1 8.91999999999999993 -16.27499999999999858 0.00000000000000000 0.00000000000000000 0.00000000000000000 1.00000000000000000 
1 8.91999999999999993 -3.67500000000000071 0.00000000000000000 0.00000000000000000 -1.00000000000000000 0.00000000000000000 
1 26.25000000000000000 -16.27499999999999858 0.00000000000000000 0.00000000000000000 0.00000000000000000 1.00000000000000000 
1 8.91999999999999993 -16.27499999999999858 0.00000000000000000 1.00000000000000000 0.00000000000000000 0.00000000000000000 
1 26.25000000000000000 23.62500000000000000 0.00000000000000000 0.00000000000000000 0.00000000000000000 1.00000000000000000 
1 26.25000000000000000 -16.27499999999999858 0.00000000000000000 0.00000000000000000 1.00000000000000000 0.00000000000000000 
1 26.25000000000000000 23.62500000000000000 0.00000000000000000 -1.00000000000000000 0.00000000000000000 0.00000000000000000 
Polygon3D 0
PolygonOnTriangulations 0
Surfaces 15
1 -26.25000000000000000 23.62500000000000000 0.00000000000000000 1.00000000000000000 0.00000000000000000 -0.00000000000000000 0.00000000000000000 -1.00000000000000000 0.00000000000000000 0.00000000000000000 -0.00000000000000000 -1.00000000000000000 
1 26.25000000000000000 23.62500000000000000 0.00000000000000000 0.00000000000000000 -1.00000000000000000 0.00000000000000000 -1.00000000000000000 0.00000000000000000 0.00000000000000000 -0.00000000000000000 -0.00000000000000000 -1.00000000000000000 
1 -26.25000000000000000 -23.62500000000000000 0.00000000000000000 0.00000000000000000 1.00000000000000000 0.00000000000000000 1.00000000000000000 0.00000000000000000 0.00000000000000000 0.00000000000000000 0.00000000000000000 -1.00000000000000000 
1 -1.93610125240926778 2.47543089355799140 0.00000000000000000 0.00000000000000000 0.00000000000000000 1.00000000000000000 1.00000000000000000 0.00000000000000000 -0.00000000000000000 -0.00000000000000000 1.00000000000000000 0.00000000000000000 
1 -26.25000000000000000 -23.62500000000000000 0.00000000000000000 -1.00000000000000000 0.00000000000000000 0.00000000000000000 0.00000000000000000 1.00000000000000000 0.00000000000000000 0.00000000000000000 0.00000000000000000 -1.00000000000000000 
1 -16.80000000000000071 -23.62500000000000000 0.00000000000000000 -1.00000000000000000 0.00000000000000000 0.00000000000000000 0.00000000000000000 1.00000000000000000 0.00000000000000000 0.00000000000000000 0.00000000000000000 -1.00000000000000000 
1 -11.94000000000000838 -23.62500000000000000 0.00000000000000000 0.00000000000000000 -1.00000000000000000 0.00000000000000000 -1.00000000000000000 0.00000000000000000 0.00000000000000000 -0.00000000000000000 -0.00000000000000000 -1.00000000000000000 
1 -16.80000000000000071 -3.67500000000000071 0.00000000000000000 -0.75997141099917520 0.64995650197834232 0.00000000000000000 0.64995650197834232 0.75997141099917520 0.00000000000000000 0.00000000000000000 0.00000000000000000 -1.00000000000000000 
1 -7.82000000000000028 6.82499999999999929 0.00000000000000000 0.00000000000000000 1.00000000000000000 0.00000000000000000 1.00000000000000000 0.00000000000000000 0.00000000000000000 0.00000000000000000 0.00000000000000000 -1.00000000000000000 
1 -0.05000000000000071 6.82499999999999929 0.00000000000000000 0.76032897520875686 0.64953818167833810 -0.00000000000000000 0.64953818167833810 -0.76032897520875686 0.00000000000000000 0.00000000000000000 -0.00000000000000000 -1.00000000000000000 
1 8.91999999999999993 -3.67500000000000071 0.00000000000000000 1.00000000000000000 0.00000000000000000 -0.00000000000000000 0.00000000000000000 -1.00000000000000000 0.00000000000000000 0.00000000000000000 -0.00000000000000000 -1.00000000000000000 
1 8.91999999999999993 -16.27499999999999858 0.00000000000000000 0.00000000000000000 1.00000000000000000 0.00000000000000000 1.00000000000000000 0.00000000000000000 0.00000000000000000 0.00000000000000000 0.00000000000000000 -1.00000000000000000 
1 26.25000000000000000 -16.27499999999999858 0.00000000000000000 -1.00000000000000000 0.00000000000000000 0.00000000000000000 0.00000000000000000 1.00000000000000000 0.00000000000000000 0.00000000000000000 0.00000000000000000 -1.00000000000000000 
1 26.25000000000000000 23.62500000000000000 0.00000000000000000 1.00000000000000000 0.00000000000000000 -0.00000000000000000 0.00000000000000000 -1.00000000000000000 0.00000000000000000 0.00000000000000000 -0.00000000000000000 -1.00000000000000000 
1 -26.25000000000000000 23.62500000000000000 0.00000000000000000 0.00000000000000000 1.00000000000000000 0.00000000000000000 1.00000000000000000 0.00000000000000000 0.00000000000000000 0.00000000000000000 0.00000000000000000 -1.00000000000000000 
Triangulations 0

TShapes 54
Ve
0.000000212133034
-26.250000000000000 23.625000000000000 0.000000000000000
0 0

0101101
*
Ed
 0.000000100000000 1 1 0
1  1 0 0.000000000000000 9.100000000000000
2  1 1 0 0.000000000000000 9.100000000000000
2  2 2 0 0.000000000000000 9.100000000000000
0

0101000
+54 2 -54 4 *
Ve
0.000000212133034
-26.250000000000000 -23.625000000000000 0.000000000000000
0 0

0101101
*
Ed
 0.000000100000000 1 1 0
1  2 0 0.000000000000000 9.100000000000000
2  3 1 0 0.000000000000000 9.100000000000000
2  4 3 0 0.000000000000000 9.100000000000000
0

0101000
+52 2 -52 4 *
Ed
 0.000000100000000 1 1 0
1  3 0 0.000000000000000 47.250000000000000
2  5 1 7 0.000000000000000 47.250000000000000
2  6 1 8 0.000000000000000 47.250000000000000
2  7 4 9 0.000000000000000 47.250000000000000
2  8 5 12 0.000000000000000 47.250000000000000
0

0101000
+54 9 -52 9 *
Wi

0101100
+53 0 -51 0 -50 6 +50 13 *
Fa
0  0.000000100000000 1 0

0111000
+49 0 *
Ve
0.000000212133034
-16.800000000000001 -23.625000000000000 0.000000000000000
0 0

0101101
*
Ed
 0.000000100000000 1 1 0
1  4 0 0.000000000000000 9.100000000000000
2  9 3 0 0.000000000000000 9.100000000000000
2  10 6 0 0.000000000000000 9.100000000000000
2  11 7 14 0.000000000000000 9.100000000000000
0

0101000
+47 2 -47 4 *
Ed
 0.000000100000000 1 1 0
1  5 0 0.000000000000000 9.449999999999999
2  12 3 7 0.000000000000000 9.449999999999999
2  13 3 8 0.000000000000000 9.449999999999999
2  14 4 9 0.000000000000000 9.449999999999999
2  15 7 12 0.000000000000000 9.449999999999999
0

0101000
+52 9 -47 9 *
Wi

0101100
+51 0 -46 0 -45 6 +45 13 *
Fa
0  0.000000100000000 3 0

0111000
+44 0 *
Ve
0.000000100000000
-16.800000000000001 -3.675000000000001 0.000000000000000
0 0

0101101
*
Ed
 0.000000100000000 1 1 0
1  6 0 0.000000000000000 9.100000000000000
2  16 6 0 0.000000000000000 9.100000000000000
0

0101000
+42 2 -42 4 *
Ed
 0.000000100000000 1 1 0
1  7 0 0.000000000000000 19.949999999999999
2  17 6 7 0.000000000000000 19.949999999999999
2  18 6 8 0.000000000000000 19.949999999999999
2  19 4 9 0.000000000000000 19.949999999999999
0

0101000
+47 9 -42 9 *
Wi

0101100
+46 0 -41 0 -40 6 +40 13 *
Fa
0  0.000000100000000 6 0

0111000
+39 0 *
Ve
0.000000100000000
-7.820000000000000 6.824999999999999 0.000000000000000
0 0

0101101
*
Ed
 0.000000100000000 1 1 0
1  8 0 0.000000000000000 9.100000000000000
0

0101000
+37 2 -37 4 *
Ed
 0.000000100000000 1 1 0
1  9 0 0.000000000000000 13.816309203256852
2  20 4 9 0.000000000000000 13.816309203256852
0

0101000
+42 9 -37 9 *
Wi

0101100
+41 0 -36 0 -35 6 +35 13 *
Fa
0  0.000000100000000 8 0

0111000
+34 0 *
Ve
0.000000100000000
-0.050000000000001 6.824999999999999 0.000000000000000
0 0

0101101
*
Ed
 0.000000100000000 1 1 0
1  10 0 0.000000000000000 9.100000000000000
0

0101000
+32 2 -32 4 *
Ed
 0.000000100000000 1 1 0
1  11 0 0.000000000000000 7.770000000000000
2  21 4 9 0.000000000000000 7.770000000000000
0

0101000
+37 9 -32 9 *
Wi

0101100
+36 0 -31 0 -30 6 +30 13 *
Fa
0  0.000000100000000 9 0

0101000
+29 0 *
Ve
0.000000100000000
8.920000000000000 -3.675000000000001 0.000000000000000
0 0

0101101
*
Ed
 0.000000100000000 1 1 0
1  12 0 0.000000000000000 9.100000000000000
0

0101000
+27 2 -27 4 *
Ed
 0.000000100000000 1 1 0
1  13 0 0.000000000000000 13.809811729346640
2  22 4 9 0.000000000000000 13.809811729346640
0

0101000
+32 9 -27 9 *
Wi

0101100
+31 0 -26 0 -25 6 +25 13 *
Fa
0  0.000000100000000 10 0

0111000
+24 0 *
Ve
0.000000100000000
8.920000000000000 -16.274999999999999 0.000000000000000
0 0

0101101
*
Ed
 0.000000100000000 1 1 0
1  14 0 0.000000000000000 9.100000000000000
2  23 12 0 0.000000000000000 9.100000000000000
0

0101000
+22 2 -22 4 *
Ed
 0.000000100000000 1 1 0
1  15 0 0.000000000000000 12.599999999999998
2  24 4 9 0.000000000000000 12.599999999999998
0

0101000
+27 9 -22 9 *
Wi

0101100
+26 0 -21 0 -20 6 +20 13 *
Fa
0  0.000000100000000 11 0

0111000
+19 0 *
Ve
0.000000212133034
26.250000000000000 -16.274999999999999 0.000000000000000
0 0

0101101
*
Ed
 0.000000100000000 1 1 0
1  16 0 0.000000000000000 9.100000000000000
2  25 13 0 0.000000000000000 9.100000000000000
2  26 12 0 0.000000000000000 9.100000000000000
2  27 14 14 0.000000000000000 9.100000000000000
0

0101000
+17 2 -17 4 *
Ed
 0.000000100000000 1 1 0
1  17 0 0.000000000000000 17.329999999999998
2  28 12 7 0.000000000000000 17.329999999999998
2  29 12 8 0.000000000000000 17.329999999999998
2  30 4 9 0.000000000000000 17.329999999999998
0

0101000
+22 9 -17 9 *
Wi

0101100
+21 0 -16 0 -15 6 +15 13 *
Fa
0  0.000000100000000 12 0

0111000
+14 0 *
Ve
0.000000212133034
26.250000000000000 23.625000000000000 0.000000000000000
0 0

0101101
*
Ed
 0.000000100000000 1 1 0
1  18 0 0.000000000000000 9.100000000000000
2  31 13 0 0.000000000000000 9.100000000000000
2  32 2 0 0.000000000000000 9.100000000000000
0

0101000
+12 2 -12 4 *
Ed
 0.000000100000000 1 1 0
1  19 0 0.000000000000000 39.899999999999999
2  33 13 7 0.000000000000000 39.899999999999999
2  34 13 8 0.000000000000000 39.899999999999999
2  35 4 9 0.000000000000000 39.899999999999999
2  36 14 12 0.000000000000000 39.899999999999999
0

0101000
+17 9 -12 9 *
Wi

0101100
+16 0 -11 0 -10 6 +10 13 *
Fa
0  0.000000100000000 13 0

0111000
+9 0 *
Ed
 0.000000100000000 1 1 0
1  20 0 0.000000000000000 52.500000000000000
2  37 2 7 0.000000000000000 52.500000000000000
2  38 2 8 0.000000000000000 52.500000000000000
2  39 4 9 0.000000000000000 52.500000000000000
2  40 15 12 0.000000000000000 52.500000000000000
0

0101000
+12 9 -54 9 *
Wi

0101100
+11 0 -53 0 -7 6 +7 13 *
Fa
0  0.000000100000000 2 0

0111000
+6 0 *
Wi

0101100
+50 0 +45 0 +40 0 +35 0 +30 0 +25 0 +20 0 +15 0 +10 0 +7 0 
*
Fa
0  0.000000100000000 4 0

0111000
+4 5 *
Sh

0101100
+48 0 +43 0 +38 0 +33 0 +28 0 +23 0 +18 0 +13 0 +8 0 +5 0 
+3 2 -3 4 *
So

1100000
-2 0 *

+1 0 
