# Supplementary material for: Fabricating a Raman spectrometer using an optical pickup unit and pulsed power
Source: Sci Rep. 2020 Jul 16;10:11692. doi: 10.1038/s41598-020-68650-7 (PMC7366627; doi:10.1038/s41598-020-68650-7)
Supplement: Supplementary file 6 — Supplementary file6 (FCSTD 23 kb) [file 41598_2020_68650_MOESM6_ESM.fcstd › PartShape4.brp]

CASCADE Topology V1, (c) Matra-Datavision
Locations 1
1
1.000000000000000 0.000000000000000 0.000000000000000 0.000000000000000 
0.000000000000000 1.000000000000000 0.000000000000000 0.000000000000000 
0.000000000000000 0.000000000000000 1.000000000000000 0.000000000000000 
Curve2ds 0
Curves 12
1 -40.25000000000000711 38.37500000000000000 0.00000000000000000 0.00000000000000000 -1.00000000000000000 0.00000000000000000 
1 -40.25000000000000711 -41.62500000000000000 0.00000000000000000 1.00000000000000000 0.00000000000000000 0.00000000000000000 
1 -11.94000000000000838 -41.62500000000000000 0.00000000000000000 0.00000000000000000 1.00000000000000000 0.00000000000000000 
1 -11.94000000000000838 -23.62500000000000000 0.00000000000000000 -1.00000000000000000 0.00000000000000000 0.00000000000000000 
1 -26.25000000000000000 -23.62500000000000000 0.00000000000000000 0.00000000000000000 1.00000000000000000 0.00000000000000000 
1 -26.25000000000000000 23.62500000000000000 0.00000000000000000 1.00000000000000000 0.00000000000000000 0.00000000000000000 
1 26.25000000000000000 23.62500000000000000 0.00000000000000000 0.00000000000000000 -1.00000000000000000 0.00000000000000000 
1 26.25000000000000000 -23.62500000000000000 0.00000000000000000 -1.00000000000000000 0.00000000000000000 0.00000000000000000 
1 4.05999999999999872 -23.62500000000000000 0.00000000000000000 0.00000000000000000 -1.00000000000000000 0.00000000000000000 
1 4.05999999999999872 -41.62500000000000000 0.00000000000000000 1.00000000000000000 0.00000000000000000 0.00000000000000000 
1 39.74999999999999289 -41.62500000000000000 0.00000000000000000 0.00000000000000000 1.00000000000000000 0.00000000000000000 
1 39.74999999999999289 38.37500000000000000 0.00000000000000000 -1.00000000000000000 0.00000000000000000 0.00000000000000000 
Polygon3D 0
PolygonOnTriangulations 0
Surfaces 0
Triangulations 0

TShapes 25
Ve
0.000000100000000
-40.250000000000007 38.375000000000000 0.000000000000000
0 0

0101101
*
Ve
0.000000100000000
-40.250000000000007 -41.625000000000000 0.000000000000000
0 0

0101101
*
Ed
 0.000000100000000 1 1 0
1  1 0 0.000000000000000 80.000000000000000
0

0101000
+25 0 -24 0 *
Ve
0.000000100000000
-11.940000000000008 -41.625000000000000 0.000000000000000
0 0

0101101
*
Ed
 0.000000100000000 1 1 0
1  2 0 0.000000000000000 28.309999999999999
0

0101000
+24 0 -22 0 *
Ve
0.000000100000000
-11.940000000000008 -23.625000000000000 0.000000000000000
0 0

0101101
*
Ed
 0.000000100000000 1 1 0
1  3 0 0.000000000000000 18.000000000000000
0

0101000
+22 0 -20 0 *
Ve
0.000000100000000
-26.250000000000000 -23.625000000000000 0.000000000000000
0 0

0101101
*
Ed
 0.000000100000000 1 1 0
1  4 0 0.000000000000000 14.309999999999992
0

0101000
+20 0 -18 0 *
Ve
0.000000100000000
-26.250000000000000 23.625000000000000 0.000000000000000
0 0

0101101
*
Ed
 0.000000100000000 1 1 0
1  5 0 0.000000000000000 47.250000000000000
0

0101000
+18 0 -16 0 *
Ve
0.000000100000000
26.250000000000000 23.625000000000000 0.000000000000000
0 0

0101101
*
Ed
 0.000000100000000 1 1 0
1  6 0 0.000000000000000 52.500000000000000
0

0101000
+16 0 -14 0 *
Ve
0.000000100000000
26.250000000000000 -23.625000000000000 0.000000000000000
0 0

0101101
*
Ed
 0.000000100000000 1 1 0
1  7 0 0.000000000000000 47.250000000000000
0

0101000
+14 0 -12 0 *
Ve
0.000000100000000
4.059999999999999 -23.625000000000000 0.000000000000000
0 0

0101101
*
Ed
 0.000000100000000 1 1 0
1  8 0 0.000000000000000 22.190000000000001
0

0101000
+12 0 -10 0 *
Ve
0.000000100000000
4.059999999999999 -41.625000000000000 0.000000000000000
0 0

0101101
*
Ed
 0.000000100000000 1 1 0
1  9 0 0.000000000000000 18.000000000000000
0

0101000
+10 0 -8 0 *
Ve
0.000000100000004
39.750000000000000 -41.625000000000000 0.000000000000000
0 0

0101101
*
Ed
 0.000000100000000 1 1 0
1  10 0 0.000000000000000 35.689999999999998
0

0101000
+8 0 -6 0 *
Ve
0.000000100000000
39.749999999999993 38.375000000000000 0.000000000000000
0 0

0101101
*
Ed
 0.000000100000000 1 1 0
1  11 0 0.000000000000000 80.000000000000000
0

0101000
+6 0 -4 0 *
Ed
 0.000000100000000 1 1 0
1  12 0 0.000000000000000 80.000000000000000
0

0101000
+4 0 -25 0 *
Wi

1101100
+23 0 +21 0 +19 0 +17 0 +15 0 +13 0 +11 0 +9 0 +7 0 +5 0 
+3 0 +2 0 *

+1 1 
