# Supplementary material for: Fabricating a Raman spectrometer using an optical pickup unit and pulsed power
Source: Sci Rep. 2020 Jul 16;10:11692. doi: 10.1038/s41598-020-68650-7 (PMC7366627; doi:10.1038/s41598-020-68650-7)
Supplement: Supplementary file 6 — Supplementary file6 (FCSTD 23 kb) [file 41598_2020_68650_MOESM6_ESM.fcstd › PartShape5.brp]

CASCADE Topology V1, (c) Matra-Datavision
Locations 12
1
1.000000000000000 0.000000000000000 0.000000000000000 0.000000000000000 
0.000000000000000 1.000000000000000 0.000000000000000 0.000000000000000 
0.000000000000000 0.000000000000000 1.000000000000000 0.000000000000000 
2  1 -1 0
1
1.000000000000000 0.000000000000000 0.000000000000000 0.000000000000000 
0.000000000000000 1.000000000000000 0.000000000000000 0.000000000000000 
0.000000000000000 0.000000000000000 1.000000000000000 3.000000000000000 
2  1 -1 3 1 0
1
1.000000000000000 0.000000000000000 0.000000000000000 0.000000000000000 
0.000000000000000 1.000000000000000 0.000000000000000 0.000000000000000 
0.000000000000000 0.000000000000000 1.000000000000000 0.000000000000000 
2  5 1 1 -1 0
2  5 -1 0
2  5 1 1 -1 3 1 0
2  1 1 5 -1 0
2  3 -1 1 1 5 -1 0
1
1.000000000000000 0.000000000000000 0.000000000000000 0.000000000000000 
0.000000000000000 1.000000000000000 0.000000000000000 0.000000000000000 
0.000000000000000 0.000000000000000 1.000000000000000 0.000000000000000 
2  11 1 1 -1 3 -1 1 1 5 -1 0
Curve2ds 42
1 -40.06707736389684982 39.61759789875835480 0.00000000000000000 -1.00000000000000000 
1 0.00000000000000000 0.00000000000000000 0.00000000000000000 -1.00000000000000000 
1 -40.06707736389684982 -40.38240210124164520 1.00000000000000000 0.00000000000000000 
1 0.00000000000000000 -0.00000000000000000 0.00000000000000000 -1.00000000000000000 
1 18.00000000000000000 0.00000000000000000 0.00000000000000000 -1.00000000000000000 
1 -11.75707736389685110 -40.38240210124164520 0.00000000000000000 1.00000000000000000 
1 0.00000000000000000 0.00000000000000000 1.00000000000000000 0.00000000000000000 
1 0.00000000000000000 -3.00000000000000000 1.00000000000000000 0.00000000000000000 
1 0.00000000000000000 0.00000000000000000 0.00000000000000000 -1.00000000000000000 
1 14.30999999999999162 0.00000000000000000 0.00000000000000000 -1.00000000000000000 
1 0.00000000000000000 -0.00000000000000000 1.00000000000000000 0.00000000000000000 
1 0.00000000000000000 -3.00000000000000000 1.00000000000000000 0.00000000000000000 
1 -11.75707736389685110 -22.38240210124164520 -1.00000000000000000 0.00000000000000000 
1 47.25000000000000000 0.00000000000000000 0.00000000000000000 -1.00000000000000000 
1 0.00000000000000000 0.00000000000000000 0.00000000000000000 -1.00000000000000000 
1 0.00000000000000000 0.00000000000000000 1.00000000000000000 0.00000000000000000 
1 0.00000000000000000 -3.00000000000000000 1.00000000000000000 0.00000000000000000 
1 -26.06707736389684271 -22.38240210124164520 0.00000000000000000 1.00000000000000000 
1 47.25000000000000000 -3.00000000000000000 -1.00000000000000000 0.00000000000000000 
1 52.50000000000000000 0.00000000000000000 0.00000000000000000 -1.00000000000000000 
1 0.00000000000000000 0.00000000000000000 0.00000000000000000 -1.00000000000000000 
1 0.00000000000000000 0.00000000000000000 1.00000000000000000 0.00000000000000000 
1 0.00000000000000000 -3.00000000000000000 1.00000000000000000 0.00000000000000000 
1 -26.06707736389684271 24.86759789875835480 1.00000000000000000 0.00000000000000000 
1 52.50000000000000000 -3.00000000000000000 -1.00000000000000000 -0.00000000000000000 
1 47.25000000000000000 0.00000000000000000 0.00000000000000000 -1.00000000000000000 
1 0.00000000000000000 -0.00000000000000000 0.00000000000000000 -1.00000000000000000 
1 0.00000000000000000 0.00000000000000000 1.00000000000000000 0.00000000000000000 
1 0.00000000000000000 -3.00000000000000000 1.00000000000000000 0.00000000000000000 
1 26.43292263610315729 24.86759789875835480 0.00000000000000000 -1.00000000000000000 
1 22.19000000000000128 0.00000000000000000 0.00000000000000000 -1.00000000000000000 
1 0.00000000000000000 0.00000000000000000 0.00000000000000000 -1.00000000000000000 
1 26.43292263610315729 -22.38240210124164520 -1.00000000000000000 0.00000000000000000 
1 0.00000000000000000 -0.00000000000000000 1.00000000000000000 0.00000000000000000 
1 0.00000000000000000 -3.00000000000000000 1.00000000000000000 0.00000000000000000 
1 18.00000000000000000 0.00000000000000000 0.00000000000000000 -1.00000000000000000 
1 4.24292263610315512 -22.38240210124164520 0.00000000000000000 -1.00000000000000000 
1 0.00000000000000000 0.00000000000000000 1.00000000000000000 0.00000000000000000 
1 0.00000000000000000 -3.00000000000000000 1.00000000000000000 0.00000000000000000 
1 4.24292263610315512 -40.38240210124164520 1.00000000000000000 0.00000000000000000 
1 39.93292263610315018 -40.38240210124164520 0.00000000000000000 1.00000000000000000 
1 39.93292263610315018 39.61759789875835480 -1.00000000000000000 0.00000000000000000 
Curves 24
1 -40.25000000000000711 38.37500000000000000 0.00000000000000000 0.00000000000000000 0.00000000000000000 1.00000000000000000 
1 -40.25000000000000711 -41.62500000000000000 0.00000000000000000 0.00000000000000000 0.00000000000000000 1.00000000000000000 
1 -40.25000000000000711 38.37500000000000000 0.00000000000000000 0.00000000000000000 -1.00000000000000000 0.00000000000000000 
1 -11.94000000000000838 -41.62500000000000000 0.00000000000000000 0.00000000000000000 0.00000000000000000 1.00000000000000000 
1 -40.25000000000000711 -41.62500000000000000 0.00000000000000000 1.00000000000000000 0.00000000000000000 0.00000000000000000 
1 -11.94000000000000838 -23.62500000000000000 0.00000000000000000 0.00000000000000000 0.00000000000000000 1.00000000000000000 
1 -11.94000000000000838 -41.62500000000000000 0.00000000000000000 0.00000000000000000 1.00000000000000000 0.00000000000000000 
1 -26.25000000000000000 -23.62500000000000000 0.00000000000000000 0.00000000000000000 0.00000000000000000 1.00000000000000000 
1 -11.94000000000000838 -23.62500000000000000 0.00000000000000000 -1.00000000000000000 0.00000000000000000 0.00000000000000000 
1 -26.25000000000000000 23.62500000000000000 0.00000000000000000 0.00000000000000000 0.00000000000000000 1.00000000000000000 
1 -26.25000000000000000 -23.62500000000000000 0.00000000000000000 0.00000000000000000 1.00000000000000000 0.00000000000000000 
1 26.25000000000000000 23.62500000000000000 0.00000000000000000 0.00000000000000000 0.00000000000000000 1.00000000000000000 
1 -26.25000000000000000 23.62500000000000000 0.00000000000000000 1.00000000000000000 0.00000000000000000 0.00000000000000000 
1 26.25000000000000000 -23.62500000000000000 0.00000000000000000 0.00000000000000000 0.00000000000000000 1.00000000000000000 
1 26.25000000000000000 23.62500000000000000 0.00000000000000000 0.00000000000000000 -1.00000000000000000 0.00000000000000000 
1 4.05999999999999872 -23.62500000000000000 0.00000000000000000 0.00000000000000000 0.00000000000000000 1.00000000000000000 
1 26.25000000000000000 -23.62500000000000000 0.00000000000000000 -1.00000000000000000 0.00000000000000000 0.00000000000000000 
1 4.05999999999999872 -41.62500000000000000 0.00000000000000000 0.00000000000000000 0.00000000000000000 1.00000000000000000 
1 4.05999999999999872 -23.62500000000000000 0.00000000000000000 0.00000000000000000 -1.00000000000000000 0.00000000000000000 
1 39.75000000000000000 -41.62500000000000000 0.00000000000000000 0.00000000000000000 0.00000000000000000 1.00000000000000000 
1 4.05999999999999872 -41.62500000000000000 0.00000000000000000 1.00000000000000000 0.00000000000000000 0.00000000000000000 
1 39.74999999999999289 38.37500000000000000 0.00000000000000000 0.00000000000000000 0.00000000000000000 1.00000000000000000 
1 39.74999999999999289 -41.62500000000000000 0.00000000000000000 0.00000000000000000 1.00000000000000000 0.00000000000000000 
1 39.74999999999999289 38.37500000000000000 0.00000000000000000 -1.00000000000000000 0.00000000000000000 0.00000000000000000 
Polygon3D 0
PolygonOnTriangulations 0
Surfaces 15
1 -40.25000000000000711 38.37500000000000000 0.00000000000000000 1.00000000000000000 0.00000000000000000 -0.00000000000000000 0.00000000000000000 -1.00000000000000000 0.00000000000000000 0.00000000000000000 -0.00000000000000000 -1.00000000000000000 
1 -0.18292263610315659 -1.24259789875835525 0.00000000000000000 0.00000000000000000 0.00000000000000000 1.00000000000000000 1.00000000000000000 0.00000000000000000 -0.00000000000000000 -0.00000000000000000 1.00000000000000000 0.00000000000000000 
1 -40.25000000000000711 -41.62500000000000000 0.00000000000000000 0.00000000000000000 1.00000000000000000 0.00000000000000000 1.00000000000000000 0.00000000000000000 0.00000000000000000 0.00000000000000000 0.00000000000000000 -1.00000000000000000 
1 -11.94000000000000838 -41.62500000000000000 0.00000000000000000 -1.00000000000000000 0.00000000000000000 0.00000000000000000 0.00000000000000000 1.00000000000000000 0.00000000000000000 0.00000000000000000 0.00000000000000000 -1.00000000000000000 
1 -11.94000000000000838 -23.62500000000000000 0.00000000000000000 0.00000000000000000 -1.00000000000000000 0.00000000000000000 -1.00000000000000000 0.00000000000000000 0.00000000000000000 -0.00000000000000000 -0.00000000000000000 -1.00000000000000000 
1 -26.25000000000000000 -23.62500000000000000 0.00000000000000000 -1.00000000000000000 0.00000000000000000 0.00000000000000000 0.00000000000000000 1.00000000000000000 0.00000000000000000 0.00000000000000000 0.00000000000000000 -1.00000000000000000 
1 -26.25000000000000000 23.62500000000000000 0.00000000000000000 0.00000000000000000 1.00000000000000000 0.00000000000000000 1.00000000000000000 0.00000000000000000 0.00000000000000000 0.00000000000000000 0.00000000000000000 -1.00000000000000000 
1 -26.25000000000000000 23.62500000000000000 0.00000000000000000 1.00000000000000000 0.00000000000000000 -0.00000000000000000 0.00000000000000000 -1.00000000000000000 0.00000000000000000 0.00000000000000000 -0.00000000000000000 -1.00000000000000000 
1 26.25000000000000000 23.62500000000000000 0.00000000000000000 1.00000000000000000 0.00000000000000000 -0.00000000000000000 0.00000000000000000 -1.00000000000000000 0.00000000000000000 0.00000000000000000 -0.00000000000000000 -1.00000000000000000 
1 26.25000000000000000 23.62500000000000000 0.00000000000000000 0.00000000000000000 -1.00000000000000000 0.00000000000000000 -1.00000000000000000 0.00000000000000000 0.00000000000000000 -0.00000000000000000 -0.00000000000000000 -1.00000000000000000 
1 26.25000000000000000 -23.62500000000000000 0.00000000000000000 0.00000000000000000 -1.00000000000000000 0.00000000000000000 -1.00000000000000000 0.00000000000000000 0.00000000000000000 -0.00000000000000000 -0.00000000000000000 -1.00000000000000000 
1 4.05999999999999872 -23.62500000000000000 0.00000000000000000 1.00000000000000000 0.00000000000000000 -0.00000000000000000 0.00000000000000000 -1.00000000000000000 0.00000000000000000 0.00000000000000000 -0.00000000000000000 -1.00000000000000000 
1 4.05999999999999872 -41.62500000000000000 0.00000000000000000 0.00000000000000000 1.00000000000000000 0.00000000000000000 1.00000000000000000 0.00000000000000000 0.00000000000000000 0.00000000000000000 0.00000000000000000 -1.00000000000000000 
1 39.74999999999999289 -41.62500000000000000 0.00000000000000000 -1.00000000000000000 0.00000000000000000 0.00000000000000000 0.00000000000000000 1.00000000000000000 0.00000000000000000 0.00000000000000000 0.00000000000000000 -1.00000000000000000 
1 39.74999999999999289 38.37500000000000000 0.00000000000000000 0.00000000000000000 -1.00000000000000000 0.00000000000000000 -1.00000000000000000 0.00000000000000000 0.00000000000000000 -0.00000000000000000 -0.00000000000000000 -1.00000000000000000 
Triangulations 0

TShapes 64
Ve
0.000000100000000
-40.250000000000007 38.375000000000000 0.000000000000000
0 0

0101101
*
Ed
 0.000000100000000 1 1 0
1  1 0 0.000000000000000 3.000000000000000
0

0101000
+64 2 -64 4 *
Ve
0.000000100000000
-40.250000000000007 -41.625000000000000 0.000000000000000
0 0

0101101
*
Ed
 0.000000100000000 1 1 0
1  2 0 0.000000000000000 3.000000000000000
0

0101000
+62 2 -62 4 *
Ed
 0.000000100000000 1 1 0
1  3 0 0.000000000000000 80.000000000000000
2  1 2 7 0.000000000000000 80.000000000000000
0

0101000
+64 7 -62 7 *
Wi

0101100
+63 0 -61 0 -60 6 +60 8 *
Fa
0  0.000000100000000 1 0

0101000
+59 0 *
Ve
0.000000100000000
-11.940000000000008 -41.625000000000000 0.000000000000000
0 0

0101101
*
Ed
 0.000000100000000 1 1 0
1  4 0 0.000000000000000 3.000000000000000
2  2 4 0 0.000000000000000 3.000000000000000
0

0101000
+57 2 -57 4 *
Ed
 0.000000100000000 1 1 0
1  5 0 0.000000000000000 28.309999999999999
2  3 2 7 0.000000000000000 28.309999999999999
0

0101000
+62 7 -57 7 *
Wi

0101100
+61 0 -56 0 -55 6 +55 8 *
Fa
0  0.000000100000000 3 0

0101000
+54 0 *
Ve
0.000000100000000
-11.940000000000008 -23.625000000000000 0.000000000000000
0 0

0101101
*
Ed
 0.000000100000000 1 1 0
1  6 0 0.000000000000000 3.000000000000000
2  4 5 0 0.000000000000000 3.000000000000000
2  5 4 0 0.000000000000000 3.000000000000000
0

0101000
+52 2 -52 4 *
Ed
 0.000000100000000 1 1 0
1  7 0 0.000000000000000 18.000000000000000
2  6 2 7 0.000000000000000 18.000000000000000
2  7 4 9 0.000000000000000 18.000000000000000
2  8 4 10 0.000000000000000 18.000000000000000
0

0101000
+57 7 -52 7 *
Wi

0101100
+56 0 -51 0 -50 6 +50 8 *
Fa
0  0.000000100000000 4 0

0101000
+49 0 *
Ve
0.000000212133034
-26.250000000000000 -23.625000000000000 0.000000000000000
0 0

0101101
*
Ed
 0.000000100000000 1 1 0
1  8 0 0.000000000000000 3.000000000000000
2  9 6 0 0.000000000000000 3.000000000000000
2  10 5 0 0.000000000000000 3.000000000000000
0

0101000
+47 2 -47 4 *
Ed
 0.000000100000000 1 1 0
1  9 0 0.000000000000000 14.309999999999992
2  11 5 9 0.000000000000000 14.309999999999992
2  12 5 10 0.000000000000000 14.309999999999992
2  13 2 7 0.000000000000000 14.309999999999992
0

0101000
+52 7 -47 7 *
Wi

0101100
+51 0 -46 0 -45 6 +45 8 *
Fa
0  0.000000100000000 5 0

0111000
+44 0 *
Ve
0.000000212133034
-26.250000000000000 23.625000000000000 0.000000000000000
0 0

0101101
*
Ed
 0.000000100000000 1 1 0
1  10 0 0.000000000000000 3.000000000000000
2  14 6 0 0.000000000000000 3.000000000000000
2  15 7 0 0.000000000000000 3.000000000000000
0

0101000
+42 2 -42 4 *
Ed
 0.000000100000000 1 1 0
1  11 0 0.000000000000000 47.250000000000000
2  16 6 9 0.000000000000000 47.250000000000000
2  17 6 10 0.000000000000000 47.250000000000000
2  18 2 7 0.000000000000000 47.250000000000000
2  19 8 12 0.000000000000000 47.250000000000000
0

0101000
+47 7 -42 7 *
Wi

0101100
+46 0 -41 0 -40 6 +40 8 *
Fa
0  0.000000100000000 6 0

0111000
+39 0 *
Ve
0.000000212133034
26.250000000000000 23.625000000000000 0.000000000000000
0 0

0101101
*
Ed
 0.000000100000000 1 1 0
1  12 0 0.000000000000000 3.000000000000000
2  20 7 0 0.000000000000000 3.000000000000000
2  21 9 0 0.000000000000000 3.000000000000000
0

0101000
+37 2 -37 4 *
Ed
 0.000000100000000 1 1 0
1  13 0 0.000000000000000 52.500000000000000
2  22 7 9 0.000000000000000 52.500000000000000
2  23 7 10 0.000000000000000 52.500000000000000
2  24 2 7 0.000000000000000 52.500000000000000
2  25 10 12 0.000000000000000 52.500000000000000
0

0101000
+42 7 -37 7 *
Wi

0101100
+41 0 -36 0 -35 6 +35 8 *
Fa
0  0.000000100000000 7 0

0111000
+34 0 *
Ve
0.000000100000000
26.250000000000000 -23.625000000000000 0.000000000000000
0 0

0101101
*
Ed
 0.000000100000000 1 1 0
1  14 0 0.000000000000000 3.000000000000000
2  26 9 0 0.000000000000000 3.000000000000000
2  27 11 0 0.000000000000000 3.000000000000000
0

0101000
+32 2 -32 4 *
Ed
 0.000000100000000 1 1 0
1  15 0 0.000000000000000 47.250000000000000
2  28 9 9 0.000000000000000 47.250000000000000
2  29 9 10 0.000000000000000 47.250000000000000
2  30 2 7 0.000000000000000 47.250000000000000
0

0101000
+37 7 -32 7 *
Wi

0101100
+36 0 -31 0 -30 6 +30 8 *
Fa
0  0.000000100000000 9 0

0111000
+29 0 *
Ve
0.000000100000000
4.059999999999999 -23.625000000000000 0.000000000000000
0 0

0101101
*
Ed
 0.000000100000000 1 1 0
1  16 0 0.000000000000000 3.000000000000000
2  31 11 0 0.000000000000000 3.000000000000000
2  32 12 0 0.000000000000000 3.000000000000000
0

0101000
+27 2 -27 4 *
Ed
 0.000000100000000 1 1 0
1  17 0 0.000000000000000 22.190000000000001
2  33 2 7 0.000000000000000 22.190000000000001
2  34 11 9 0.000000000000000 22.190000000000001
2  35 11 10 0.000000000000000 22.190000000000001
0

0101000
+32 7 -27 7 *
Wi

0101100
+31 0 -26 0 -25 6 +25 8 *
Fa
0  0.000000100000000 11 0

0101000
+24 0 *
Ve
0.000000100000000
4.059999999999999 -41.625000000000000 0.000000000000000
0 0

0101101
*
Ed
 0.000000100000000 1 1 0
1  18 0 0.000000000000000 3.000000000000000
2  36 12 0 0.000000000000000 3.000000000000000
0

0101000
+22 2 -22 4 *
Ed
 0.000000100000000 1 1 0
1  19 0 0.000000000000000 18.000000000000000
2  37 2 7 0.000000000000000 18.000000000000000
2  38 12 9 0.000000000000000 18.000000000000000
2  39 12 10 0.000000000000000 18.000000000000000
0

0101000
+27 7 -22 7 *
Wi

0101100
+26 0 -21 0 -20 6 +20 8 *
Fa
0  0.000000100000000 12 0

0101000
+19 0 *
Ve
0.000000100000004
39.750000000000000 -41.625000000000000 0.000000000000000
0 0

0101101
*
Ed
 0.000000100000004 1 1 0
1  20 0 0.000000000000000 3.000000000000000
0

0101000
+17 2 -17 4 *
Ed
 0.000000100000000 1 1 0
1  21 0 0.000000000000000 35.689999999999998
2  40 2 7 0.000000000000000 35.689999999999998
0

0101000
+22 7 -17 7 *
Wi

0101100
+21 0 -16 0 -15 6 +15 8 *
Fa
0  0.000000100000000 13 0

0101000
+14 0 *
Ve
0.000000100000000
39.749999999999993 38.375000000000000 0.000000000000000
0 0

0101101
*
Ed
 0.000000100000000 1 1 0
1  22 0 0.000000000000000 3.000000000000000
0

0101000
+12 2 -12 4 *
Ed
 0.000000100000000 1 1 0
1  23 0 0.000000000000000 80.000000000000000
2  41 2 7 0.000000000000000 80.000000000000000
0

0101000
+17 7 -12 7 *
Wi

0101100
+16 0 -11 0 -10 6 +10 8 *
Fa
0  0.000000100000000 14 0

0101000
+9 0 *
Ed
 0.000000100000000 1 1 0
1  24 0 0.000000000000000 80.000000000000000
2  42 2 7 0.000000000000000 80.000000000000000
0

0101000
+12 7 -64 7 *
Wi

0101100
+11 0 -63 0 -7 6 +7 8 *
Fa
0  0.000000100000000 15 0

0101000
+6 0 *
Wi

0101100
+60 0 +55 0 +50 0 +45 0 +40 0 +35 0 +30 0 +25 0 +20 0 +15 0 
+10 0 +7 0 *
Fa
0  0.000000100000000 2 0

0111000
+4 5 *
Sh

0101100
+58 0 +53 0 +48 0 +43 0 +38 0 +33 0 +28 0 +23 0 +18 0 +13 0 
+8 0 +5 0 +3 2 -3 4 *
So

1100000
-2 0 *

+1 0 
