# Supplementary material for: Fabricating a Raman spectrometer using an optical pickup unit and pulsed power
Source: Sci Rep. 2020 Jul 16;10:11692. doi: 10.1038/s41598-020-68650-7 (PMC7366627; doi:10.1038/s41598-020-68650-7)
Supplement: Supplementary file 6 — Supplementary file6 (FCSTD 23 kb) [file 41598_2020_68650_MOESM6_ESM.fcstd › PartShape6.brp]

CASCADE Topology V1, (c) Matra-Datavision
Locations 35
1
1.000000000000000 0.000000000000000 0.000000000000000 0.000000000000000 
0.000000000000000 1.000000000000000 0.000000000000000 0.000000000000000 
0.000000000000000 0.000000000000000 1.000000000000000 0.000000000000000 
1
1.000000000000000 0.000000000000000 0.000000000000000 0.000000000000000 
0.000000000000000 1.000000000000000 0.000000000000000 0.000000000000000 
0.000000000000000 0.000000000000000 1.000000000000000 0.000000000000000 
1
1.000000000000000 0.000000000000000 0.000000000000000 0.000000000000000 
0.000000000000000 1.000000000000000 0.000000000000000 0.000000000000000 
0.000000000000000 0.000000000000000 1.000000000000000 0.000000000000000 
2  2 1 3 -1 0
1
1.000000000000000 0.000000000000000 0.000000000000000 0.000000000000000 
0.000000000000000 1.000000000000000 0.000000000000000 0.000000000000000 
0.000000000000000 0.000000000000000 1.000000000000000 0.000000000000000 
1
1.000000000000000 0.000000000000000 0.000000000000000 0.000000000000000 
0.000000000000000 1.000000000000000 0.000000000000000 0.000000000000000 
0.000000000000000 0.000000000000000 1.000000000000000 3.000000000000000 
2  5 1 3 -1 6 1 0
2  3 1 5 -1 0
2  6 -1 3 1 5 -1 0
2  5 -1 0
2  2 1 3 -1 6 -1 3 1 5 -1 0
2  3 -1 6 1 3 1 2 -1 0
1
1.000000000000000 0.000000000000000 0.000000000000000 0.000000000000000 
0.000000000000000 1.000000000000000 0.000000000000000 0.000000000000000 
0.000000000000000 0.000000000000000 1.000000000000000 0.000000000000000 
1
1.000000000000000 0.000000000000000 0.000000000000000 0.000000000000000 
0.000000000000000 1.000000000000000 0.000000000000000 0.000000000000000 
0.000000000000000 0.000000000000000 1.000000000000000 9.100000000000000 
2  13 -1 14 1 0
1
1.000000000000000 0.000000000000000 0.000000000000000 0.000000000000000 
0.000000000000000 1.000000000000000 0.000000000000000 0.000000000000000 
0.000000000000000 0.000000000000000 1.000000000000000 0.000000000000000 
2  16 1 13 -1 14 1 2 1 3 -1 0
2  13 1 16 -1 0
2  14 -1 13 1 16 -1 0
2  16 -1 0
1
1.000000000000000 0.000000000000000 0.000000000000000 0.000000000000000 
0.000000000000000 1.000000000000000 0.000000000000000 0.000000000000000 
0.000000000000000 0.000000000000000 1.000000000000000 0.000000000000000 
2  21 1 2 -1 14 -1 13 1 16 -1 0
2  3 -1 6 1 0
2  21 1 2 -1 0
2  3 1 2 -1 0
2  13 -1 14 1 2 1 3 -1 0
2  3 -1 0
2  5 1 3 -1 0
2  13 -1 2 1 5 -1 0
2  13 -1 0
2  16 1 13 -1 2 1 3 -1 0
2  16 1 13 -1 0
2  16 1 13 -1 14 1 0
2  3 1 2 -1 13 1 16 -1 0
2  13 -1 2 1 3 -1 0
Curve2ds 82
1 0.00000000000000000 0.00000000000000000 1.00000000000000000 0.00000000000000000 
1 0.00000000000000000 -3.00000000000000000 1.00000000000000000 0.00000000000000000 
1 -26.06707736389684271 -22.38240210124164520 0.00000000000000000 1.00000000000000000 
1 47.25000000000000000 -3.00000000000000000 -1.00000000000000000 0.00000000000000000 
1 47.25000000000000000 0.00000000000000000 0.00000000000000000 -1.00000000000000000 
1 0.00000000000000000 0.00000000000000000 0.00000000000000000 -1.00000000000000000 
1 0.00000000000000000 0.00000000000000000 1.00000000000000000 0.00000000000000000 
1 0.00000000000000000 -9.09999999999999964 1.00000000000000000 0.00000000000000000 
1 -24.31389874759073066 21.14956910644200860 0.00000000000000000 -1.00000000000000000 
1 47.25000000000000000 -9.09999999999999964 -1.00000000000000000 0.00000000000000000 
1 0.00000000000000000 0.00000000000000000 0.00000000000000000 -1.00000000000000000 
1 52.50000000000000000 0.00000000000000000 0.00000000000000000 -1.00000000000000000 
1 -40.06707736389684982 39.61759789875835480 0.00000000000000000 -1.00000000000000000 
1 -40.06707736389684982 -40.38240210124164520 1.00000000000000000 0.00000000000000000 
1 -11.75707736389685110 -40.38240210124164520 0.00000000000000000 1.00000000000000000 
1 0.00000000000000000 0.00000000000000000 1.00000000000000000 0.00000000000000000 
1 0.00000000000000000 -3.00000000000000000 1.00000000000000000 0.00000000000000000 
1 0.00000000000000000 -0.00000000000000000 1.00000000000000000 0.00000000000000000 
1 0.00000000000000000 -3.00000000000000000 1.00000000000000000 0.00000000000000000 
1 -11.75707736389685110 -22.38240210124164520 -1.00000000000000000 0.00000000000000000 
1 14.30999999999999162 -3.00000000000000000 -1.00000000000000000 0.00000000000000000 
1 0.00000000000000000 0.00000000000000000 1.00000000000000000 0.00000000000000000 
1 0.00000000000000000 -3.00000000000000000 1.00000000000000000 0.00000000000000000 
1 -26.06707736389684271 24.86759789875835480 1.00000000000000000 0.00000000000000000 
1 52.50000000000000000 -3.00000000000000000 -1.00000000000000000 -0.00000000000000000 
1 0.00000000000000000 0.00000000000000000 1.00000000000000000 0.00000000000000000 
1 0.00000000000000000 -3.00000000000000000 1.00000000000000000 0.00000000000000000 
1 26.43292263610315729 24.86759789875835480 0.00000000000000000 -1.00000000000000000 
1 39.89999999999999858 -3.00000000000000000 -1.00000000000000000 0.00000000000000000 
1 26.43292263610315729 -22.38240210124164520 -1.00000000000000000 0.00000000000000000 
1 0.00000000000000000 -0.00000000000000000 1.00000000000000000 0.00000000000000000 
1 0.00000000000000000 -3.00000000000000000 1.00000000000000000 0.00000000000000000 
1 4.24292263610315512 -22.38240210124164520 0.00000000000000000 -1.00000000000000000 
1 0.00000000000000000 0.00000000000000000 1.00000000000000000 0.00000000000000000 
1 0.00000000000000000 -3.00000000000000000 1.00000000000000000 0.00000000000000000 
1 4.24292263610315512 -40.38240210124164520 1.00000000000000000 0.00000000000000000 
1 39.93292263610315018 -40.38240210124164520 0.00000000000000000 1.00000000000000000 
1 39.93292263610315018 39.61759789875835480 -1.00000000000000000 0.00000000000000000 
1 9.44999999999999929 0.00000000000000000 0.00000000000000000 -1.00000000000000000 
1 0.00000000000000000 0.00000000000000000 0.00000000000000000 -1.00000000000000000 
1 4.85999999999999233 0.00000000000000000 0.00000000000000000 -1.00000000000000000 
1 0.00000000000000000 0.00000000000000000 1.00000000000000000 0.00000000000000000 
1 0.00000000000000000 -9.09999999999999964 1.00000000000000000 0.00000000000000000 
1 -24.31389874759073066 -26.10043089355799140 1.00000000000000000 0.00000000000000000 
1 14.30999999999999162 -9.09999999999999964 -1.00000000000000000 -0.00000000000000000 
1 0.00000000000000000 0.00000000000000000 1.00000000000000000 0.00000000000000000 
1 0.00000000000000000 -9.09999999999999964 1.00000000000000000 0.00000000000000000 
1 -14.86389874759073315 -26.10043089355799140 0.00000000000000000 1.00000000000000000 
1 -14.86389874759073315 -6.15043089355799211 0.64995650197834232 0.75997141099917520 
1 -5.88389874759073273 4.34956910644200789 1.00000000000000000 0.00000000000000000 
1 1.88610125240926707 4.34956910644200789 0.64953818167833810 -0.76032897520875686 
1 10.85610125240926749 -6.15043089355799211 0.00000000000000000 -1.00000000000000000 
1 0.00000000000000000 0.00000000000000000 1.00000000000000000 0.00000000000000000 
1 0.00000000000000000 -9.09999999999999964 1.00000000000000000 0.00000000000000000 
1 10.85610125240926749 -18.75043089355798998 1.00000000000000000 0.00000000000000000 
1 0.00000000000000000 0.00000000000000000 1.00000000000000000 0.00000000000000000 
1 0.00000000000000000 -9.09999999999999964 1.00000000000000000 0.00000000000000000 
1 28.18610125240926934 -18.75043089355798998 0.00000000000000000 1.00000000000000000 
1 39.89999999999999858 -9.09999999999999964 -1.00000000000000000 0.00000000000000000 
1 0.00000000000000000 -0.00000000000000000 1.00000000000000000 0.00000000000000000 
1 0.00000000000000000 -9.09999999999999964 1.00000000000000000 0.00000000000000000 
1 28.18610125240926934 21.14956910644200860 -1.00000000000000000 0.00000000000000000 
1 52.50000000000000000 -9.09999999999999964 -1.00000000000000000 0.00000000000000000 
1 39.89999999999999858 0.00000000000000000 0.00000000000000000 -1.00000000000000000 
1 0.00000000000000000 -0.00000000000000000 0.00000000000000000 -1.00000000000000000 
1 0.00000000000000000 0.00000000000000000 0.00000000000000000 -1.00000000000000000 
1 0.00000000000000000 -0.00000000000000000 0.00000000000000000 -1.00000000000000000 
1 18.00000000000000000 0.00000000000000000 0.00000000000000000 -1.00000000000000000 
1 4.85999999999999233 0.00000000000000000 0.00000000000000000 -1.00000000000000000 
1 0.00000000000000000 0.00000000000000000 0.00000000000000000 -1.00000000000000000 
1 17.32999999999999829 0.00000000000000000 0.00000000000000000 -1.00000000000000000 
1 39.89999999999999858 0.00000000000000000 0.00000000000000000 -1.00000000000000000 
1 47.25000000000000000 0.00000000000000000 0.00000000000000000 -1.00000000000000000 
1 0.00000000000000000 -0.00000000000000000 0.00000000000000000 -1.00000000000000000 
1 39.89999999999999858 0.00000000000000000 0.00000000000000000 -1.00000000000000000 
1 22.19000000000000128 0.00000000000000000 0.00000000000000000 -1.00000000000000000 
1 0.00000000000000000 0.00000000000000000 0.00000000000000000 -1.00000000000000000 
1 18.00000000000000000 0.00000000000000000 0.00000000000000000 -1.00000000000000000 
1 19.94999999999999929 0.00000000000000000 0.00000000000000000 -1.00000000000000000 
1 0.00000000000000000 0.00000000000000000 0.00000000000000000 -1.00000000000000000 
1 14.30999999999999162 0.00000000000000000 -1.00000000000000000 -0.00000000000000000 
1 39.89999999999999858 0.00000000000000000 -1.00000000000000000 0.00000000000000000 
Curves 41
1 -26.25000000000000000 -23.62500000000000000 0.00000000000000000 0.00000000000000000 1.00000000000000000 0.00000000000000000 
1 -26.25000000000000000 -23.62500000000000000 0.00000000000000000 0.00000000000000000 0.00000000000000000 1.00000000000000000 
1 -26.25000000000000000 23.62500000000000000 0.00000000000000000 0.00000000000000000 -1.00000000000000000 0.00000000000000000 
1 -26.25000000000000000 23.62500000000000000 0.00000000000000000 0.00000000000000000 0.00000000000000000 1.00000000000000000 
1 -40.25000000000000711 38.37500000000000000 0.00000000000000000 0.00000000000000000 -1.00000000000000000 0.00000000000000000 
1 -40.25000000000000711 -41.62500000000000000 0.00000000000000000 1.00000000000000000 0.00000000000000000 0.00000000000000000 
1 -11.94000000000000838 -41.62500000000000000 0.00000000000000000 0.00000000000000000 1.00000000000000000 0.00000000000000000 
1 -11.94000000000000838 -23.62500000000000000 0.00000000000000000 -1.00000000000000000 0.00000000000000000 0.00000000000000000 
1 -26.25000000000000000 23.62500000000000000 0.00000000000000000 1.00000000000000000 0.00000000000000000 0.00000000000000000 
1 26.25000000000000000 23.62500000000000000 0.00000000000000000 0.00000000000000000 -1.00000000000000000 0.00000000000000000 
1 26.25000000000000000 -23.62500000000000000 0.00000000000000000 -1.00000000000000000 0.00000000000000000 0.00000000000000000 
1 4.05999999999999872 -23.62500000000000000 0.00000000000000000 0.00000000000000000 -1.00000000000000000 0.00000000000000000 
1 4.05999999999999872 -41.62500000000000000 0.00000000000000000 1.00000000000000000 0.00000000000000000 0.00000000000000000 
1 39.74999999999999289 -41.62500000000000000 0.00000000000000000 0.00000000000000000 1.00000000000000000 0.00000000000000000 
1 39.74999999999999289 38.37500000000000000 0.00000000000000000 -1.00000000000000000 0.00000000000000000 0.00000000000000000 
1 -16.80000000000000071 -23.62500000000000000 0.00000000000000000 0.00000000000000000 0.00000000000000000 1.00000000000000000 
1 -26.25000000000000000 -23.62500000000000000 0.00000000000000000 1.00000000000000000 0.00000000000000000 0.00000000000000000 
1 -16.80000000000000071 -23.62500000000000000 0.00000000000000000 0.00000000000000000 1.00000000000000000 0.00000000000000000 
1 -16.80000000000000071 -3.67500000000000071 0.00000000000000000 0.64995650197834232 0.75997141099917520 0.00000000000000000 
1 -7.82000000000000028 6.82499999999999929 0.00000000000000000 1.00000000000000000 0.00000000000000000 0.00000000000000000 
1 -0.05000000000000071 6.82499999999999929 0.00000000000000000 0.64953818167833799 -0.76032897520875675 0.00000000000000000 
1 8.91999999999999993 -3.67500000000000071 0.00000000000000000 0.00000000000000000 -1.00000000000000000 0.00000000000000000 
1 8.91999999999999993 -16.27499999999999858 0.00000000000000000 1.00000000000000000 0.00000000000000000 0.00000000000000000 
1 26.25000000000000000 -16.27499999999999858 0.00000000000000000 0.00000000000000000 1.00000000000000000 0.00000000000000000 
1 26.25000000000000000 23.62500000000000000 0.00000000000000000 -1.00000000000000000 0.00000000000000000 0.00000000000000000 
1 26.25000000000000000 23.62500000000000000 0.00000000000000000 0.00000000000000000 0.00000000000000000 1.00000000000000000 
1 -40.25000000000000711 38.37500000000000000 0.00000000000000000 0.00000000000000000 0.00000000000000000 1.00000000000000000 
1 -40.25000000000000711 -41.62500000000000000 0.00000000000000000 0.00000000000000000 0.00000000000000000 1.00000000000000000 
1 -11.94000000000000838 -41.62500000000000000 0.00000000000000000 0.00000000000000000 0.00000000000000000 1.00000000000000000 
1 -11.94000000000000838 -23.62500000000000000 0.00000000000000000 0.00000000000000000 0.00000000000000000 1.00000000000000000 
1 26.25000000000000000 -16.27499999999999858 0.00000000000000000 0.00000000000000000 0.00000000000000000 1.00000000000000000 
1 26.25000000000000000 -23.62500000000000000 0.00000000000000000 0.00000000000000000 0.00000000000000000 1.00000000000000000 
1 4.05999999999999872 -23.62500000000000000 0.00000000000000000 0.00000000000000000 0.00000000000000000 1.00000000000000000 
1 4.05999999999999872 -41.62500000000000000 0.00000000000000000 0.00000000000000000 0.00000000000000000 1.00000000000000000 
1 39.75000000000000000 -41.62500000000000000 0.00000000000000000 0.00000000000000000 0.00000000000000000 1.00000000000000000 
1 39.74999999999999289 38.37500000000000000 0.00000000000000000 0.00000000000000000 0.00000000000000000 1.00000000000000000 
1 -16.80000000000000071 -3.67500000000000071 0.00000000000000000 0.00000000000000000 0.00000000000000000 1.00000000000000000 
1 -7.82000000000000028 6.82499999999999929 0.00000000000000000 0.00000000000000000 0.00000000000000000 1.00000000000000000 
1 -0.05000000000000071 6.82499999999999929 0.00000000000000000 0.00000000000000000 0.00000000000000000 1.00000000000000000 
1 8.91999999999999993 -3.67500000000000071 0.00000000000000000 0.00000000000000000 0.00000000000000000 1.00000000000000000 
1 8.91999999999999993 -16.27499999999999858 0.00000000000000000 0.00000000000000000 0.00000000000000000 1.00000000000000000 
Polygon3D 0
PolygonOnTriangulations 0
Surfaces 28
1 -26.25000000000000000 23.62500000000000000 0.00000000000000000 1.00000000000000000 0.00000000000000000 -0.00000000000000000 0.00000000000000000 -1.00000000000000000 0.00000000000000000 0.00000000000000000 -0.00000000000000000 -1.00000000000000000 
1 -26.25000000000000000 -23.62500000000000000 0.00000000000000000 -1.00000000000000000 0.00000000000000000 0.00000000000000000 0.00000000000000000 1.00000000000000000 0.00000000000000000 0.00000000000000000 0.00000000000000000 -1.00000000000000000 
1 -0.18292263610315659 -1.24259789875835525 0.00000000000000000 0.00000000000000000 0.00000000000000000 1.00000000000000000 1.00000000000000000 0.00000000000000000 -0.00000000000000000 -0.00000000000000000 1.00000000000000000 0.00000000000000000 
1 -26.25000000000000000 -23.62500000000000000 0.00000000000000000 0.00000000000000000 1.00000000000000000 0.00000000000000000 1.00000000000000000 0.00000000000000000 0.00000000000000000 0.00000000000000000 0.00000000000000000 -1.00000000000000000 
1 -1.93610125240926778 2.47543089355799140 0.00000000000000000 0.00000000000000000 0.00000000000000000 1.00000000000000000 1.00000000000000000 0.00000000000000000 -0.00000000000000000 -0.00000000000000000 1.00000000000000000 0.00000000000000000 
1 -26.25000000000000000 -23.62500000000000000 0.00000000000000000 -1.00000000000000000 0.00000000000000000 0.00000000000000000 0.00000000000000000 1.00000000000000000 0.00000000000000000 0.00000000000000000 0.00000000000000000 -1.00000000000000000 
1 26.25000000000000000 23.62500000000000000 0.00000000000000000 0.00000000000000000 -1.00000000000000000 0.00000000000000000 -1.00000000000000000 0.00000000000000000 0.00000000000000000 -0.00000000000000000 -0.00000000000000000 -1.00000000000000000 
1 -11.94000000000000838 -41.62500000000000000 0.00000000000000000 -1.00000000000000000 0.00000000000000000 0.00000000000000000 0.00000000000000000 1.00000000000000000 0.00000000000000000 0.00000000000000000 0.00000000000000000 -1.00000000000000000 
1 -11.94000000000000838 -23.62500000000000000 0.00000000000000000 0.00000000000000000 -1.00000000000000000 0.00000000000000000 -1.00000000000000000 0.00000000000000000 0.00000000000000000 -0.00000000000000000 -0.00000000000000000 -1.00000000000000000 
1 -26.25000000000000000 23.62500000000000000 0.00000000000000000 0.00000000000000000 1.00000000000000000 0.00000000000000000 1.00000000000000000 0.00000000000000000 0.00000000000000000 0.00000000000000000 0.00000000000000000 -1.00000000000000000 
1 26.25000000000000000 23.62500000000000000 0.00000000000000000 1.00000000000000000 0.00000000000000000 -0.00000000000000000 0.00000000000000000 -1.00000000000000000 0.00000000000000000 0.00000000000000000 -0.00000000000000000 -1.00000000000000000 
1 26.25000000000000000 -16.27499999999999858 0.00000000000000000 -1.00000000000000000 0.00000000000000000 0.00000000000000000 0.00000000000000000 1.00000000000000000 0.00000000000000000 0.00000000000000000 0.00000000000000000 -1.00000000000000000 
1 26.25000000000000000 -23.62500000000000000 0.00000000000000000 0.00000000000000000 -1.00000000000000000 0.00000000000000000 -1.00000000000000000 0.00000000000000000 0.00000000000000000 -0.00000000000000000 -0.00000000000000000 -1.00000000000000000 
1 4.05999999999999872 -23.62500000000000000 0.00000000000000000 1.00000000000000000 0.00000000000000000 -0.00000000000000000 0.00000000000000000 -1.00000000000000000 0.00000000000000000 0.00000000000000000 -0.00000000000000000 -1.00000000000000000 
1 -16.80000000000000071 -23.62500000000000000 0.00000000000000000 -1.00000000000000000 0.00000000000000000 0.00000000000000000 0.00000000000000000 1.00000000000000000 0.00000000000000000 0.00000000000000000 0.00000000000000000 -1.00000000000000000 
1 -11.94000000000000838 -23.62500000000000000 0.00000000000000000 0.00000000000000000 -1.00000000000000000 0.00000000000000000 -1.00000000000000000 0.00000000000000000 0.00000000000000000 -0.00000000000000000 -0.00000000000000000 -1.00000000000000000 
1 8.91999999999999993 -16.27499999999999858 0.00000000000000000 0.00000000000000000 1.00000000000000000 0.00000000000000000 1.00000000000000000 0.00000000000000000 0.00000000000000000 0.00000000000000000 0.00000000000000000 -1.00000000000000000 
1 26.25000000000000000 23.62500000000000000 0.00000000000000000 1.00000000000000000 0.00000000000000000 -0.00000000000000000 0.00000000000000000 -1.00000000000000000 0.00000000000000000 0.00000000000000000 -0.00000000000000000 -1.00000000000000000 
1 -26.25000000000000000 23.62500000000000000 0.00000000000000000 0.00000000000000000 1.00000000000000000 0.00000000000000000 1.00000000000000000 0.00000000000000000 0.00000000000000000 0.00000000000000000 0.00000000000000000 -1.00000000000000000 
1 -40.25000000000000711 38.37500000000000000 0.00000000000000000 1.00000000000000000 0.00000000000000000 -0.00000000000000000 0.00000000000000000 -1.00000000000000000 0.00000000000000000 0.00000000000000000 -0.00000000000000000 -1.00000000000000000 
1 -40.25000000000000711 -41.62500000000000000 0.00000000000000000 0.00000000000000000 1.00000000000000000 0.00000000000000000 1.00000000000000000 0.00000000000000000 0.00000000000000000 0.00000000000000000 0.00000000000000000 -1.00000000000000000 
1 4.05999999999999872 -41.62500000000000000 0.00000000000000000 0.00000000000000000 1.00000000000000000 0.00000000000000000 1.00000000000000000 0.00000000000000000 0.00000000000000000 0.00000000000000000 0.00000000000000000 -1.00000000000000000 
1 39.74999999999999289 -41.62500000000000000 0.00000000000000000 -1.00000000000000000 0.00000000000000000 0.00000000000000000 0.00000000000000000 1.00000000000000000 0.00000000000000000 0.00000000000000000 0.00000000000000000 -1.00000000000000000 
1 39.74999999999999289 38.37500000000000000 0.00000000000000000 0.00000000000000000 -1.00000000000000000 0.00000000000000000 -1.00000000000000000 0.00000000000000000 0.00000000000000000 -0.00000000000000000 -0.00000000000000000 -1.00000000000000000 
1 -16.80000000000000071 -3.67500000000000071 0.00000000000000000 -0.75997141099917520 0.64995650197834232 0.00000000000000000 0.64995650197834232 0.75997141099917520 0.00000000000000000 0.00000000000000000 0.00000000000000000 -1.00000000000000000 
1 -7.82000000000000028 6.82499999999999929 0.00000000000000000 0.00000000000000000 1.00000000000000000 0.00000000000000000 1.00000000000000000 0.00000000000000000 0.00000000000000000 0.00000000000000000 0.00000000000000000 -1.00000000000000000 
1 -0.05000000000000071 6.82499999999999929 0.00000000000000000 0.76032897520875686 0.64953818167833810 -0.00000000000000000 0.64953818167833810 -0.76032897520875686 0.00000000000000000 0.00000000000000000 -0.00000000000000000 -1.00000000000000000 
1 8.91999999999999993 -3.67500000000000071 0.00000000000000000 1.00000000000000000 0.00000000000000000 -0.00000000000000000 0.00000000000000000 -1.00000000000000000 0.00000000000000000 0.00000000000000000 -0.00000000000000000 -1.00000000000000000 
Triangulations 0

TShapes 128
Ve
0.000000212133034
-26.250000000000000 -23.625000000000000 0.000000000000000
0 0

0101101
*
Ve
0.000000212133034
-26.250000000000000 23.625000000000000 0.000000000000000
0 0

0101101
*
Ed
 0.000000100000000 1 1 0
1  1 0 0.000000000000000 47.250000000000000
2  1 2 8 0.000000000000000 47.250000000000000
2  2 2 9 0.000000000000000 47.250000000000000
2  3 3 10 0.000000000000000 47.250000000000000
2  4 1 11 0.000000000000000 47.250000000000000
0

0101000
+128 10 -127 10 *
Ve
0.000000212133034
-26.250000000000000 -23.625000000000000 0.000000000000000
0 0

0101101
*
Ed
 0.000000100000000 1 1 0
1  2 0 3.000000000000000 9.100000000000000
2  5 1 0 3.000000000000000 9.100000000000000
2  6 4 0 3.000000000000000 9.100000000000000
0

0101000
+128 12 -125 15 *
Ve
0.000000212133034
-26.250000000000000 23.625000000000000 0.000000000000000
0 0

0101101
*
Ed
 0.000000100000000 1 1 0
1  3 0 0.000000000000000 47.250000000000000
2  7 1 18 0.000000000000000 47.250000000000000
2  8 1 19 0.000000000000000 47.250000000000000
2  9 5 20 0.000000000000000 47.250000000000000
2  10 6 22 0.000000000000000 47.250000000000000
0

0101000
+123 20 -125 20 *
Ed
 0.000000100000000 1 1 0
1  4 0 3.000000000000000 9.100000000000000
2  11 1 0 3.000000000000000 9.100000000000000
2  12 7 0 3.000000000000000 9.100000000000000
0

0101000
+127 12 -123 15 *
Wi

0101100
+126 7 -124 4 +122 17 +121 4 *
Fa
0  0.000000100000000 1 4

0101000
+120 0 *
Ve
0.000000100000000
-40.250000000000007 38.375000000000000 0.000000000000000
0 0

0101101
*
Ve
0.000000100000000
-40.250000000000007 -41.625000000000000 0.000000000000000
0 0

0101101
*
Ed
 0.000000100000000 1 1 0
1  5 0 0.000000000000000 80.000000000000000
2  13 3 10 0.000000000000000 80.000000000000000
0

0101000
+118 10 -117 10 *
Ve
0.000000100000000
-11.940000000000008 -41.625000000000000 0.000000000000000
0 0

0101101
*
Ed
 0.000000100000000 1 1 0
1  6 0 0.000000000000000 28.309999999999999
2  14 3 10 0.000000000000000 28.309999999999999
0

0101000
+117 10 -115 10 *
Ve
0.000000100000000
-11.940000000000008 -23.625000000000000 0.000000000000000
0 0

0101101
*
Ed
 0.000000100000000 1 1 0
1  7 0 0.000000000000000 18.000000000000000
2  15 3 10 0.000000000000000 18.000000000000000
2  16 8 8 0.000000000000000 18.000000000000000
2  17 8 9 0.000000000000000 18.000000000000000
0

0101000
+115 10 -113 10 *
Ve
0.000000212133034
-16.800000000000001 -23.625000000000000 3.000000000000000
0 0

0101101
*
Ed
 0.000000100000000 1 1 0
1  8 0 0.000000000000000 4.859999999999992
2  18 9 8 0.000000000000000 4.859999999999992
2  19 9 9 0.000000000000000 4.859999999999992
2  20 3 10 0.000000000000000 4.859999999999992
0

0101000
+113 10 -111 9 *
Ed
 0.000000100000000 1 1 0
1  8 0 4.859999999999992 14.309999999999992
2  18 9 8 4.859999999999992 14.309999999999992
2  19 9 9 4.859999999999992 14.309999999999992
2  20 3 10 4.859999999999992 14.309999999999992
2  21 4 11 4.859999999999992 14.309999999999992
0

0101000
+111 9 -128 10 *
Ve
0.000000212133034
26.250000000000000 23.625000000000000 0.000000000000000
0 0

0101101
*
Ed
 0.000000100000000 1 1 0
1  9 0 0.000000000000000 52.500000000000000
2  22 10 8 0.000000000000000 52.500000000000000
2  23 10 9 0.000000000000000 52.500000000000000
2  24 3 10 0.000000000000000 52.500000000000000
2  25 7 11 0.000000000000000 52.500000000000000
0

0101000
+127 10 -108 10 *
Ve
0.000000212133034
26.250000000000000 -16.274999999999999 3.000000000000000
0 0

0101101
*
Ed
 0.000000100000000 1 1 0
1  10 0 0.000000000000000 39.899999999999999
2  26 11 8 0.000000000000000 39.899999999999999
2  27 11 9 0.000000000000000 39.899999999999999
2  28 3 10 0.000000000000000 39.899999999999999
2  29 12 11 0.000000000000000 39.899999999999999
0

0101000
+108 10 -106 9 *
Ve
0.000000100000000
26.250000000000000 -23.625000000000000 0.000000000000000
0 0

0101101
*
Ed
 0.000000100000000 1 1 0
1  10 0 39.899999999999999 47.250000000000000
2  26 11 8 39.899999999999999 47.250000000000000
2  27 11 9 39.899999999999999 47.250000000000000
2  28 3 10 39.899999999999999 47.250000000000000
0

0101000
+106 9 -104 10 *
Ve
0.000000100000000
4.059999999999999 -23.625000000000000 0.000000000000000
0 0

0101101
*
Ed
 0.000000100000000 1 1 0
1  11 0 0.000000000000000 22.190000000000001
2  30 3 10 0.000000000000000 22.190000000000001
2  31 13 8 0.000000000000000 22.190000000000001
2  32 13 9 0.000000000000000 22.190000000000001
0

0101000
+104 10 -102 10 *
Ve
0.000000100000000
4.059999999999999 -41.625000000000000 0.000000000000000
0 0

0101101
*
Ed
 0.000000100000000 1 1 0
1  12 0 0.000000000000000 18.000000000000000
2  33 3 10 0.000000000000000 18.000000000000000
2  34 14 8 0.000000000000000 18.000000000000000
2  35 14 9 0.000000000000000 18.000000000000000
0

0101000
+102 10 -100 10 *
Ve
0.000000100000004
39.750000000000000 -41.625000000000000 0.000000000000000
0 0

0101101
*
Ed
 0.000000100000000 1 1 0
1  13 0 0.000000000000000 35.689999999999998
2  36 3 10 0.000000000000000 35.689999999999998
0

0101000
+100 10 -98 10 *
Ve
0.000000100000000
39.749999999999993 38.375000000000000 0.000000000000000
0 0

0101101
*
Ed
 0.000000100000000 1 1 0
1  14 0 0.000000000000000 80.000000000000000
2  37 3 10 0.000000000000000 80.000000000000000
0

0101000
+98 10 -96 10 *
Ed
 0.000000100000000 1 1 0
1  15 0 0.000000000000000 80.000000000000000
2  38 3 10 0.000000000000000 80.000000000000000
0

0101000
+96 10 -118 10 *
Wi

0101100
+116 7 +114 7 +112 7 +110 7 +109 7 +126 7 +107 7 +105 7 +103 7 +101 7 
+99 7 +97 7 +95 7 +94 7 *
Fa
0  0.000000100000000 3 23

0101000
+93 0 *
Ve
0.000000212133034
-16.800000000000001 -23.625000000000000 0.000000000000000
0 0

0101101
*
Ed
 0.000000100000000 1 1 0
1  16 0 3.000000000000000 9.100000000000000
2  39 4 0 3.000000000000000 9.100000000000000
2  40 15 0 3.000000000000000 9.100000000000000
2  41 16 24 3.000000000000000 9.100000000000000
0

0101000
+111 25 -91 15 *
Ed
 0.000000100000000 1 1 0
1  17 0 0.000000000000000 9.449999999999999
2  42 4 18 0.000000000000000 9.449999999999999
2  43 4 19 0.000000000000000 9.449999999999999
2  44 5 20 0.000000000000000 9.449999999999999
2  45 16 22 0.000000000000000 9.449999999999999
0

0101000
+125 20 -91 20 *
Wi

0101100
+109 7 -90 4 +89 17 +124 4 *
Fa
0  0.000000100000000 4 4

0101000
+88 0 *
Ve
0.000000100000000
-16.800000000000001 -3.675000000000001 0.000000000000000
0 0

0101101
*
Ed
 0.000000100000000 1 1 0
1  18 0 0.000000000000000 19.949999999999999
2  46 15 18 0.000000000000000 19.949999999999999
2  47 15 19 0.000000000000000 19.949999999999999
2  48 5 20 0.000000000000000 19.949999999999999
0

0101000
+91 20 -86 20 *
Ve
0.000000100000000
-7.820000000000000 6.824999999999999 0.000000000000000
0 0

0101101
*
Ed
 0.000000100000000 1 1 0
1  19 0 0.000000000000000 13.816309203256852
2  49 5 20 0.000000000000000 13.816309203256852
0

0101000
+86 20 -84 20 *
Ve
0.000000100000000
-0.050000000000001 6.824999999999999 0.000000000000000
0 0

0101101
*
Ed
 0.000000100000000 1 1 0
1  20 0 0.000000000000000 7.770000000000000
2  50 5 20 0.000000000000000 7.770000000000000
0

0101000
+84 20 -82 20 *
Ve
0.000000100000000
8.920000000000000 -3.675000000000001 0.000000000000000
0 0

0101101
*
Ed
 0.000000100000000 1 1 0
1  21 0 0.000000000000000 13.809811729346640
2  51 5 20 0.000000000000000 13.809811729346640
0

0101000
+82 20 -80 20 *
Ve
0.000000100000000
8.920000000000000 -16.274999999999999 0.000000000000000
0 0

0101101
*
Ed
 0.000000100000000 1 1 0
1  22 0 0.000000000000000 12.599999999999998
2  52 5 20 0.000000000000000 12.599999999999998
0

0101000
+80 20 -78 20 *
Ve
0.000000212133034
26.250000000000000 -16.274999999999999 0.000000000000000
0 0

0101101
*
Ed
 0.000000100000000 1 1 0
1  23 0 0.000000000000000 17.329999999999998
2  53 17 18 0.000000000000000 17.329999999999998
2  54 17 19 0.000000000000000 17.329999999999998
2  55 5 20 0.000000000000000 17.329999999999998
0

0101000
+78 20 -76 20 *
Ve
0.000000212133034
26.250000000000000 23.625000000000000 0.000000000000000
0 0

0101101
*
Ed
 0.000000100000000 1 1 0
1  24 0 0.000000000000000 39.899999999999999
2  56 12 18 0.000000000000000 39.899999999999999
2  57 12 19 0.000000000000000 39.899999999999999
2  58 5 20 0.000000000000000 39.899999999999999
2  59 18 22 0.000000000000000 39.899999999999999
0

0101000
+76 20 -74 20 *
Ed
 0.000000100000000 1 1 0
1  25 0 0.000000000000000 52.500000000000000
2  60 7 18 0.000000000000000 52.500000000000000
2  61 7 19 0.000000000000000 52.500000000000000
2  62 5 20 0.000000000000000 52.500000000000000
2  63 19 22 0.000000000000000 52.500000000000000
0

0101000
+74 20 -123 20 *
Wi

0101100
+122 0 +89 0 +85 0 +83 0 +81 0 +79 0 +77 0 +75 0 +73 0 +72 0 
*
Fa
0  0.000000100000000 5 0

0111000
+71 16 *
Ed
 0.000000100000000 1 1 0
1  26 0 3.000000000000000 9.100000000000000
2  64 12 0 3.000000000000000 9.100000000000000
2  65 7 0 3.000000000000000 9.100000000000000
0

0101000
+108 12 -74 15 *
Wi

0101100
+107 7 -121 4 +72 17 +69 4 *
Fa
0  0.000000100000000 7 4

0101000
+68 0 *
Ed
 0.000000100000000 1 1 0
1  27 0 0.000000000000000 3.000000000000000
0

0101000
+118 27 -118 23 *
Ed
 0.000000100000000 1 1 0
1  28 0 0.000000000000000 3.000000000000000
0

0101000
+117 27 -117 23 *
Wi

0101100
+66 0 -65 0 -116 28 +116 7 *
Fa
0  0.000000100000000 20 0

0101000
+64 0 *
Ed
 0.000000100000000 1 1 0
1  29 0 0.000000000000000 3.000000000000000
2  66 8 0 0.000000000000000 3.000000000000000
0

0101000
+115 27 -115 23 *
Wi

0101100
+65 0 -62 0 -114 28 +114 7 *
Fa
0  0.000000100000000 21 0

0101000
+61 0 *
Ed
 0.000000100000000 1 1 0
1  30 0 0.000000000000000 3.000000000000000
2  67 9 0 0.000000000000000 3.000000000000000
2  68 8 0 0.000000000000000 3.000000000000000
0

0101000
+113 27 -113 23 *
Wi

0101100
+62 0 -59 0 -112 28 +112 7 *
Fa
0  0.000000100000000 8 0

0101000
+58 0 *
Ed
 0.000000100000000 1 1 0
1  8 0 0.000000000000000 4.859999999999992
2  18 9 8 0.000000000000000 4.859999999999992
2  19 9 9 0.000000000000000 4.859999999999992
2  20 3 10 0.000000000000000 4.859999999999992
0

0101000
+113 10 -91 29 *
Ed
 0.000000100000000 1 1 0
1  16 0 0.000000000000000 3.000000000000000
2  39 4 0 0.000000000000000 3.000000000000000
2  40 15 0 0.000000000000000 3.000000000000000
2  41 16 24 0.000000000000000 3.000000000000000
2  69 9 25 0.000000000000000 3.000000000000000
0

0101000
+91 30 -111 25 *
Wi

0101100
-56 28 -55 4 +110 7 +59 0 *
Fa
0  0.000000100000000 9 0

0101000
+54 0 *
Ed
 0.000000100000000 1 1 0
1  31 0 3.000000000000000 9.100000000000000
2  70 12 0 3.000000000000000 9.100000000000000
2  71 17 0 3.000000000000000 9.100000000000000
2  72 18 24 3.000000000000000 9.100000000000000
0

0101000
+106 25 -76 15 *
Wi

0101100
+105 7 -69 4 +73 17 +52 4 *
Fa
0  0.000000100000000 12 4

0101000
+51 0 *
Ed
 0.000000100000000 1 1 0
1  10 0 39.899999999999999 47.250000000000000
2  26 11 8 39.899999999999999 47.250000000000000
2  27 11 9 39.899999999999999 47.250000000000000
2  28 3 10 39.899999999999999 47.250000000000000
0

0101000
+76 29 -104 10 *
Ed
 0.000000100000000 1 1 0
1  32 0 0.000000000000000 3.000000000000000
2  73 11 0 0.000000000000000 3.000000000000000
2  74 13 0 0.000000000000000 3.000000000000000
0

0101000
+104 27 -104 23 *
Ed
 0.000000100000000 1 1 0
1  31 0 0.000000000000000 3.000000000000000
2  70 12 0 0.000000000000000 3.000000000000000
2  71 17 0 0.000000000000000 3.000000000000000
2  72 18 24 0.000000000000000 3.000000000000000
2  75 11 25 0.000000000000000 3.000000000000000
0

0101000
+76 30 -106 25 *
Wi

0101100
-49 28 -48 0 +103 7 +47 4 *
Fa
0  0.000000100000000 11 0

0101000
+46 0 *
Ed
 0.000000100000000 1 1 0
1  33 0 0.000000000000000 3.000000000000000
2  76 13 0 0.000000000000000 3.000000000000000
2  77 14 0 0.000000000000000 3.000000000000000
0

0101000
+102 27 -102 23 *
Wi

0101100
+48 0 -44 0 -101 28 +101 7 *
Fa
0  0.000000100000000 13 0

0101000
+43 0 *
Ed
 0.000000100000000 1 1 0
1  34 0 0.000000000000000 3.000000000000000
2  78 14 0 0.000000000000000 3.000000000000000
0

0101000
+100 27 -100 23 *
Wi

0101100
+44 0 -41 0 -99 28 +99 7 *
Fa
0  0.000000100000000 14 0

0101000
+40 0 *
Ed
 0.000000100000004 1 1 0
1  35 0 0.000000000000000 3.000000000000000
0

0101000
+98 27 -98 23 *
Wi

0101100
+41 0 -38 0 -97 28 +97 7 *
Fa
0  0.000000100000000 22 0

0101000
+37 0 *
Ed
 0.000000100000000 1 1 0
1  36 0 0.000000000000000 3.000000000000000
0

0101000
+96 27 -96 23 *
Wi

0101100
+38 0 -35 0 -95 28 +95 7 *
Fa
0  0.000000100000000 23 0

0101000
+34 0 *
Wi

0101100
+35 0 -66 0 -94 28 +94 7 *
Fa
0  0.000000100000000 24 0

0101000
+32 0 *
Ed
 0.000000100000000 1 1 0
1  37 0 0.000000000000000 9.100000000000000
2  79 15 0 0.000000000000000 9.100000000000000
0

0101000
+86 30 -86 15 *
Wi

0101100
+55 4 +90 4 -30 4 -85 31 +85 17 *
Fa
0  0.000000100000000 15 4

0101000
+29 0 *
Ed
 0.000000100000000 1 1 0
1  38 0 0.000000000000000 9.100000000000000
0

0101000
+84 30 -84 15 *
Wi

0101100
+30 0 -27 0 -83 32 +83 33 *
Fa
0  0.000000100000000 25 0

0111000
+26 0 *
Ed
 0.000000100000000 1 1 0
1  39 0 0.000000000000000 9.100000000000000
0

0101000
+82 30 -82 15 *
Wi

0101100
+27 0 -24 0 -81 32 +81 33 *
Fa
0  0.000000100000000 26 0

0101000
+23 0 *
Ed
 0.000000100000000 1 1 0
1  40 0 0.000000000000000 9.100000000000000
0

0101000
+80 30 -80 15 *
Wi

0101100
+24 0 -21 0 -79 32 +79 33 *
Fa
0  0.000000100000000 27 0

0111000
+20 0 *
Ed
 0.000000100000000 1 1 0
1  41 0 0.000000000000000 9.100000000000000
2  80 17 0 0.000000000000000 9.100000000000000
0

0101000
+78 30 -78 15 *
Wi

0101100
+21 0 -18 0 -77 32 +77 33 *
Fa
0  0.000000100000000 28 0

0111000
+17 0 *
Wi

0101100
+18 4 -47 4 -52 4 -75 31 +75 17 *
Fa
0  0.000000100000000 17 4

0101000
+15 0 *
Ve
0.000000212133034
-26.250000000000000 -23.625000000000000 0.000000000000000
0 0

0101101
*
Ed
 0.000000100000000 1 1 0
1  17 0 0.000000000000000 9.449999999999999
2  42 4 18 0.000000000000000 9.449999999999999
2  43 4 19 0.000000000000000 9.449999999999999
2  44 5 20 0.000000000000000 9.449999999999999
2  45 16 22 0.000000000000000 9.449999999999999
2  81 9 34 0.000000000000000 9.449999999999999
0

0101000
+13 34 -91 20 *
Ve
0.000000212133034
-26.250000000000000 23.625000000000000 0.000000000000000
0 0

0101101
*
Ed
 0.000000100000000 1 1 0
1  3 0 0.000000000000000 47.250000000000000
2  7 1 18 0.000000000000000 47.250000000000000
2  8 1 19 0.000000000000000 47.250000000000000
2  9 5 20 0.000000000000000 47.250000000000000
2  10 6 22 0.000000000000000 47.250000000000000
0

0101000
+11 34 -13 34 *
Ve
0.000000212133034
26.250000000000000 23.625000000000000 0.000000000000000
0 0

0101101
*
Ed
 0.000000100000000 1 1 0
1  25 0 0.000000000000000 52.500000000000000
2  60 7 18 0.000000000000000 52.500000000000000
2  61 7 19 0.000000000000000 52.500000000000000
2  62 5 20 0.000000000000000 52.500000000000000
2  63 19 22 0.000000000000000 52.500000000000000
0

0101000
+9 34 -11 34 *
Ed
 0.000000100000004 1 1 0
1  24 0 0.000000000000000 39.899999999999999
2  56 12 18 0.000000000000000 39.899999999999999
2  57 12 19 0.000000000000000 39.899999999999999
2  58 5 20 0.000000000000000 39.899999999999999
2  59 18 22 0.000000000000000 39.899999999999999
2  82 11 34 0.000000000000000 39.899999999999999
0

0101000
+76 20 -9 34 *
Wi

0101100
+116 28 +114 28 +112 28 +56 28 -12 31 -10 31 -8 31 -7 31 +49 28 +101 28 
+99 28 +97 28 +95 28 +94 28 *
Fa
0  0.000000100000000 3 27

0101000
+6 0 *
Wi

0101100
+10 31 +12 31 +85 31 +83 31 +81 31 +79 31 +77 31 +75 31 +7 31 +8 31 
*
Fa
0  0.000000100000000 5 35

0101000
+4 0 *
Sh

0101100
-119 0 +92 0 -87 0 +70 26 -67 0 -63 0 -60 0 -57 0 -53 0 -50 0 
-45 0 -42 0 -39 0 -36 0 -33 0 -31 0 -28 0 -25 4 -22 4 -19 4 
-16 4 -14 0 -5 0 -3 0 *
So

0100000
+2 0 *

+1 1 
