# Supplementary material for: Fabricating a Raman spectrometer using an optical pickup unit and pulsed power
Source: Sci Rep. 2020 Jul 16;10:11692. doi: 10.1038/s41598-020-68650-7 (PMC7366627; doi:10.1038/s41598-020-68650-7)
Supplement: Supplementary file 7 — Supplementary file7 (FCSTD 14 kb) [file 41598_2020_68650_MOESM7_ESM.fcstd › PartShape.brp]

CASCADE Topology V1, (c) Matra-Datavision
Locations 24
1
-1.000000000000000 0.000000000000000 0.000000000000000 0.000000000000000 
0.000000000000000 1.000000000000000 0.000000000000000 0.000000000000000 
-0.000000000000000 0.000000000000000 -1.000000000000000 9.800000000000001 
1
1.000000000000000 0.000000000000000 0.000000000000000 0.000000000000000 
0.000000000000000 1.000000000000000 0.000000000000000 0.000000000000000 
0.000000000000000 0.000000000000000 1.000000000000000 0.000000000000000 
1
1.000000000000000 0.000000000000000 0.000000000000000 0.000000000000000 
0.000000000000000 1.000000000000000 0.000000000000000 0.000000000000000 
0.000000000000000 0.000000000000000 1.000000000000000 0.000000000000000 
2  2 1 3 -1 0
1
1.000000000000000 0.000000000000000 0.000000000000000 0.000000000000000 
0.000000000000000 1.000000000000000 0.000000000000000 0.000000000000000 
0.000000000000000 0.000000000000000 1.000000000000000 0.000000000000000 
2  5 -1 3 1 2 -1 0
1
1.000000000000000 0.000000000000000 0.000000000000000 0.000000000000000 
0.000000000000000 1.000000000000000 0.000000000000000 0.000000000000000 
0.000000000000000 0.000000000000000 1.000000000000000 0.000000000000000 
1
1.000000000000000 0.000000000000000 0.000000000000000 0.000000000000000 
0.000000000000000 1.000000000000000 0.000000000000000 0.000000000000000 
0.000000000000000 0.000000000000000 1.000000000000000 0.000000000000000 
2  7 1 8 -1 0
2  5 -1 3 1 2 -1 8 1 7 -1 0
1
1.000000000000000 0.000000000000000 0.000000000000000 0.000000000000000 
0.000000000000000 1.000000000000000 0.000000000000000 0.000000000000000 
0.000000000000000 0.000000000000000 1.000000000000000 9.800000000000001 
2  7 1 8 -1 11 1 0
2  5 -1 3 1 2 -1 11 -1 8 1 7 -1 0
2  8 -1 2 1 3 -1 0
2  7 1 8 -1 2 1 3 -1 0
1
1.000000000000000 0.000000000000000 0.000000000000000 0.000000000000000 
0.000000000000000 1.000000000000000 0.000000000000000 0.000000000000000 
0.000000000000000 0.000000000000000 1.000000000000000 0.000000000000000 
2  16 1 3 -1 0
2  5 -1 3 1 16 -1 0
2  8 -1 11 1 2 1 3 -1 0
2  5 -1 0
1
1.000000000000000 0.000000000000000 0.000000000000000 0.000000000000000 
0.000000000000000 1.000000000000000 0.000000000000000 0.000000000000000 
0.000000000000000 0.000000000000000 1.000000000000000 8.800000000000001 
2  16 1 3 -1 21 1 0
2  5 -1 21 -1 3 1 16 -1 0
2  3 -1 21 1 0
Curve2ds 0
Curves 24
1 -5.77500000000000036 5.77499999999999947 0.00000000000000000 0.00000000000000000 0.00000000000000000 1.00000000000000000 
1 5.77500000000000036 5.77499999999999947 0.00000000000000000 0.00000000000000000 0.00000000000000000 1.00000000000000000 
1 -5.77500000000000036 5.77499999999999947 0.00000000000000000 1.00000000000000000 0.00000000000000000 0.00000000000000000 
1 -5.77500000000000036 5.77499999999999947 0.00000000000000000 1.00000000000000000 0.00000000000000000 0.00000000000000000 
1 -5.77500000000000036 -5.77500000000000124 0.00000000000000000 0.00000000000000000 0.00000000000000000 1.00000000000000000 
1 -5.77500000000000036 -5.77500000000000124 0.00000000000000000 0.00000000000000000 1.00000000000000000 0.00000000000000000 
1 -5.77500000000000036 -5.77500000000000124 0.00000000000000000 0.00000000000000000 1.00000000000000000 0.00000000000000000 
1 5.77499999999999947 -5.77500000000000124 0.00000000000000000 0.00000000000000000 0.00000000000000000 1.00000000000000000 
1 5.77499999999999947 5.77499999999999947 0.00000000000000000 0.00000000000000000 -1.00000000000000000 0.00000000000000000 
1 5.77499999999999947 5.77499999999999947 0.00000000000000000 0.00000000000000000 -1.00000000000000000 0.00000000000000000 
1 5.77499999999999947 -5.77500000000000124 0.00000000000000000 -1.00000000000000000 0.00000000000000000 0.00000000000000000 
1 -4.72499999999999964 4.72499999999999964 0.00000000000000000 1.00000000000000000 0.00000000000000000 0.00000000000000000 
1 4.72499999999999964 4.72499999999999964 0.00000000000000000 0.00000000000000000 -1.00000000000000000 0.00000000000000000 
1 4.72499999999999964 -4.72499999999999964 0.00000000000000000 -1.00000000000000000 0.00000000000000000 0.00000000000000000 
1 -4.72499999999999964 -4.72499999999999964 0.00000000000000000 0.00000000000000000 1.00000000000000000 0.00000000000000000 
1 5.77499999999999947 -5.77500000000000124 0.00000000000000000 -1.00000000000000000 0.00000000000000000 0.00000000000000000 
1 -4.72499999999999964 4.72499999999999964 0.00000000000000000 0.00000000000000000 0.00000000000000000 1.00000000000000000 
1 4.72499999999999964 4.72499999999999964 0.00000000000000000 0.00000000000000000 0.00000000000000000 1.00000000000000000 
1 -4.72499999999999964 4.72499999999999964 0.00000000000000000 1.00000000000000000 0.00000000000000000 0.00000000000000000 
1 4.72499999999999964 -4.72499999999999964 0.00000000000000000 0.00000000000000000 0.00000000000000000 1.00000000000000000 
1 4.72499999999999964 4.72499999999999964 0.00000000000000000 0.00000000000000000 -1.00000000000000000 0.00000000000000000 
1 -4.72499999999999964 -4.72499999999999964 0.00000000000000000 0.00000000000000000 0.00000000000000000 1.00000000000000000 
1 4.72499999999999964 -4.72499999999999964 0.00000000000000000 -1.00000000000000000 0.00000000000000000 0.00000000000000000 
1 -4.72499999999999964 -4.72499999999999964 0.00000000000000000 0.00000000000000000 1.00000000000000000 0.00000000000000000 
Polygon3D 0
PolygonOnTriangulations 0
Surfaces 11
1 -5.77500000000000036 5.77499999999999947 0.00000000000000000 0.00000000000000000 1.00000000000000000 0.00000000000000000 1.00000000000000000 0.00000000000000000 0.00000000000000000 0.00000000000000000 0.00000000000000000 -1.00000000000000000 
1 -5.77500000000000036 -5.77500000000000124 0.00000000000000000 -1.00000000000000000 0.00000000000000000 0.00000000000000000 0.00000000000000000 1.00000000000000000 0.00000000000000000 0.00000000000000000 0.00000000000000000 -1.00000000000000000 
1 5.77499999999999947 5.77499999999999947 0.00000000000000000 1.00000000000000000 0.00000000000000000 0.00000000000000000 0.00000000000000000 -1.00000000000000000 0.00000000000000000 0.00000000000000000 0.00000000000000000 -1.00000000000000000 
1 -0.00000000000000031 -0.00000000000000077 0.00000000000000000 -0.00000000000000000 -0.00000000000000000 -1.00000000000000000 -1.00000000000000000 0.00000000000000000 0.00000000000000000 0.00000000000000000 1.00000000000000000 0.00000000000000000 
1 -0.00000000000000031 -0.00000000000000077 0.00000000000000000 -0.00000000000000000 -0.00000000000000000 -1.00000000000000000 -1.00000000000000000 0.00000000000000000 0.00000000000000000 0.00000000000000000 1.00000000000000000 0.00000000000000000 
1 5.77499999999999947 -5.77500000000000124 0.00000000000000000 0.00000000000000000 -1.00000000000000000 0.00000000000000000 -1.00000000000000000 0.00000000000000000 0.00000000000000000 -0.00000000000000000 -0.00000000000000000 -1.00000000000000000 
1 -4.72499999999999964 4.72499999999999964 0.00000000000000000 0.00000000000000000 1.00000000000000000 0.00000000000000000 1.00000000000000000 0.00000000000000000 0.00000000000000000 0.00000000000000000 0.00000000000000000 -1.00000000000000000 
1 4.72499999999999964 4.72499999999999964 0.00000000000000000 1.00000000000000000 0.00000000000000000 0.00000000000000000 0.00000000000000000 -1.00000000000000000 0.00000000000000000 0.00000000000000000 0.00000000000000000 -1.00000000000000000 
1 4.72499999999999964 -4.72499999999999964 0.00000000000000000 0.00000000000000000 -1.00000000000000000 0.00000000000000000 -1.00000000000000000 0.00000000000000000 0.00000000000000000 -0.00000000000000000 -0.00000000000000000 -1.00000000000000000 
1 -4.72499999999999964 -4.72499999999999964 0.00000000000000000 -1.00000000000000000 0.00000000000000000 0.00000000000000000 0.00000000000000000 1.00000000000000000 0.00000000000000000 0.00000000000000000 0.00000000000000000 -1.00000000000000000 
1 -0.00000000000000019 -0.00000000000000019 0.00000000000000000 -0.00000000000000000 -0.00000000000000000 -1.00000000000000000 -1.00000000000000000 0.00000000000000000 0.00000000000000000 0.00000000000000000 1.00000000000000000 0.00000000000000000 
Triangulations 0

TShapes 65
Ve
0.000000100000000
-5.775000000000000 5.774999999999999 0.000000000000000
0 0

0101101
*
Ve
0.000000100000000
-5.775000000000000 5.774999999999999 9.800000000000001
0 0

0101101
*
Ed
 0.000000100000000 1 1 0
1  1 0 0.000000000000000 9.800000000000001
0

0101000
+65 6 -64 6 *
Ve
0.000000100000000
5.775000000000000 5.774999999999999 0.000000000000000
0 0

0101101
*
Ve
0.000000100000000
5.775000000000000 5.774999999999999 9.800000000000001
0 0

0101101
*
Ed
 0.000000100000000 1 1 0
1  2 0 0.000000000000000 9.800000000000001
0

0101000
+62 6 -61 6 *
Ed
 0.000000100000000 1 1 0
1  3 0 0.000000000000000 11.550000000000001
0

0101000
+65 10 -62 10 *
Ed
 0.000000100000000 1 1 0
1  4 0 0.000000000000000 11.550000000000001
0

0101000
+64 13 -61 13 *
Wi

0101100
+63 0 -60 0 -59 9 +58 12 *
Fa
0  0.000000100000000 1 0

0101000
+57 0 *
Ve
0.000000100000000
-5.775000000000000 -5.775000000000001 0.000000000000000
0 0

0101101
*
Ve
0.000000100000000
-5.775000000000000 -5.775000000000001 9.800000000000001
0 0

0101101
*
Ed
 0.000000100000000 1 1 0
1  5 0 0.000000000000000 9.800000000000001
0

0101000
+55 6 -54 6 *
Ed
 0.000000100000000 1 1 0
1  6 0 0.000000000000000 11.550000000000001
0

0101000
+55 10 -65 10 *
Ed
 0.000000100000000 1 1 0
1  7 0 0.000000000000000 11.550000000000001
0

0101000
+54 13 -64 13 *
Wi

0101100
+53 0 -63 0 -52 9 +51 12 *
Fa
0  0.000000100000000 2 0

0101000
+50 0 *
Ve
0.000000100000000
5.774999999999999 -5.775000000000001 0.000000000000000
0 0

0101101
*
Ve
0.000000100000000
5.774999999999999 -5.775000000000001 9.800000000000001
0 0

0101101
*
Ed
 0.000000100000000 1 1 0
1  8 0 0.000000000000000 9.800000000000001
0

0101000
+48 6 -47 6 *
Ed
 0.000000100000000 1 1 0
1  9 0 0.000000000000000 11.550000000000001
0

0101000
+62 10 -48 10 *
Ed
 0.000000100000000 1 1 0
1  10 0 0.000000000000000 11.550000000000001
0

0101000
+61 13 -47 13 *
Wi

0101100
+60 0 -46 0 -45 9 +44 12 *
Fa
0  0.000000100000000 3 0

0101000
+43 0 *
Ed
 0.000000100000000 1 1 0
1  11 0 0.000000000000000 11.550000000000001
0

0101000
+48 10 -55 10 *
Wi

0101100
+59 15 +52 15 +45 15 +41 15 *
Ve
0.000000212133034
-4.725000000000000 4.725000000000000 0.000000000000000
0 0

0101101
*
Ve
0.000000212133034
4.725000000000000 4.725000000000000 0.000000000000000
0 0

0101101
*
Ed
 0.000000100000000 1 1 0
1  12 0 0.000000000000000 9.449999999999999
0

0101000
+39 18 -38 18 *
Ve
0.000000212133034
4.725000000000000 -4.725000000000000 0.000000000000000
0 0

0101101
*
Ed
 0.000000100000000 1 1 0
1  13 0 0.000000000000000 9.449999999999999
0

0101000
+38 18 -36 18 *
Ve
0.000000212133034
-4.725000000000000 -4.725000000000000 0.000000000000000
0 0

0101101
*
Ed
 0.000000100000000 1 1 0
1  14 0 0.000000000000000 9.449999999999999
0

0101000
+36 18 -34 18 *
Ed
 0.000000100000000 1 1 0
1  15 0 0.000000000000000 9.449999999999999
0

0101000
+34 18 -39 18 *
Wi

0101100
-37 17 -35 17 -33 17 -32 17 *
Fa
0  0.000000100000000 4 14

0101000
+40 0 +31 0 *
Ed
 0.000000100000000 1 1 0
1  16 0 0.000000000000000 11.550000000000001
0

0101000
+47 13 -54 13 *
Wi

0101100
+58 0 +44 0 +29 0 +51 0 *
Fa
0  0.000000100000000 5 0

0101000
+28 7 *
Wi

0101100
+46 0 -53 0 -41 9 +29 12 *
Fa
0  0.000000100000000 6 0

0101000
+26 0 *
Ve
0.000000212133034
-4.725000000000000 4.725000000000000 8.800000000000001
0 0

0101101
*
Ed
 0.000000100000000 1 1 0
1  17 0 0.000000000000000 8.800000000000001
0

0101000
+39 20 -24 20 *
Ve
0.000000212133034
4.725000000000000 4.725000000000000 8.800000000000001
0 0

0101101
*
Ed
 0.000000100000000 1 1 0
1  18 0 0.000000000000000 8.800000000000001
0

0101000
+38 20 -22 20 *
Ed
 0.000000100000000 1 1 0
1  19 0 0.000000000000000 9.449999999999999
0

0101000
+24 23 -22 23 *
Wi

0101100
+23 0 -21 0 -37 17 +20 22 *
Fa
0  0.000000100000000 7 0

0101000
+19 0 *
Ve
0.000000212133034
4.725000000000000 -4.725000000000000 8.800000000000001
0 0

0101101
*
Ed
 0.000000100000000 1 1 0
1  20 0 0.000000000000000 8.800000000000001
0

0101000
+36 20 -17 20 *
Ed
 0.000000100000000 1 1 0
1  21 0 0.000000000000000 9.449999999999999
0

0101000
+22 23 -17 23 *
Wi

0101100
+21 0 -16 0 -35 17 +15 22 *
Fa
0  0.000000100000000 8 0

0101000
+14 0 *
Ve
0.000000212133034
-4.725000000000000 -4.725000000000000 8.800000000000001
0 0

0101101
*
Ed
 0.000000100000000 1 1 0
1  22 0 0.000000000000000 8.800000000000001
0

0101000
+34 20 -12 20 *
Ed
 0.000000100000000 1 1 0
1  23 0 0.000000000000000 9.449999999999999
0

0101000
+17 23 -12 23 *
Wi

0101100
+16 0 -11 0 -33 17 +10 22 *
Fa
0  0.000000100000000 9 0

0101000
+9 0 *
Ed
 0.000000100000000 1 1 0
1  24 0 0.000000000000000 9.449999999999999
0

0101000
+12 23 -24 23 *
Wi

0101100
+11 0 -23 0 -32 17 +7 22 *
Fa
0  0.000000100000000 10 0

0101000
+6 0 *
Wi

0101100
+20 0 +15 0 +10 0 +7 0 *
Fa
0  0.000000100000000 11 0

0101000
+4 16 *
Sh

0101100
+56 4 +49 4 +42 4 +30 0 -27 19 +25 4 -18 0 -13 0 -8 0 -5 0 
+3 24 *
So

1100000
+2 0 *

+1 1 
