# Supplementary material for: Fabricating a Raman spectrometer using an optical pickup unit and pulsed power
Source: Sci Rep. 2020 Jul 16;10:11692. doi: 10.1038/s41598-020-68650-7 (PMC7366627; doi:10.1038/s41598-020-68650-7)
Supplement: Supplementary file 7 — Supplementary file7 (FCSTD 14 kb) [file 41598_2020_68650_MOESM7_ESM.fcstd › PartShape3.brp]

CASCADE Topology V1, (c) Matra-Datavision
Locations 9
1
1.000000000000000 0.000000000000000 0.000000000000000 0.000000000000000 
0.000000000000000 1.000000000000000 0.000000000000000 0.000000000000000 
0.000000000000000 0.000000000000000 1.000000000000000 0.000000000000000 
1
1.000000000000000 0.000000000000000 0.000000000000000 0.000000000000000 
0.000000000000000 1.000000000000000 0.000000000000000 0.000000000000000 
0.000000000000000 0.000000000000000 1.000000000000000 0.000000000000000 
2  2 -1 0
1
1.000000000000000 0.000000000000000 0.000000000000000 0.000000000000000 
0.000000000000000 1.000000000000000 0.000000000000000 0.000000000000000 
0.000000000000000 0.000000000000000 1.000000000000000 9.800000000000001 
2  2 -1 4 1 0
1
1.000000000000000 0.000000000000000 0.000000000000000 0.000000000000000 
0.000000000000000 1.000000000000000 0.000000000000000 0.000000000000000 
0.000000000000000 0.000000000000000 1.000000000000000 0.000000000000000 
2  6 1 2 -1 0
2  6 -1 0
2  6 1 2 -1 4 1 0
Curve2ds 4
1 5.77500000000000036 5.77500000000000036 -1.00000000000000000 0.00000000000000000 
1 -5.77499999999999947 5.77500000000000036 0.00000000000000000 -1.00000000000000000 
1 -5.77499999999999947 -5.77500000000000036 1.00000000000000000 0.00000000000000000 
1 5.77500000000000036 -5.77500000000000036 0.00000000000000000 1.00000000000000000 
Curves 8
1 -5.77500000000000036 5.77499999999999947 0.00000000000000000 0.00000000000000000 0.00000000000000000 1.00000000000000000 
1 5.77500000000000036 5.77499999999999947 0.00000000000000000 0.00000000000000000 0.00000000000000000 1.00000000000000000 
1 -5.77500000000000036 5.77499999999999947 0.00000000000000000 1.00000000000000000 0.00000000000000000 0.00000000000000000 
1 5.77499999999999947 -5.77500000000000124 0.00000000000000000 0.00000000000000000 0.00000000000000000 1.00000000000000000 
1 5.77499999999999947 5.77499999999999947 0.00000000000000000 0.00000000000000000 -1.00000000000000000 0.00000000000000000 
1 -5.77500000000000036 -5.77500000000000124 0.00000000000000000 0.00000000000000000 0.00000000000000000 1.00000000000000000 
1 5.77499999999999947 -5.77500000000000124 0.00000000000000000 -1.00000000000000000 0.00000000000000000 0.00000000000000000 
1 -5.77500000000000036 -5.77500000000000124 0.00000000000000000 0.00000000000000000 1.00000000000000000 0.00000000000000000 
Polygon3D 0
PolygonOnTriangulations 0
Surfaces 5
1 -5.77500000000000036 5.77499999999999947 0.00000000000000000 0.00000000000000000 1.00000000000000000 0.00000000000000000 1.00000000000000000 0.00000000000000000 0.00000000000000000 0.00000000000000000 0.00000000000000000 -1.00000000000000000 
1 -0.00000000000000031 -0.00000000000000077 0.00000000000000000 -0.00000000000000000 -0.00000000000000000 -1.00000000000000000 -1.00000000000000000 0.00000000000000000 0.00000000000000000 0.00000000000000000 1.00000000000000000 -0.00000000000000000 
1 5.77499999999999947 5.77499999999999947 0.00000000000000000 1.00000000000000000 0.00000000000000000 -0.00000000000000000 0.00000000000000000 -1.00000000000000000 0.00000000000000000 0.00000000000000000 -0.00000000000000000 -1.00000000000000000 
1 5.77499999999999947 -5.77500000000000124 0.00000000000000000 0.00000000000000000 -1.00000000000000000 0.00000000000000000 -1.00000000000000000 0.00000000000000000 0.00000000000000000 -0.00000000000000000 -0.00000000000000000 -1.00000000000000000 
1 -5.77500000000000036 -5.77500000000000124 0.00000000000000000 -1.00000000000000000 0.00000000000000000 0.00000000000000000 0.00000000000000000 1.00000000000000000 0.00000000000000000 0.00000000000000000 0.00000000000000000 -1.00000000000000000 
Triangulations 0

TShapes 24
Ve
0.000000100000000
-5.775000000000000 5.774999999999999 0.000000000000000
0 0

0101101
*
Ed
 0.000000100000000 1 1 0
1  1 0 0.000000000000000 9.800000000000001
0

0101000
+24 3 -24 5 *
Ve
0.000000100000000
5.775000000000000 5.774999999999999 0.000000000000000
0 0

0101101
*
Ed
 0.000000100000000 1 1 0
1  2 0 0.000000000000000 9.800000000000001
0

0101000
+22 3 -22 5 *
Ed
 0.000000100000000 1 1 0
1  3 0 0.000000000000000 11.550000000000001
2  1 2 8 0.000000000000000 11.550000000000001
0

0101000
+24 8 -22 8 *
Wi

0101100
+23 0 -21 0 -20 7 +20 9 *
Fa
0  0.000000100000000 1 0

0111000
+19 0 *
Ve
0.000000100000000
5.774999999999999 -5.775000000000001 0.000000000000000
0 0

0101101
*
Ed
 0.000000100000000 1 1 0
1  4 0 0.000000000000000 9.800000000000001
0

0101000
+17 3 -17 5 *
Ed
 0.000000100000000 1 1 0
1  5 0 0.000000000000000 11.550000000000001
2  2 2 8 0.000000000000000 11.550000000000001
0

0101000
+22 8 -17 8 *
Wi

0101100
+21 0 -16 0 -15 7 +15 9 *
Fa
0  0.000000100000000 3 0

0101000
+14 0 *
Ve
0.000000100000000
-5.775000000000000 -5.775000000000001 0.000000000000000
0 0

0101101
*
Ed
 0.000000100000000 1 1 0
1  6 0 0.000000000000000 9.800000000000001
0

0101000
+12 3 -12 5 *
Ed
 0.000000100000000 1 1 0
1  7 0 0.000000000000000 11.550000000000001
2  3 2 8 0.000000000000000 11.550000000000001
0

0101000
+17 8 -12 8 *
Wi

0101100
+16 0 -11 0 -10 7 +10 9 *
Fa
0  0.000000100000000 4 0

0111000
+9 0 *
Ed
 0.000000100000000 1 1 0
1  8 0 0.000000000000000 11.550000000000001
2  4 2 8 0.000000000000000 11.550000000000001
0

0101000
+12 8 -24 8 *
Wi

0101100
+11 0 -23 0 -7 7 +7 9 *
Fa
0  0.000000100000000 5 0

0101000
+6 0 *
Wi

0101100
+20 0 +15 0 +10 0 +7 0 *
Fa
0  0.000000100000000 2 0

0111000
+4 6 *
Sh

0101100
+18 0 +13 0 +8 0 +5 0 +3 3 -3 5 *
So

1100000
+2 0 *

+1 1 
