# Supplementary material for: Fabricating a Raman spectrometer using an optical pickup unit and pulsed power
Source: Sci Rep. 2020 Jul 16;10:11692. doi: 10.1038/s41598-020-68650-7 (PMC7366627; doi:10.1038/s41598-020-68650-7)
Supplement: Supplementary file 7 — Supplementary file7 (FCSTD 14 kb) [file 41598_2020_68650_MOESM7_ESM.fcstd › PartShape6.brp]

CASCADE Topology V1, (c) Matra-Datavision
Locations 25
1
1.000000000000000 0.000000000000000 0.000000000000000 0.000000000000000 
0.000000000000000 1.000000000000000 0.000000000000000 0.000000000000000 
0.000000000000000 0.000000000000000 1.000000000000000 0.000000000000000 
1
1.000000000000000 0.000000000000000 0.000000000000000 0.000000000000000 
0.000000000000000 1.000000000000000 0.000000000000000 0.000000000000000 
0.000000000000000 0.000000000000000 1.000000000000000 0.000000000000000 
1
1.000000000000000 0.000000000000000 0.000000000000000 0.000000000000000 
0.000000000000000 1.000000000000000 0.000000000000000 0.000000000000000 
0.000000000000000 0.000000000000000 1.000000000000000 0.000000000000000 
2  2 1 3 -1 0
1
1.000000000000000 0.000000000000000 0.000000000000000 0.000000000000000 
0.000000000000000 1.000000000000000 0.000000000000000 0.000000000000000 
0.000000000000000 0.000000000000000 1.000000000000000 0.000000000000000 
2  5 -1 0
1
1.000000000000000 0.000000000000000 0.000000000000000 0.000000000000000 
0.000000000000000 1.000000000000000 0.000000000000000 0.000000000000000 
0.000000000000000 0.000000000000000 1.000000000000000 9.800000000000001 
2  5 -1 7 1 0
1
1.000000000000000 0.000000000000000 0.000000000000000 0.000000000000000 
0.000000000000000 1.000000000000000 0.000000000000000 0.000000000000000 
0.000000000000000 0.000000000000000 1.000000000000000 0.000000000000000 
2  9 1 5 -1 0
2  9 -1 0
2  9 1 5 -1 7 1 0
2  5 -1 2 1 3 -1 0
2  9 1 5 -1 2 1 3 -1 0
1
1.000000000000000 0.000000000000000 0.000000000000000 0.000000000000000 
0.000000000000000 1.000000000000000 0.000000000000000 0.000000000000000 
0.000000000000000 0.000000000000000 1.000000000000000 0.000000000000000 
2  15 1 3 -1 0
2  3 1 15 -1 0
1
1.000000000000000 0.000000000000000 0.000000000000000 0.000000000000000 
0.000000000000000 1.000000000000000 0.000000000000000 0.000000000000000 
0.000000000000000 0.000000000000000 1.000000000000000 8.800000000000001 
2  18 -1 3 1 15 -1 0
2  15 -1 0
2  5 -1 2 1 15 -1 0
2  5 -1 7 1 2 1 3 -1 0
2  3 -1 0
2  3 -1 18 1 0
2  15 1 3 -1 18 1 0
Curve2ds 28
1 5.77500000000000036 5.77500000000000036 -1.00000000000000000 0.00000000000000000 
1 5.77500000000000036 -5.77500000000000036 0.00000000000000000 1.00000000000000000 
1 -5.77499999999999947 5.77500000000000036 0.00000000000000000 -1.00000000000000000 
1 -5.77499999999999947 -5.77500000000000036 1.00000000000000000 0.00000000000000000 
1 0.00000000000000000 0.00000000000000000 1.00000000000000000 0.00000000000000000 
1 0.00000000000000000 -8.80000000000000071 1.00000000000000000 0.00000000000000000 
1 4.72499999999999964 4.72499999999999964 -1.00000000000000000 0.00000000000000000 
1 4.72499999999999964 4.72500000000000053 -1.00000000000000000 0.00000000000000000 
1 0.00000000000000000 0.00000000000000000 1.00000000000000000 0.00000000000000000 
1 0.00000000000000000 -8.80000000000000071 1.00000000000000000 0.00000000000000000 
1 -4.72499999999999964 4.72499999999999964 0.00000000000000000 -1.00000000000000000 
1 -4.72499999999999964 4.72500000000000053 0.00000000000000000 -1.00000000000000000 
1 0.00000000000000000 -0.00000000000000000 1.00000000000000000 0.00000000000000000 
1 0.00000000000000000 -8.80000000000000071 1.00000000000000000 0.00000000000000000 
1 -4.72499999999999964 -4.72499999999999964 1.00000000000000000 0.00000000000000000 
1 -4.72499999999999964 -4.72499999999999876 1.00000000000000000 0.00000000000000000 
1 0.00000000000000000 0.00000000000000000 1.00000000000000000 0.00000000000000000 
1 0.00000000000000000 -8.80000000000000071 1.00000000000000000 0.00000000000000000 
1 4.72499999999999964 -4.72499999999999964 0.00000000000000000 1.00000000000000000 
1 4.72499999999999964 -4.72499999999999876 0.00000000000000000 1.00000000000000000 
1 0.00000000000000000 0.00000000000000000 0.00000000000000000 -1.00000000000000000 
1 9.44999999999999929 0.00000000000000000 0.00000000000000000 -1.00000000000000000 
1 9.44999999999999929 0.00000000000000000 0.00000000000000000 -1.00000000000000000 
1 0.00000000000000000 0.00000000000000000 0.00000000000000000 -1.00000000000000000 
1 9.44999999999999929 0.00000000000000000 0.00000000000000000 -1.00000000000000000 
1 0.00000000000000000 -0.00000000000000000 0.00000000000000000 -1.00000000000000000 
1 9.44999999999999929 0.00000000000000000 0.00000000000000000 -1.00000000000000000 
1 0.00000000000000000 0.00000000000000000 0.00000000000000000 -1.00000000000000000 
Curves 16
1 -5.77500000000000036 5.77499999999999947 0.00000000000000000 0.00000000000000000 0.00000000000000000 1.00000000000000000 
1 5.77500000000000036 5.77499999999999947 0.00000000000000000 0.00000000000000000 0.00000000000000000 1.00000000000000000 
1 -5.77500000000000036 5.77499999999999947 0.00000000000000000 1.00000000000000000 0.00000000000000000 0.00000000000000000 
1 -5.77500000000000036 -5.77500000000000124 0.00000000000000000 0.00000000000000000 0.00000000000000000 1.00000000000000000 
1 -5.77500000000000036 -5.77500000000000124 0.00000000000000000 0.00000000000000000 1.00000000000000000 0.00000000000000000 
1 5.77499999999999947 -5.77500000000000124 0.00000000000000000 0.00000000000000000 0.00000000000000000 1.00000000000000000 
1 5.77499999999999947 5.77499999999999947 0.00000000000000000 0.00000000000000000 -1.00000000000000000 0.00000000000000000 
1 5.77499999999999947 -5.77500000000000124 0.00000000000000000 -1.00000000000000000 0.00000000000000000 0.00000000000000000 
1 -4.72499999999999964 4.72499999999999964 0.00000000000000000 1.00000000000000000 0.00000000000000000 0.00000000000000000 
1 4.72499999999999964 4.72499999999999964 0.00000000000000000 0.00000000000000000 -1.00000000000000000 0.00000000000000000 
1 4.72499999999999964 -4.72499999999999964 0.00000000000000000 -1.00000000000000000 0.00000000000000000 0.00000000000000000 
1 -4.72499999999999964 -4.72499999999999964 0.00000000000000000 0.00000000000000000 1.00000000000000000 0.00000000000000000 
1 -4.72499999999999964 4.72499999999999964 0.00000000000000000 0.00000000000000000 0.00000000000000000 1.00000000000000000 
1 4.72499999999999964 4.72499999999999964 0.00000000000000000 0.00000000000000000 0.00000000000000000 1.00000000000000000 
1 4.72499999999999964 -4.72499999999999964 0.00000000000000000 0.00000000000000000 0.00000000000000000 1.00000000000000000 
1 -4.72499999999999964 -4.72499999999999964 0.00000000000000000 0.00000000000000000 0.00000000000000000 1.00000000000000000 
Polygon3D 0
PolygonOnTriangulations 0
Surfaces 10
1 -5.77500000000000036 5.77499999999999947 0.00000000000000000 0.00000000000000000 1.00000000000000000 0.00000000000000000 1.00000000000000000 0.00000000000000000 0.00000000000000000 0.00000000000000000 0.00000000000000000 -1.00000000000000000 
1 -0.00000000000000031 -0.00000000000000077 0.00000000000000000 -0.00000000000000000 -0.00000000000000000 -1.00000000000000000 -1.00000000000000000 0.00000000000000000 0.00000000000000000 0.00000000000000000 1.00000000000000000 -0.00000000000000000 
1 -5.77500000000000036 -5.77500000000000124 0.00000000000000000 -1.00000000000000000 0.00000000000000000 0.00000000000000000 0.00000000000000000 1.00000000000000000 0.00000000000000000 0.00000000000000000 0.00000000000000000 -1.00000000000000000 
1 5.77499999999999947 5.77499999999999947 0.00000000000000000 1.00000000000000000 0.00000000000000000 -0.00000000000000000 0.00000000000000000 -1.00000000000000000 0.00000000000000000 0.00000000000000000 -0.00000000000000000 -1.00000000000000000 
1 -4.72499999999999964 4.72499999999999964 0.00000000000000000 0.00000000000000000 1.00000000000000000 0.00000000000000000 1.00000000000000000 0.00000000000000000 0.00000000000000000 0.00000000000000000 0.00000000000000000 -1.00000000000000000 
1 -0.00000000000000019 -0.00000000000000019 0.00000000000000000 -0.00000000000000000 -0.00000000000000000 -1.00000000000000000 -1.00000000000000000 0.00000000000000000 0.00000000000000000 0.00000000000000000 1.00000000000000000 -0.00000000000000000 
1 4.72499999999999964 4.72499999999999964 0.00000000000000000 1.00000000000000000 0.00000000000000000 -0.00000000000000000 0.00000000000000000 -1.00000000000000000 0.00000000000000000 0.00000000000000000 -0.00000000000000000 -1.00000000000000000 
1 4.72499999999999964 -4.72499999999999964 0.00000000000000000 0.00000000000000000 -1.00000000000000000 0.00000000000000000 -1.00000000000000000 0.00000000000000000 0.00000000000000000 -0.00000000000000000 -0.00000000000000000 -1.00000000000000000 
1 -4.72499999999999964 -4.72499999999999964 0.00000000000000000 -1.00000000000000000 0.00000000000000000 0.00000000000000000 0.00000000000000000 1.00000000000000000 0.00000000000000000 0.00000000000000000 0.00000000000000000 -1.00000000000000000 
1 5.77499999999999947 -5.77500000000000124 0.00000000000000000 0.00000000000000000 -1.00000000000000000 0.00000000000000000 -1.00000000000000000 0.00000000000000000 0.00000000000000000 -0.00000000000000000 -0.00000000000000000 -1.00000000000000000 
Triangulations 0

TShapes 49
Ve
0.000000100000000
-5.775000000000000 5.774999999999999 0.000000000000000
0 0

0101101
*
Ed
 0.000000100000000 1 1 0
1  1 0 0.000000000000000 9.800000000000001
0

0101000
+49 6 -49 8 *
Ve
0.000000100000000
5.775000000000000 5.774999999999999 0.000000000000000
0 0

0101101
*
Ed
 0.000000100000000 1 1 0
1  2 0 0.000000000000000 9.800000000000001
0

0101000
+47 6 -47 8 *
Ed
 0.000000100000000 1 1 0
1  3 0 0.000000000000000 11.550000000000001
2  1 2 11 0.000000000000000 11.550000000000001
0

0101000
+49 11 -47 11 *
Wi

0101100
+48 0 -46 0 -45 10 +45 12 *
Fa
0  0.000000100000000 1 0

0111000
+44 0 *
Ve
0.000000100000000
-5.775000000000000 -5.775000000000001 0.000000000000000
0 0

0101101
*
Ed
 0.000000100000000 1 1 0
1  4 0 0.000000000000000 9.800000000000001
0

0101000
+42 6 -42 8 *
Ed
 0.000000100000000 1 1 0
1  5 0 0.000000000000000 11.550000000000001
2  2 2 11 0.000000000000000 11.550000000000001
0

0101000
+42 11 -49 11 *
Wi

0101100
+41 0 -48 0 -40 10 +40 12 *
Fa
0  0.000000100000000 3 0

0101000
+39 0 *
Ve
0.000000100000000
5.774999999999999 -5.775000000000001 0.000000000000000
0 0

0101101
*
Ed
 0.000000100000000 1 1 0
1  6 0 0.000000000000000 9.800000000000001
0

0101000
+37 6 -37 8 *
Ed
 0.000000100000000 1 1 0
1  7 0 0.000000000000000 11.550000000000001
2  3 2 11 0.000000000000000 11.550000000000001
0

0101000
+47 11 -37 11 *
Wi

0101100
+46 0 -36 0 -35 10 +35 12 *
Fa
0  0.000000100000000 4 0

0101000
+34 0 *
Ed
 0.000000100000000 1 1 0
1  8 0 0.000000000000000 11.550000000000001
2  4 2 11 0.000000000000000 11.550000000000001
0

0101000
+37 11 -42 11 *
Wi

0101100
+45 14 +40 14 +35 14 +32 14 *
Ve
0.000000212133034
-4.725000000000000 4.725000000000000 0.000000000000000
0 0

0101101
*
Ve
0.000000212133034
4.725000000000000 4.725000000000000 0.000000000000000
0 0

0101101
*
Ed
 0.000000100000000 1 1 0
1  9 0 0.000000000000000 9.449999999999999
2  5 5 17 0.000000000000000 9.449999999999999
2  6 5 19 0.000000000000000 9.449999999999999
2  7 6 20 0.000000000000000 9.449999999999999
2  8 2 21 0.000000000000000 9.449999999999999
0

0101000
+30 20 -29 20 *
Ve
0.000000212133034
4.725000000000000 -4.725000000000000 0.000000000000000
0 0

0101101
*
Ed
 0.000000100000000 1 1 0
1  10 0 0.000000000000000 9.449999999999999
2  9 7 17 0.000000000000000 9.449999999999999
2  10 7 19 0.000000000000000 9.449999999999999
2  11 6 20 0.000000000000000 9.449999999999999
2  12 2 21 0.000000000000000 9.449999999999999
0

0101000
+29 20 -27 20 *
Ve
0.000000212133034
-4.725000000000000 -4.725000000000000 0.000000000000000
0 0

0101101
*
Ed
 0.000000100000000 1 1 0
1  11 0 0.000000000000000 9.449999999999999
2  13 8 17 0.000000000000000 9.449999999999999
2  14 8 19 0.000000000000000 9.449999999999999
2  15 6 20 0.000000000000000 9.449999999999999
2  16 2 21 0.000000000000000 9.449999999999999
0

0101000
+27 20 -25 20 *
Ed
 0.000000100000000 1 1 0
1  12 0 0.000000000000000 9.449999999999999
2  17 9 17 0.000000000000000 9.449999999999999
2  18 9 19 0.000000000000000 9.449999999999999
2  19 6 20 0.000000000000000 9.449999999999999
2  20 2 21 0.000000000000000 9.449999999999999
0

0101000
+25 20 -30 20 *
Wi

0101100
-28 16 -26 16 -24 16 -23 16 *
Fa
0  0.000000100000000 2 13

0101000
+31 0 +22 0 *
Wi

0101100
+45 0 +35 0 +32 0 +40 0 *
Fa
0  0.000000100000000 2 0

0111000
+20 9 *
Wi

0101100
+36 0 -41 0 -32 10 +32 12 *
Fa
0  0.000000100000000 10 0

0111000
+18 0 *
Ed
 0.000000100000000 1 1 0
1  13 0 0.000000000000000 8.800000000000001
2  21 5 0 0.000000000000000 8.800000000000001
2  22 9 0 0.000000000000000 8.800000000000001
0

0101000
+30 23 -30 24 *
Ed
 0.000000100000000 1 1 0
1  14 0 0.000000000000000 8.800000000000001
2  23 5 0 0.000000000000000 8.800000000000001
2  24 7 0 0.000000000000000 8.800000000000001
0

0101000
+29 23 -29 24 *
Wi

0101100
+16 0 -15 0 -28 16 +28 25 *
Fa
0  0.000000100000000 5 0

0101000
+14 0 *
Ed
 0.000000100000000 1 1 0
1  15 0 0.000000000000000 8.800000000000001
2  25 7 0 0.000000000000000 8.800000000000001
2  26 8 0 0.000000000000000 8.800000000000001
0

0101000
+27 23 -27 24 *
Wi

0101100
+15 0 -12 0 -26 16 +26 25 *
Fa
0  0.000000100000000 7 0

0101000
+11 0 *
Ed
 0.000000100000000 1 1 0
1  16 0 0.000000000000000 8.800000000000001
2  27 8 0 0.000000000000000 8.800000000000001
2  28 9 0 0.000000000000000 8.800000000000001
0

0101000
+25 23 -25 24 *
Wi

0101100
+12 0 -9 0 -24 16 +24 25 *
Fa
0  0.000000100000000 8 0

0101000
+8 0 *
Wi

0101100
+9 0 -16 0 -23 16 +23 25 *
Fa
0  0.000000100000000 9 0

0101000
+6 0 *
Wi

0101100
+28 0 +26 0 +24 0 +23 0 *
Fa
0  0.000000100000000 6 0

0101000
+4 15 *
Sh

0101100
+43 4 +38 4 +33 4 +21 0 -19 22 +17 4 -13 0 -10 0 -7 0 -5 0 
+3 24 *
So

0100000
+2 0 *

+1 1 
