# Supplementary material for: Fabricating a Raman spectrometer using an optical pickup unit and pulsed power
Source: Sci Rep. 2020 Jul 16;10:11692. doi: 10.1038/s41598-020-68650-7 (PMC7366627; doi:10.1038/s41598-020-68650-7)
Supplement: Supplementary file 8 — Supplementary file8 (FCSTD 14 kb) [file 41598_2020_68650_MOESM8_ESM.fcstd › PartShape.brp]

CASCADE Topology V1, (c) Matra-Datavision
Locations 18
1
1.000000000000000 0.000000000000000 0.000000000000000 0.000000000000000 
0.000000000000000 1.000000000000000 0.000000000000000 0.000000000000000 
0.000000000000000 0.000000000000000 1.000000000000000 0.000000000000000 
1
1.000000000000000 0.000000000000000 0.000000000000000 0.000000000000000 
0.000000000000000 1.000000000000000 0.000000000000000 0.000000000000000 
0.000000000000000 0.000000000000000 1.000000000000000 0.000000000000000 
1
1.000000000000000 0.000000000000000 0.000000000000000 0.000000000000000 
0.000000000000000 1.000000000000000 0.000000000000000 0.000000000000000 
0.000000000000000 0.000000000000000 1.000000000000000 0.000000000000000 
2  2 1 3 -1 0
1
1.000000000000000 0.000000000000000 0.000000000000000 0.000000000000000 
0.000000000000000 1.000000000000000 0.000000000000000 0.000000000000000 
0.000000000000000 0.000000000000000 1.000000000000000 0.000000000000000 
2  5 -1 3 1 2 -1 0
1
1.000000000000000 0.000000000000000 0.000000000000000 0.000000000000000 
0.000000000000000 1.000000000000000 0.000000000000000 0.000000000000000 
0.000000000000000 0.000000000000000 1.000000000000000 0.000000000000000 
1
1.000000000000000 0.000000000000000 0.000000000000000 0.000000000000000 
0.000000000000000 1.000000000000000 0.000000000000000 0.000000000000000 
0.000000000000000 0.000000000000000 1.000000000000000 0.000000000000000 
2  7 1 8 -1 0
2  5 -1 3 1 2 -1 8 1 7 -1 0
1
1.000000000000000 0.000000000000000 0.000000000000000 0.000000000000000 
0.000000000000000 1.000000000000000 0.000000000000000 0.000000000000000 
0.000000000000000 0.000000000000000 1.000000000000000 10.000000000000000 
2  7 1 8 -1 11 1 0
2  5 -1 3 1 2 -1 11 -1 8 1 7 -1 0
2  8 -1 2 1 3 -1 0
2  7 1 8 -1 2 1 3 -1 0
2  5 -1 0
2  8 -1 11 1 2 1 3 -1 0
2  7 1 8 -1 11 1 2 1 3 -1 0
Curve2ds 0
Curves 24
1 -39.99999999999999289 40.00000000000000000 0.00000000000000000 0.00000000000000000 0.00000000000000000 1.00000000000000000 
1 40.00000000000000000 40.00000000000000000 0.00000000000000000 0.00000000000000000 0.00000000000000000 1.00000000000000000 
1 -39.99999999999999289 40.00000000000000000 0.00000000000000000 1.00000000000000000 0.00000000000000000 0.00000000000000000 
1 -39.99999999999999289 40.00000000000000000 0.00000000000000000 1.00000000000000000 0.00000000000000000 0.00000000000000000 
1 -40.00000000000000000 -40.00000000000000000 0.00000000000000000 0.00000000000000000 0.00000000000000000 1.00000000000000000 
1 -39.99999999999999289 -40.00000000000000000 0.00000000000000000 0.00000000000000000 1.00000000000000000 0.00000000000000000 
1 -39.99999999999999289 -40.00000000000000000 0.00000000000000000 0.00000000000000000 1.00000000000000000 0.00000000000000000 
1 40.00000000000000000 -40.00000000000000000 0.00000000000000000 0.00000000000000000 0.00000000000000000 1.00000000000000000 
1 40.00000000000000000 40.00000000000000000 0.00000000000000000 0.00000000000000000 -1.00000000000000000 0.00000000000000000 
1 40.00000000000000000 40.00000000000000000 0.00000000000000000 0.00000000000000000 -1.00000000000000000 0.00000000000000000 
1 40.00000000000000000 -40.00000000000000000 0.00000000000000000 -1.00000000000000000 0.00000000000000000 0.00000000000000000 
1 3.15000000000000036 3.67499999999999938 0.00000000000000000 0.00000000000000000 1.00000000000000000 0.00000000000000000 
1 1.57500000000000084 -5.24999999999999911 0.00000000000000000 1.00000000000000000 0.00000000000000000 0.00000000000000000 
1 -9.44999999999999929 -2.62499999999999956 0.00000000000000000 0.00000000000000000 -1.00000000000000000 0.00000000000000000 
1 -4.72499999999999876 7.34999999999999876 0.00000000000000000 -1.00000000000000000 0.00000000000000000 0.00000000000000000 
1 40.00000000000000000 -40.00000000000000000 0.00000000000000000 -1.00000000000000000 0.00000000000000000 0.00000000000000000 
1 3.15000000000000036 3.67499999999999938 10.00000000000000000 0.00000000000000000 1.00000000000000000 0.00000000000000000 
1 1.57500000000000084 -5.24999999999999911 10.00000000000000000 1.00000000000000000 0.00000000000000000 0.00000000000000000 
1 -9.44999999999999929 -2.62499999999999956 10.00000000000000000 0.00000000000000000 -1.00000000000000000 0.00000000000000000 
1 -4.72499999999999876 7.34999999999999876 10.00000000000000000 -1.00000000000000000 0.00000000000000000 0.00000000000000000 
1 3.15000000000000036 -5.24999999999999911 5000.00000000000000000 -0.00000000000000000 -0.00000000000000000 -1.00000000000000000 
1 3.15000000000000036 7.34999999999999876 5000.00000000000000000 -0.00000000000000000 -0.00000000000000000 -1.00000000000000000 
1 -9.44999999999999929 -5.24999999999999911 5000.00000000000000000 -0.00000000000000000 -0.00000000000000000 -1.00000000000000000 
1 -9.44999999999999929 7.34999999999999876 5000.00000000000000000 -0.00000000000000000 -0.00000000000000000 -1.00000000000000000 
Polygon3D 0
PolygonOnTriangulations 0
Surfaces 10
1 -39.99999999999999289 40.00000000000000000 0.00000000000000000 0.00000000000000000 1.00000000000000000 0.00000000000000000 1.00000000000000000 0.00000000000000000 0.00000000000000000 0.00000000000000000 0.00000000000000000 -1.00000000000000000 
1 -39.99999999999999289 -40.00000000000000000 0.00000000000000000 -1.00000000000000000 0.00000000000000000 0.00000000000000000 0.00000000000000000 1.00000000000000000 0.00000000000000000 0.00000000000000000 0.00000000000000000 -1.00000000000000000 
1 40.00000000000000000 40.00000000000000000 0.00000000000000000 1.00000000000000000 0.00000000000000000 0.00000000000000000 0.00000000000000000 -1.00000000000000000 0.00000000000000000 0.00000000000000000 0.00000000000000000 -1.00000000000000000 
1 0.00000000000000142 0.00000000000000000 0.00000000000000000 -0.00000000000000000 -0.00000000000000000 -1.00000000000000000 -1.00000000000000000 0.00000000000000000 0.00000000000000000 0.00000000000000000 1.00000000000000000 0.00000000000000000 
1 0.00000000000000142 0.00000000000000000 0.00000000000000000 -0.00000000000000000 -0.00000000000000000 -1.00000000000000000 -1.00000000000000000 0.00000000000000000 0.00000000000000000 0.00000000000000000 1.00000000000000000 0.00000000000000000 
1 40.00000000000000000 -40.00000000000000000 0.00000000000000000 0.00000000000000000 -1.00000000000000000 0.00000000000000000 -1.00000000000000000 0.00000000000000000 0.00000000000000000 -0.00000000000000000 -0.00000000000000000 -1.00000000000000000 
1 3.15000000000000036 7.34999999999999876 5000.00000000000000000 -1.00000000000000000 0.00000000000000000 0.00000000000000000 0.00000000000000000 -1.00000000000000000 0.00000000000000000 0.00000000000000000 0.00000000000000000 1.00000000000000000 
1 3.15000000000000036 -5.24999999999999911 5000.00000000000000000 0.00000000000000000 1.00000000000000000 0.00000000000000000 -1.00000000000000000 0.00000000000000000 0.00000000000000000 0.00000000000000000 0.00000000000000000 1.00000000000000000 
1 -9.44999999999999929 -5.24999999999999911 5000.00000000000000000 1.00000000000000000 0.00000000000000000 0.00000000000000000 0.00000000000000000 1.00000000000000000 0.00000000000000000 0.00000000000000000 0.00000000000000000 1.00000000000000000 
1 -9.44999999999999929 7.34999999999999876 5000.00000000000000000 0.00000000000000000 -1.00000000000000000 0.00000000000000000 1.00000000000000000 0.00000000000000000 0.00000000000000000 0.00000000000000000 0.00000000000000000 1.00000000000000000 
Triangulations 0

TShapes 64
Ve
0.000000100000000
-39.999999999999993 40.000000000000000 0.000000000000000
0 0

0101101
*
Ve
0.000000100000000
-39.999999999999993 40.000000000000000 10.000000000000000
0 0

0101101
*
Ed
 0.000000100000000 1 1 0
1  1 0 0.000000000000000 10.000000000000000
0

0101000
+64 6 -63 6 *
Ve
0.000000100000004
40.000000000000000 40.000000000000000 0.000000000000000
0 0

0101101
*
Ve
0.000000100000004
40.000000000000000 40.000000000000000 10.000000000000000
0 0

0101101
*
Ed
 0.000000100000004 1 1 0
1  2 0 0.000000000000000 10.000000000000000
0

0101000
+61 6 -60 6 *
Ed
 0.000000100000000 1 1 0
1  3 0 0.000000000000000 80.000000000000000
0

0101000
+64 10 -61 10 *
Ed
 0.000000100000000 1 1 0
1  4 0 0.000000000000000 80.000000000000000
0

0101000
+63 13 -60 13 *
Wi

0101100
+62 0 -59 0 -58 9 +57 12 *
Fa
0  0.000000100000000 1 0

0101000
+56 0 *
Ve
0.000000100000004
-40.000000000000000 -40.000000000000000 0.000000000000000
0 0

0101101
*
Ve
0.000000100000004
-40.000000000000000 -40.000000000000000 10.000000000000000
0 0

0101101
*
Ed
 0.000000100000004 1 1 0
1  5 0 0.000000000000000 10.000000000000000
0

0101000
+54 6 -53 6 *
Ed
 0.000000100000000 1 1 0
1  6 0 0.000000000000000 80.000000000000000
0

0101000
+54 10 -64 10 *
Ed
 0.000000100000000 1 1 0
1  7 0 0.000000000000000 80.000000000000000
0

0101000
+53 13 -63 13 *
Wi

0101100
+52 0 -62 0 -51 9 +50 12 *
Fa
0  0.000000100000000 2 0

0101000
+49 0 *
Ve
0.000000100000000
40.000000000000000 -40.000000000000000 0.000000000000000
0 0

0101101
*
Ve
0.000000100000000
40.000000000000000 -40.000000000000000 10.000000000000000
0 0

0101101
*
Ed
 0.000000100000000 1 1 0
1  8 0 0.000000000000000 10.000000000000000
0

0101000
+47 6 -46 6 *
Ed
 0.000000100000000 1 1 0
1  9 0 0.000000000000000 80.000000000000000
0

0101000
+61 10 -47 10 *
Ed
 0.000000100000000 1 1 0
1  10 0 0.000000000000000 80.000000000000000
0

0101000
+60 13 -46 13 *
Wi

0101100
+59 0 -45 0 -44 9 +43 12 *
Fa
0  0.000000100000000 3 0

0101000
+42 0 *
Ed
 0.000000100000000 1 1 0
1  11 0 0.000000000000000 80.000000000000000
0

0101000
+47 10 -54 10 *
Wi

0101100
+58 15 +51 15 +44 15 +40 15 *
Ve
0.000000150000001
3.150000000000000 -5.249999999999999 0.000000000000000
0 0

0101101
*
Ve
0.000000150000000
3.150000000000000 7.349999999999999 0.000000000000000
0 0

0101101
*
Ed
 0.000000150000000 1 1 0
1  12 0 -8.924999999999999 3.674999999999999
0

0101000
+38 16 -37 16 *
Ve
0.000000150000000
-9.449999999999999 -5.249999999999999 0.000000000000000
0 0

0101101
*
Ed
 0.000000150000000 1 1 0
1  13 0 -11.025000000000000 1.575000000000000
0

0101000
+35 16 -38 16 *
Ve
0.000000150000001
-9.449999999999999 7.349999999999999 0.000000000000000
0 0

0101101
*
Ed
 0.000000150000000 1 1 0
1  14 0 -9.974999999999998 2.625000000000000
0

0101000
+33 16 -35 16 *
Ed
 0.000000150000000 1 1 0
1  15 0 -7.874999999999999 4.725000000000001
0

0101000
+37 16 -33 16 *
Wi

0101100
+36 0 +34 0 +32 0 +31 0 *
Fa
0  0.000000100000000 4 14

0101000
+39 0 +30 0 *
Ed
 0.000000100000000 1 1 0
1  16 0 0.000000000000000 80.000000000000000
0

0101000
+46 13 -53 13 *
Wi

0101100
+57 18 +50 18 +43 18 +28 18 *
Ve
0.000000150000001
3.150000000000000 -5.249999999999999 10.000000000000000
0 0

0101101
*
Ve
0.000000150000000
3.150000000000000 7.349999999999999 10.000000000000000
0 0

0101101
*
Ed
 0.000000150000000 1 1 0
1  17 0 -8.924999999999999 3.674999999999999
0

0101000
+26 16 -25 16 *
Ve
0.000000150000000
-9.449999999999999 -5.249999999999999 10.000000000000000
0 0

0101101
*
Ed
 0.000000150000000 1 1 0
1  18 0 -11.025000000000000 1.575000000000000
0

0101000
+23 16 -26 16 *
Ve
0.000000150000001
-9.449999999999999 7.349999999999999 10.000000000000000
0 0

0101101
*
Ed
 0.000000150000000 1 1 0
1  19 0 -9.974999999999998 2.625000000000000
0

0101000
+21 16 -23 16 *
Ed
 0.000000150000000 1 1 0
1  20 0 -7.874999999999999 4.725000000000001
0

0101000
+25 16 -21 16 *
Wi

0101100
+24 0 +22 0 +20 0 +19 0 *
Fa
0  0.000000100000000 5 17

0101000
+27 0 +18 0 *
Wi

0101100
+45 0 -52 0 -40 9 +28 12 *
Fa
0  0.000000100000000 6 0

0101000
+16 0 *
Ed
 0.000000100000000 1 1 0
1  21 0 4990.000000000000000 5000.000000000000000
0

0101000
+26 16 -38 16 *
Ed
 0.000000100000000 1 1 0
1  22 0 4990.000000000000000 5000.000000000000000
0

0101000
+25 16 -37 16 *
Wi

0101100
+24 0 -14 0 -36 0 +13 0 *
Fa
0  0.000000100000000 7 0

0101000
+12 0 *
Ed
 0.000000100000000 1 1 0
1  23 0 4990.000000000000000 5000.000000000000000
0

0101000
+23 16 -35 16 *
Wi

0101100
+22 0 -10 0 -34 0 +14 0 *
Fa
0  0.000000100000000 8 0

0101000
+9 0 *
Ed
 0.000000100000000 1 1 0
1  24 0 4990.000000000000000 5000.000000000000000
0

0101000
+21 16 -33 16 *
Wi

0101100
+20 0 -7 0 -32 0 +10 0 *
Fa
0  0.000000100000000 9 0

0101000
+6 0 *
Wi

0101100
+19 0 -13 0 -31 0 +7 0 *
Fa
0  0.000000100000000 10 0

0101000
+4 0 *
Sh

0101100
+55 4 +48 4 +41 4 +29 0 -17 0 +15 4 +11 0 +8 0 +5 0 +3 0 
*
So

1100000
+2 0 *

+1 1 
