# Supplementary material for: Fabricating a Raman spectrometer using an optical pickup unit and pulsed power
Source: Sci Rep. 2020 Jul 16;10:11692. doi: 10.1038/s41598-020-68650-7 (PMC7366627; doi:10.1038/s41598-020-68650-7)
Supplement: Supplementary file 8 — Supplementary file8 (FCSTD 14 kb) [file 41598_2020_68650_MOESM8_ESM.fcstd › PartShape4.brp]

CASCADE Topology V1, (c) Matra-Datavision
Locations 1
1
1.000000000000000 0.000000000000000 0.000000000000000 0.000000000000000 
0.000000000000000 1.000000000000000 0.000000000000000 0.000000000000000 
0.000000000000000 0.000000000000000 1.000000000000000 0.000000000000000 
Curve2ds 0
Curves 4
1 -9.44999999999999929 7.34999999999999876 0.00000000000000000 1.00000000000000000 0.00000000000000000 0.00000000000000000 
1 3.15000000000000036 7.34999999999999876 0.00000000000000000 0.00000000000000000 -1.00000000000000000 0.00000000000000000 
1 3.15000000000000036 -5.24999999999999911 0.00000000000000000 -1.00000000000000000 0.00000000000000000 0.00000000000000000 
1 -9.44999999999999929 -5.24999999999999911 0.00000000000000000 0.00000000000000000 1.00000000000000000 0.00000000000000000 
Polygon3D 0
PolygonOnTriangulations 0
Surfaces 0
Triangulations 0

TShapes 9
Ve
0.000000100000000
-9.449999999999999 7.349999999999999 0.000000000000000
0 0

0101101
*
Ve
0.000000100000000
3.150000000000000 7.349999999999999 0.000000000000000
0 0

0101101
*
Ed
 0.000000100000000 1 1 0
1  1 0 0.000000000000000 12.600000000000000
0

0101000
+9 0 -8 0 *
Ve
0.000000100000000
3.150000000000000 -5.249999999999999 0.000000000000000
0 0

0101101
*
Ed
 0.000000100000000 1 1 0
1  2 0 0.000000000000000 12.599999999999998
0

0101000
+8 0 -6 0 *
Ve
0.000000100000000
-9.449999999999999 -5.249999999999999 0.000000000000000
0 0

0101101
*
Ed
 0.000000100000000 1 1 0
1  3 0 0.000000000000000 12.600000000000000
0

0101000
+6 0 -4 0 *
Ed
 0.000000100000000 1 1 0
1  4 0 0.000000000000000 12.599999999999998
0

0101000
+4 0 -9 0 *
Wi

1101100
+7 0 +5 0 +3 0 +2 0 *

+1 1 
