# Supplementary material for: Fabricating a Raman spectrometer using an optical pickup unit and pulsed power
Source: Sci Rep. 2020 Jul 16;10:11692. doi: 10.1038/s41598-020-68650-7 (PMC7366627; doi:10.1038/s41598-020-68650-7)
Supplement: Supplementary file 8 — Supplementary file8 (FCSTD 14 kb) [file 41598_2020_68650_MOESM8_ESM.fcstd › PartShape6.brp]

CASCADE Topology V1, (c) Matra-Datavision
Locations 16
1
1.000000000000000 0.000000000000000 0.000000000000000 0.000000000000000 
0.000000000000000 1.000000000000000 0.000000000000000 0.000000000000000 
0.000000000000000 0.000000000000000 1.000000000000000 0.000000000000000 
1
1.000000000000000 0.000000000000000 0.000000000000000 0.000000000000000 
0.000000000000000 1.000000000000000 0.000000000000000 0.000000000000000 
0.000000000000000 0.000000000000000 1.000000000000000 0.000000000000000 
1
1.000000000000000 0.000000000000000 0.000000000000000 0.000000000000000 
0.000000000000000 1.000000000000000 0.000000000000000 0.000000000000000 
0.000000000000000 0.000000000000000 1.000000000000000 0.000000000000000 
2  2 1 3 -1 0
1
1.000000000000000 0.000000000000000 0.000000000000000 0.000000000000000 
0.000000000000000 1.000000000000000 0.000000000000000 0.000000000000000 
0.000000000000000 0.000000000000000 1.000000000000000 0.000000000000000 
2  5 -1 0
1
1.000000000000000 0.000000000000000 0.000000000000000 0.000000000000000 
0.000000000000000 1.000000000000000 0.000000000000000 0.000000000000000 
0.000000000000000 0.000000000000000 1.000000000000000 10.000000000000000 
2  5 -1 7 1 0
1
1.000000000000000 0.000000000000000 0.000000000000000 0.000000000000000 
0.000000000000000 1.000000000000000 0.000000000000000 0.000000000000000 
0.000000000000000 0.000000000000000 1.000000000000000 0.000000000000000 
2  9 1 5 -1 0
2  9 -1 0
2  9 1 5 -1 7 1 0
2  5 -1 2 1 3 -1 0
2  9 1 5 -1 2 1 3 -1 0
2  5 -1 7 1 2 1 3 -1 0
2  9 1 5 -1 7 1 2 1 3 -1 0
Curve2ds 28
1 39.99999999999999289 40.00000000000000000 -1.00000000000000000 0.00000000000000000 
1 39.99999999999999289 -40.00000000000000000 0.00000000000000000 1.00000000000000000 
1 -40.00000000000000000 40.00000000000000000 0.00000000000000000 -1.00000000000000000 
1 -40.00000000000000000 -40.00000000000000000 1.00000000000000000 0.00000000000000000 
8 -10.18499999999999872 4.93499999999999872
1 -3.14999999999999902 3.67499999999999938 0.00000000000000000 1.00000000000000000 
8 -10.18499999999999872 4.93499999999999872
1 3.67499999999999938 -5000.00000000000000000 -1.00000000000000000 0.00000000000000000 
8 -12.28500000000000014 2.83499999999999952
1 -1.57499999999999951 -5.24999999999999911 -1.00000000000000000 0.00000000000000000 
8 -12.28500000000000014 2.83499999999999952
1 1.57499999999999951 -5000.00000000000000000 -1.00000000000000000 0.00000000000000000 
8 -11.23499999999999766 3.88499999999999934
1 9.45000000000000107 -2.62499999999999956 0.00000000000000000 -1.00000000000000000 
8 -11.23499999999999766 3.88499999999999934
1 2.62499999999999956 -5000.00000000000000000 -1.00000000000000000 0.00000000000000000 
8 -9.13499999999999801 5.98500000000000032
1 4.72500000000000053 7.34999999999999876 1.00000000000000000 0.00000000000000000 
8 -9.13499999999999801 5.98500000000000032
1 4.72500000000000053 -5000.00000000000000000 -1.00000000000000000 0.00000000000000000 
8 -10.18499999999999872 4.93499999999999872
1 -3.14999999999999902 3.67499999999999938 0.00000000000000000 1.00000000000000000 
8 -10.18499999999999872 4.93499999999999872
1 3.67499999999999938 -4990.00000000000000000 -1.00000000000000000 0.00000000000000000 
8 -12.28500000000000014 2.83499999999999952
1 -1.57499999999999951 -5.24999999999999911 -1.00000000000000000 0.00000000000000000 
8 -12.28500000000000014 2.83499999999999952
1 1.57499999999999951 -4990.00000000000000000 -1.00000000000000000 0.00000000000000000 
8 -11.23499999999999766 3.88499999999999934
1 9.45000000000000107 -2.62499999999999956 0.00000000000000000 -1.00000000000000000 
8 -11.23499999999999766 3.88499999999999934
1 2.62499999999999956 -4990.00000000000000000 -1.00000000000000000 0.00000000000000000 
8 -9.13499999999999801 5.98500000000000032
1 4.72500000000000053 7.34999999999999876 1.00000000000000000 0.00000000000000000 
8 -9.13499999999999801 5.98500000000000032
1 4.72500000000000053 -4990.00000000000000000 -1.00000000000000000 0.00000000000000000 
1 12.59999999999999787 0.00000000000000000 0.00000000000000000 -1.00000000000000000 
1 0.00000000000000000 0.00000000000000000 0.00000000000000000 -1.00000000000000000 
1 12.59999999999999964 0.00000000000000000 0.00000000000000000 -1.00000000000000000 
1 0.00000000000000000 0.00000000000000000 0.00000000000000000 -1.00000000000000000 
1 12.59999999999999964 0.00000000000000000 0.00000000000000000 -1.00000000000000000 
1 0.00000000000000000 0.00000000000000000 0.00000000000000000 -1.00000000000000000 
1 0.00000000000000000 0.00000000000000000 0.00000000000000000 -1.00000000000000000 
1 12.59999999999999787 0.00000000000000000 0.00000000000000000 -1.00000000000000000 
Curves 20
1 -39.99999999999999289 40.00000000000000000 0.00000000000000000 0.00000000000000000 0.00000000000000000 1.00000000000000000 
1 40.00000000000000000 40.00000000000000000 0.00000000000000000 0.00000000000000000 0.00000000000000000 1.00000000000000000 
1 -39.99999999999999289 40.00000000000000000 0.00000000000000000 1.00000000000000000 0.00000000000000000 0.00000000000000000 
1 -40.00000000000000000 -40.00000000000000000 0.00000000000000000 0.00000000000000000 0.00000000000000000 1.00000000000000000 
1 -39.99999999999999289 -40.00000000000000000 0.00000000000000000 0.00000000000000000 1.00000000000000000 0.00000000000000000 
1 40.00000000000000000 -40.00000000000000000 0.00000000000000000 0.00000000000000000 0.00000000000000000 1.00000000000000000 
1 40.00000000000000000 40.00000000000000000 0.00000000000000000 0.00000000000000000 -1.00000000000000000 0.00000000000000000 
1 40.00000000000000000 -40.00000000000000000 0.00000000000000000 -1.00000000000000000 0.00000000000000000 0.00000000000000000 
1 3.15000000000000036 3.67499999999999938 0.00000000000000000 0.00000000000000000 1.00000000000000000 -0.00000000000000000 
1 1.57500000000000084 -5.24999999999999911 0.00000000000000000 1.00000000000000000 -0.00000000000000000 0.00000000000000000 
1 -9.44999999999999929 -2.62499999999999956 0.00000000000000000 0.00000000000000000 -1.00000000000000000 0.00000000000000000 
1 -4.72499999999999876 7.34999999999999876 0.00000000000000000 -1.00000000000000000 0.00000000000000000 0.00000000000000000 
1 3.15000000000000036 3.67499999999999938 10.00000000000000000 0.00000000000000000 1.00000000000000000 -0.00000000000000000 
1 1.57500000000000084 -5.24999999999999911 10.00000000000000000 1.00000000000000000 -0.00000000000000000 0.00000000000000000 
1 -9.44999999999999929 -2.62499999999999956 10.00000000000000000 0.00000000000000000 -1.00000000000000000 0.00000000000000000 
1 -4.72499999999999876 7.34999999999999876 10.00000000000000000 -1.00000000000000000 0.00000000000000000 0.00000000000000000 
1 3.15000000000000036 -5.24999999999999911 5000.00000000000000000 -0.00000000000000000 -0.00000000000000000 -1.00000000000000000 
1 3.15000000000000036 7.34999999999999876 5000.00000000000000000 -0.00000000000000000 -0.00000000000000000 -1.00000000000000000 
1 -9.44999999999999929 -5.24999999999999911 5000.00000000000000000 -0.00000000000000000 -0.00000000000000000 -1.00000000000000000 
1 -9.44999999999999929 7.34999999999999876 5000.00000000000000000 -0.00000000000000000 -0.00000000000000000 -1.00000000000000000 
Polygon3D 0
PolygonOnTriangulations 0
Surfaces 9
1 -39.99999999999999289 40.00000000000000000 0.00000000000000000 0.00000000000000000 1.00000000000000000 0.00000000000000000 1.00000000000000000 0.00000000000000000 0.00000000000000000 0.00000000000000000 0.00000000000000000 -1.00000000000000000 
1 0.00000000000000142 0.00000000000000000 0.00000000000000000 -0.00000000000000000 -0.00000000000000000 -1.00000000000000000 -1.00000000000000000 0.00000000000000000 0.00000000000000000 0.00000000000000000 1.00000000000000000 -0.00000000000000000 
1 -39.99999999999999289 -40.00000000000000000 0.00000000000000000 -1.00000000000000000 0.00000000000000000 0.00000000000000000 0.00000000000000000 1.00000000000000000 0.00000000000000000 0.00000000000000000 0.00000000000000000 -1.00000000000000000 
1 40.00000000000000000 40.00000000000000000 0.00000000000000000 1.00000000000000000 0.00000000000000000 -0.00000000000000000 0.00000000000000000 -1.00000000000000000 0.00000000000000000 0.00000000000000000 -0.00000000000000000 -1.00000000000000000 
1 3.15000000000000036 7.34999999999999876 5000.00000000000000000 -1.00000000000000000 0.00000000000000000 0.00000000000000000 0.00000000000000000 -1.00000000000000000 0.00000000000000000 0.00000000000000000 0.00000000000000000 1.00000000000000000 
1 3.15000000000000036 -5.24999999999999911 5000.00000000000000000 0.00000000000000000 1.00000000000000000 -0.00000000000000000 -1.00000000000000000 0.00000000000000000 0.00000000000000000 0.00000000000000000 0.00000000000000000 1.00000000000000000 
1 -9.44999999999999929 -5.24999999999999911 5000.00000000000000000 1.00000000000000000 0.00000000000000000 0.00000000000000000 -0.00000000000000000 1.00000000000000000 0.00000000000000000 0.00000000000000000 -0.00000000000000000 1.00000000000000000 
1 -9.44999999999999929 7.34999999999999876 5000.00000000000000000 0.00000000000000000 -1.00000000000000000 0.00000000000000000 1.00000000000000000 0.00000000000000000 0.00000000000000000 -0.00000000000000000 0.00000000000000000 1.00000000000000000 
1 40.00000000000000000 -40.00000000000000000 0.00000000000000000 0.00000000000000000 -1.00000000000000000 0.00000000000000000 -1.00000000000000000 0.00000000000000000 0.00000000000000000 -0.00000000000000000 -0.00000000000000000 -1.00000000000000000 
Triangulations 0

TShapes 56
Ve
0.000000100000000
-39.999999999999993 40.000000000000000 0.000000000000000
0 0

0101101
*
Ed
 0.000000100000000 1 1 0
1  1 0 0.000000000000000 10.000000000000000
0

0101000
+56 6 -56 8 *
Ve
0.000000100000004
40.000000000000000 40.000000000000000 0.000000000000000
0 0

0101101
*
Ed
 0.000000100000004 1 1 0
1  2 0 0.000000000000000 10.000000000000000
0

0101000
+54 6 -54 8 *
Ed
 0.000000100000000 1 1 0
1  3 0 0.000000000000000 80.000000000000000
2  1 2 11 0.000000000000000 80.000000000000000
0

0101000
+56 11 -54 11 *
Wi

0101100
+55 0 -53 0 -52 10 +52 12 *
Fa
0  0.000000100000000 1 0

0111000
+51 0 *
Ve
0.000000100000004
-40.000000000000000 -40.000000000000000 0.000000000000000
0 0

0101101
*
Ed
 0.000000100000004 1 1 0
1  4 0 0.000000000000000 10.000000000000000
0

0101000
+49 6 -49 8 *
Ed
 0.000000100000000 1 1 0
1  5 0 0.000000000000000 80.000000000000000
2  2 2 11 0.000000000000000 80.000000000000000
0

0101000
+49 11 -56 11 *
Wi

0101100
+48 0 -55 0 -47 10 +47 12 *
Fa
0  0.000000100000000 3 0

0101000
+46 0 *
Ve
0.000000100000000
40.000000000000000 -40.000000000000000 0.000000000000000
0 0

0101101
*
Ed
 0.000000100000000 1 1 0
1  6 0 0.000000000000000 10.000000000000000
0

0101000
+44 6 -44 8 *
Ed
 0.000000100000000 1 1 0
1  7 0 0.000000000000000 80.000000000000000
2  3 2 11 0.000000000000000 80.000000000000000
0

0101000
+54 11 -44 11 *
Wi

0101100
+53 0 -43 0 -42 10 +42 12 *
Fa
0  0.000000100000000 4 0

0101000
+41 0 *
Ed
 0.000000100000000 1 1 0
1  8 0 0.000000000000000 80.000000000000000
2  4 2 11 0.000000000000000 80.000000000000000
0

0101000
+44 11 -49 11 *
Wi

0101100
+52 14 +47 14 +42 14 +39 14 *
Ve
0.000000150000001
3.150000000000000 -5.249999999999999 0.000000000000000
0 0

0101101
*
Ve
0.000000150000000
3.150000000000000 7.349999999999999 0.000000000000000
0 0

0101101
*
Ed
 0.000000150000000 1 1 0
1  9 0 -8.924999999999999 3.674999999999999
2  5 2 13 -8.924999999999999 3.674999999999999
2  6 5 0 -8.924999999999999 3.674999999999999
0

0101000
+37 0 -36 0 *
Ve
0.000000150000000
-9.449999999999999 -5.249999999999999 0.000000000000000
0 0

0101101
*
Ed
 0.000000150000000 1 1 0
1  10 0 -11.025000000000000 1.575000000000000
2  7 2 13 -11.025000000000000 1.575000000000000
2  8 6 0 -11.025000000000000 1.575000000000000
0

0101000
+34 0 -37 0 *
Ve
0.000000150000001
-9.449999999999999 7.349999999999999 0.000000000000000
0 0

0101101
*
Ed
 0.000000150000000 1 1 0
1  11 0 -9.974999999999998 2.625000000000000
2  9 2 13 -9.974999999999998 2.625000000000000
2  10 7 0 -9.974999999999998 2.625000000000000
0

0101000
+32 0 -34 0 *
Ed
 0.000000150000000 1 1 0
1  12 0 -7.874999999999999 4.725000000000001
2  11 2 13 -7.874999999999999 4.725000000000001
2  12 8 0 -7.874999999999999 4.725000000000001
0

0101000
+36 0 -32 0 *
Wi

0101100
+35 0 +33 0 +31 0 +30 0 *
Fa
0  0.000000100000000 2 13

0101000
+38 0 +29 0 *
Wi

0101100
+52 16 +47 16 +42 16 +39 16 *
Ve
0.000000150000001
3.150000000000000 -5.249999999999999 10.000000000000000
0 0

0101101
*
Ve
0.000000150000000
3.150000000000000 7.349999999999999 10.000000000000000
0 0

0101101
*
Ed
 0.000000150000000 1 1 0
1  13 0 -8.924999999999999 3.674999999999999
2  13 2 15 -8.924999999999999 3.674999999999999
2  14 5 0 -8.924999999999999 3.674999999999999
0

0101000
+26 0 -25 0 *
Ve
0.000000150000000
-9.449999999999999 -5.249999999999999 10.000000000000000
0 0

0101101
*
Ed
 0.000000150000000 1 1 0
1  14 0 -11.025000000000000 1.575000000000000
2  15 2 15 -11.025000000000000 1.575000000000000
2  16 6 0 -11.025000000000000 1.575000000000000
0

0101000
+23 0 -26 0 *
Ve
0.000000150000001
-9.449999999999999 7.349999999999999 10.000000000000000
0 0

0101101
*
Ed
 0.000000150000000 1 1 0
1  15 0 -9.974999999999998 2.625000000000000
2  17 2 15 -9.974999999999998 2.625000000000000
2  18 7 0 -9.974999999999998 2.625000000000000
0

0101000
+21 0 -23 0 *
Ed
 0.000000150000000 1 1 0
1  16 0 -7.874999999999999 4.725000000000001
2  19 2 15 -7.874999999999999 4.725000000000001
2  20 8 0 -7.874999999999999 4.725000000000001
0

0101000
+25 0 -21 0 *
Wi

0101100
+24 0 +22 0 +20 0 +19 0 *
Fa
0  0.000000100000000 2 15

0101000
+27 0 +18 0 *
Wi

0101100
+43 0 -48 0 -39 10 +39 12 *
Fa
0  0.000000100000000 9 0

0111000
+16 0 *
Ed
 0.000000100000000 1 1 0
1  17 0 4990.000000000000000 5000.000000000000000
2  21 5 0 4990.000000000000000 5000.000000000000000
2  22 6 0 4990.000000000000000 5000.000000000000000
0

0101000
+26 0 -37 0 *
Ed
 0.000000100000000 1 1 0
1  18 0 4990.000000000000000 5000.000000000000000
2  23 8 0 4990.000000000000000 5000.000000000000000
2  24 5 0 4990.000000000000000 5000.000000000000000
0

0101000
+25 0 -36 0 *
Wi

0101100
+24 0 -14 0 -35 0 +13 0 *
Fa
0  0.000000100000000 5 0

0101000
+12 0 *
Ed
 0.000000100000000 1 1 0
1  19 0 4990.000000000000000 5000.000000000000000
2  25 6 0 4990.000000000000000 5000.000000000000000
2  26 7 0 4990.000000000000000 5000.000000000000000
0

0101000
+23 0 -34 0 *
Wi

0101100
+22 0 -10 0 -33 0 +14 0 *
Fa
0  0.000000100000000 6 0

0101000
+9 0 *
Ed
 0.000000100000000 1 1 0
1  20 0 4990.000000000000000 5000.000000000000000
2  27 8 0 4990.000000000000000 5000.000000000000000
2  28 7 0 4990.000000000000000 5000.000000000000000
0

0101000
+21 0 -32 0 *
Wi

0101100
+20 0 -7 0 -31 0 +10 0 *
Fa
0  0.000000100000000 7 0

0101000
+6 0 *
Wi

0101100
+19 0 -13 0 -30 0 +7 0 *
Fa
0  0.000000100000000 8 0

0101000
+4 0 *
Sh

0101100
+50 4 +45 4 +40 4 +28 0 -17 0 +15 4 +11 0 +8 0 +5 0 +3 0 
*
So

0100000
+2 0 *

+1 1 
